# Supplementary material for: Transcriptional Profiling Identifies Upregulation of Neuroprotective Pathways in Retinitis Pigmentosa
Source: Int J Mol Sci. 2021 Jun 11;22(12):6307. doi: 10.3390/ijms22126307 (PMC8231189; doi:10.3390/ijms22126307)
Supplement: Supplementary file 1 [file ijms-22-06307-s001.zip]

Archive with 9 entries (9 files):
- Fig_suppl_1.tif
- Fig_suppl_2_networks-01.tif
- Fig_suppl_3_heatmaps-01.tif
- Fig_suppl_4_pathways-01.tif
- Fig_suppl_5_GFAP_neu.tif
- Fig_suppl_6_ortho.tif
- Table1_suppl_Primer.pdf
- Table2_suppl_DEseq2_analysis.xlsx
- Table3_suppl_WGCNA_modules.xlsx
