# Supplementary material for: Transcriptional Profiling Identifies Upregulation of Neuroprotective Pathways in Retinitis Pigmentosa
Source: Int J Mol Sci. 2021 Jun 11;22(12):6307. doi: 10.3390/ijms22126307 (PMC8231189; doi:10.3390/ijms22126307)
Supplement: Supplementary file 1 [file ijms-22-06307-s001.zip › Table2_suppl_DEseq2_analysis.xlsx]

## Sheet: DESeq2_RNAseq_analysis
geneid	gene_name	chr	assembly	start	stop	strand	gene_version	gene_source	gene_biotype		baseMean	VPP_vs_wt_sex_corrected_log2FoldChange_ashr	VPP_vs_wt_sex_corrected_lfcSE	VPP_vs_wt_sex_corrected_pvalue	VPP_vs_wt_sex_corrected_padj
ENSMUSG00000112198	Gm4065	10	havana	118803719	118805290	-	1	havana	lincRNA		84.1277	-5.13758	0.364234	3.45004e-49	2.54728e-47
ENSMUSG00000031966	Glb1l3	9	ensembl_havana	26817953	26860890	-	7	ensembl_havana	protein_coding		400.715	-5.05042	0.230811	1.22484e-109	6.45959e-107
ENSMUSG00000102887	Gm10857	2	havana	6132869	6140568	+	1	havana	lincRNA		18.7421	-4.80595	0.712579	5.41402e-15	7.37973e-14
ENSMUSG00000084913	Gm7616	9	ensembl_havana	59951285	59959044	+	3	ensembl_havana	antisense		28.8247	-4.18823	0.493557	2.06643e-19	3.94242e-18
ENSMUSG00000086421	Gm14091	2	havana	118829874	118834122	-	1	havana	antisense		29.6186	-4.01075	0.415362	7.37348e-24	1.86868e-22
ENSMUSG00000027360	Hdc	2	ensembl_havana	126593667	126619299	-	5	ensembl_havana	protein_coding		261.98	-3.34453	0.361055	1.79525e-22	4.21683e-21
ENSMUSG00000043020	Wdr63	3	ensembl_havana	146040526	146108130	-	13	ensembl_havana	protein_coding		17.3818	-3.26795	0.615755	4.55864e-10	3.89259e-09
ENSMUSG00000036480	Prss56	1	ensembl_havana	87183313	87188405	+	9	ensembl_havana	protein_coding		148.872	-3.23377	0.441305	1.33612e-15	1.91927e-14
ENSMUSG00000109101	Gm45132	7	havana	98678106	98680647	-	1	havana	TEC		12.3584	-3.09229	0.544371	5.3245e-11	4.99948e-10
ENSMUSG00000079465	Col4a3	1	ensembl_havana	82586921	82722059	+	8	ensembl_havana	protein_coding		791.83	-3.02493	0.192885	1.03675e-57	1.11475e-55
ENSMUSG00000111755	Gm47160	9	havana	47473049	47474918	-	1	havana	TEC		230.929	-3.00443	0.253018	7.42244e-35	3.29473e-33
ENSMUSG00000097211	BC065403	9	havana	72361735	72409945	-	2	havana	antisense		171.586	-2.98022	0.22931	5.66231e-41	3.19135e-39
ENSMUSG00000030470	Csrp3	7	ensembl_havana	48830398	48848033	-	15	ensembl_havana	protein_coding		57.5208	-2.71193	0.242499	1.40793e-31	5.54905e-30
ENSMUSG00000102375	A930036K24Rik	9	havana	107680082	107681281	+	1	havana	TEC		552.423	-2.68859	0.166695	4.21843e-61	5.22002e-59
ENSMUSG00000103108	Rncr4	6	havana	30172893	30175126	+	2	havana	lincRNA		3370.54	-2.67306	0.0820264	1.49799e-235	8.29512e-232
ENSMUSG00000084847	Gm15507	9	havana	59957511	59961801	-	7	havana	lincRNA		8.40015	-2.60153	0.706487	8.76638e-07	4.95598e-06
ENSMUSG00000086417	Gm12996	4	havana	116824903	116830603	+	1	havana	antisense		33.6121	-2.59676	0.320202	1.68984e-18	3.03077e-17
ENSMUSG00000072473	1700024G13Rik	14	ensembl_havana	32376068	32388391	-	4	ensembl_havana	protein_coding		4.19808	-2.59648	1.1705	3.68173e-05	0.000161326
ENSMUSG00000116665	AC110166.1	16	havana	34943175	34958994	-	1	havana	antisense		391.504	-2.53358	0.105302	1.73962e-130	1.75148e-127
ENSMUSG00000110685	Gm5373	8	havana	71824641	71857281	-	1	havana	transcribed_unprocessed_pseudogene		6.26657	-2.5032	0.981309	2.38595e-05	0.000107701
ENSMUSG00000024227	Pdzph1	17	ensembl_havana	58878808	58991375	-	14	ensembl_havana	protein_coding		6361.98	-2.46946	0.120997	4.19191e-95	1.54751e-92
ENSMUSG00000100593	1700119H24Rik	16	havana	34935854	34939329	-	1	havana	antisense		23.29	-2.42652	0.382045	1.07727e-12	1.19368e-11
ENSMUSG00000106999	Gm42734	5	havana	73272872	73273749	+	1	havana	TEC		3.21244	-2.42385	1.25509	7.39934e-05	0.000306633
ENSMUSG00000086306	Gm11754	11	havana	119106328	119111425	-	1	havana	lincRNA		59.9525	-2.42022	0.207892	9.77992e-34	4.15511e-32
ENSMUSG00000099373	Gm19667	9	havana	105470520	105480194	+	1	havana	antisense		5.00972	-2.39699	0.968925	3.31483e-05	0.000146495
ENSMUSG00000086262	A930031H19Rik	4	havana	131000832	131010474	-	7	havana	lincRNA		38.1318	-2.38083	0.28741	5.87221e-19	1.08301e-17
ENSMUSG00000113265	Gm30198	12	havana	102447328	102467609	+	1	havana	lincRNA		38.5093	-2.37631	0.271117	9.08595e-21	1.90401e-19
ENSMUSG00000079173	Zan	5	ensembl_havana	137378637	137477064	-	11	ensembl_havana	protein_coding		115.618	-2.33908	0.270399	2.80378e-20	5.62025e-19
ENSMUSG00000103050	Gm38273	2	havana	14735546	14737927	-	1	havana	TEC		16.3799	-2.28966	0.488589	2.12466e-08	1.49733e-07
ENSMUSG00000106357	Gm8013	5	havana	96921272	96934867	+	1	havana	lincRNA		9.49474	-2.27052	0.628222	1.86381e-06	1.00888e-05
ENSMUSG00000085819	Ube4bos1	4	havana	149347885	149365277	+	7	havana	antisense		198.747	-2.26479	0.229204	3.41338e-25	9.57042e-24
ENSMUSG00000113671	Gm2233	13	havana	43948879	43952699	+	1	havana	lincRNA		21.83	-2.25628	0.43095	1.38771e-09	1.128e-08
ENSMUSG00000079103	Tgm7	2	ensembl_havana	121093565	121109795	-	2	ensembl_havana	protein_coding		43.7796	-2.2529	0.281258	8.66152e-18	1.4792e-16
ENSMUSG00000112264	Gm48505	10	havana	96495721	96523982	-	1	havana	lincRNA		100.32	-2.22225	0.209204	1.85679e-28	6.14768e-27
ENSMUSG00000107546	Gm20560	6	havana	73012043	73020360	+	1	havana	antisense		9.17964	-2.19392	0.669409	6.2788e-06	3.13869e-05
ENSMUSG00000040632	Nrl	14	ensembl_havana	55518978	55524981	-	16	ensembl_havana	protein_coding		43837.8	-2.1801	0.0926959	2.3188e-124	2.14005e-121
ENSMUSG00000109021	Gm44812	7	havana	70574834	70585751	+	1	havana	lincRNA		21.9504	-2.17317	0.327053	3.25175e-13	3.76903e-12
ENSMUSG00000027331	Knstrn	2	ensembl_havana	118814003	118853957	+	15	ensembl_havana	protein_coding		44.5506	-2.16153	0.231202	9.28838e-23	2.22419e-21
ENSMUSG00000083356	Gm11708	11	havana	107003909	107004740	-	1	havana	processed_pseudogene		2.10671	-2.13827	1.37972	0.000177373	0.000683274
ENSMUSG00000028188	Spata1	3	ensembl_havana	146457196	146499753	-	13	ensembl_havana	protein_coding		179.626	-2.13759	0.178659	6.17525e-35	2.76886e-33
ENSMUSG00000021255	Esrrb	12	ensembl_havana	86361117	86521628	+	17	ensembl_havana	protein_coding		11879.8	-2.13435	0.115612	4.73239e-78	1.04822e-75
ENSMUSG00000078773	Rad54b	4	ensembl_havana	11558922	11615805	+	11	ensembl_havana	protein_coding		59.182	-2.13274	0.24167	1.31535e-20	2.72543e-19
ENSMUSG00000027699	Ect2	3	ensembl_havana	27097222	27153878	-	19	ensembl_havana	protein_coding		38.1014	-2.12654	0.293407	5.37168e-15	7.32652e-14
ENSMUSG00000021336	Slc17a4	13	ensembl_havana	23895890	23915009	-	17	ensembl_havana	protein_coding		23.1299	-2.12129	0.471426	7.92089e-08	5.16783e-07
ENSMUSG00000114627	B230220B15Rik	13	havana	107996285	108004669	+	1	havana	lincRNA		389.275	-2.10006	0.190821	4.9049e-30	1.78984e-28
ENSMUSG00000005696	Sh2d1a	X	ensembl_havana	42502453	42529330	+	11	ensembl_havana	protein_coding		186.312	-2.08241	0.176782	7.34215e-34	3.1335e-32
ENSMUSG00000034452	Slc24a1	9	ensembl_havana	64922861	64951607	-	7	ensembl_havana	protein_coding		34659.2	-2.03297	0.0787972	1.64968e-148	2.43603e-145
ENSMUSG00000029491	Pde6b	5	ensembl_havana	108388391	108432397	+	7	ensembl_havana	protein_coding		63261.5	-2.01818	0.0860682	2.74402e-123	2.33769e-120
ENSMUSG00000090080	Gm15872	1	havana	193187274	193192379	+	2	havana	antisense		27.1621	-2.01748	0.332751	2.61758e-11	2.52965e-10
ENSMUSG00000042282	Gucy2f	X	ensembl_havana	142081160	142196931	-	4	ensembl_havana	protein_coding		3478.73	-2.0123	0.141343	1.11782e-47	7.92435e-46
ENSMUSG00000004668	Abca13	11	ensembl_havana	9191942	9684259	+	14	ensembl_havana	protein_coding		497.807	-2.01008	0.110146	4.39069e-76	9.00499e-74
ENSMUSG00000005124	Wisp1	15	ensembl_havana	66891320	66923201	+	10	ensembl_havana	protein_coding		724.828	-2.00424	0.185151	5.64478e-29	1.92061e-27
ENSMUSG00000111895	Gm47252	4	havana	156254501	156255352	+	1	havana	antisense		254.023	-2.00237	0.104874	6.27123e-83	1.52646e-80
ENSMUSG00000085376	Gm14508	5	havana	116009316	116016105	+	1	havana	antisense		46.26	-1.99554	0.260318	3.94834e-16	5.93725e-15
ENSMUSG00000005583	Mef2c	13	ensembl_havana	83504034	83667080	+	16	ensembl_havana	protein_coding		2547.77	-1.98223	0.101111	3.40241e-87	1.00484e-84
ENSMUSG00000110554	Gm35256	8	havana	71026792	71126576	+	1	havana	lincRNA		4.22914	-1.98203	0.978657	0.000157827	0.000612665
ENSMUSG00000025450	Gm9752	13	ensembl_havana	119473804	119476761	-	4	ensembl_havana	processed_transcript		12.8845	-1.98156	0.432155	8.14704e-08	5.306e-07
ENSMUSG00000086232	Gm7546	7	havana	65579998	65635913	-	2	havana	transcribed_unprocessed_pseudogene		192.663	-1.98091	0.229345	1.37572e-19	2.65438e-18
ENSMUSG00000110020	Gm45441	7	havana	45830895	45835249	+	1	havana	antisense		149.746	-1.98078	0.15685	3.54738e-38	1.82731e-36
ENSMUSG00000036083	Slc17a3	13	ensembl_havana	23839434	23860716	+	15	ensembl_havana	protein_coding		67.5956	-1.97366	0.253925	1.88398e-16	2.90397e-15
ENSMUSG00000099338	2810030D12Rik	8	havana	13200720	13207714	+	1	havana	bidirectional_promoter_lncRNA		138.159	-1.97035	0.178564	6.59541e-30	2.37929e-28
ENSMUSG00000097443	Gm17529	12	havana	58953089	58968011	+	2	havana	antisense		87.7735	-1.96318	0.17702	3.66783e-30	1.34731e-28
ENSMUSG00000056682	4930465K10Rik	18	ensembl	77714210	77715449	+	8	ensembl	pseudogene		19.4285	-1.95005	0.348349	5.31257e-10	4.50856e-09
ENSMUSG00000113575	A930023M06Rik	12	havana	117602039	117603763	+	1	havana	sense_intronic		51.8958	-1.9498	0.218767	1.37442e-20	2.84253e-19
ENSMUSG00000034783	Cd207	6	ensembl_havana	83671215	83677857	-	7	ensembl_havana	protein_coding		6.62863	-1.94533	0.677083	2.99496e-05	0.000133478
ENSMUSG00000078588	Ccdc24	4	ensembl_havana	117866524	117872557	-	10	ensembl_havana	protein_coding		1705.59	-1.92943	0.111781	2.89048e-68	4.63944e-66
ENSMUSG00000105861	Gm43508	5	havana	44623919	44627701	-	1	havana	TEC		8.34928	-1.91744	0.683703	3.7304e-05	0.000163291
ENSMUSG00000048922	Cdca2	14	ensembl_havana	67676331	67715841	-	18	ensembl_havana	protein_coding		19.9579	-1.91181	0.380545	1.28295e-08	9.29281e-08
ENSMUSG00000032420	Nt5e	9	ensembl_havana	88327197	88372092	+	8	ensembl_havana	protein_coding		3041.91	-1.90711	0.0985711	7.43971e-85	1.98542e-82
ENSMUSG00000072624	Gm5460	14	ensembl_havana	34016758	34048193	+	3	ensembl_havana	protein_coding		56.4832	-1.90605	0.200028	5.38699e-23	1.31412e-21
ENSMUSG00000046814	Gchfr	2	ensembl_havana	119167773	119172390	+	3	ensembl_havana	protein_coding		90.6223	-1.90597	0.152004	1.57779e-37	7.94276e-36
ENSMUSG00000084788	Gm11342	13	havana	24335937	24414803	-	2	havana	antisense		5.1636	-1.90275	0.763792	7.72239e-05	0.000319244
ENSMUSG00000054745	Gm9955	18	ensembl	24709040	24709348	-	1	ensembl	protein_coding		3.99928	-1.90114	1.11472	0.000286552	0.00105874
ENSMUSG00000102990	Gm37764	1	havana	150324538	150326687	+	1	havana	TEC		9.5927	-1.89712	0.591034	1.37987e-05	6.50301e-05
ENSMUSG00000021221	Dpf3	12	ensembl_havana	83213745	83487716	-	15	ensembl_havana	protein_coding		2529.84	-1.8859	0.0698232	4.41637e-162	8.89296e-159
ENSMUSG00000115575	Gm49024	14	havana	34661707	34662704	+	1	havana	lincRNA		60.6309	-1.88513	0.225829	2.55161e-18	4.51785e-17
ENSMUSG00000052151	Plpp2	10	ensembl_havana	79526430	79533796	-	12	ensembl_havana	protein_coding		1931.44	-1.88371	0.0811395	1.23526e-120	8.82616e-118
ENSMUSG00000023978	Prph2	17	ensembl_havana	46910459	46924933	+	5	ensembl_havana	protein_coding		157034	-1.86955	0.082234	8.53844e-116	5.25351e-113
ENSMUSG00000102097	A930006L05Rik	9	havana	96705828	96711449	+	1	havana	antisense		22.3693	-1.86595	0.340848	1.43288e-09	1.16215e-08
ENSMUSG00000079834	Tmlhe	GL456233.1	ensembl	159647	334183	+	2	ensembl	protein_coding		396.123	-1.8657	0.127939	1.51727e-49	1.14701e-47
ENSMUSG00000019850	Tnfaip3	10	ensembl_havana	19000910	19015657	-	11	ensembl_havana	protein_coding		7753.96	-1.86194	0.111764	1.10762e-63	1.51443e-61
ENSMUSG00000022844	Pdia5	16	ensembl_havana	35397312	35490873	-	8	ensembl_havana	protein_coding		624.844	-1.8619	0.117559	7.29219e-58	7.91774e-56
ENSMUSG00000034837	Gnat1	9	ensembl_havana	107674474	107679712	-	12	ensembl_havana	protein_coding		408384	-1.84855	0.0864162	7.41747e-103	3.28594e-100
ENSMUSG00000032514	Ttc21a	9	ensembl_havana	119937606	119967793	+	11	ensembl_havana	protein_coding		55.3572	-1.84785	0.231919	6.89618e-17	1.09813e-15
ENSMUSG00000006007	Pdc	1	ensembl_havana	150319417	150333906	+	14	ensembl_havana	protein_coding		57286.6	-1.84381	0.105359	6.66994e-70	1.13645e-67
ENSMUSG00000115920	Gm18283	15	havana	76933705	76935060	-	1	havana	processed_pseudogene		13.9301	-1.80953	0.461961	1.85161e-06	1.00301e-05
ENSMUSG00000035539	Ccdc180	4	ensembl_havana	45890303	45950774	+	13	ensembl_havana	protein_coding		110.399	-1.79356	0.17736	2.72455e-25	7.67796e-24
ENSMUSG00000037318	Traf3ip3	1	ensembl_havana	193175453	193201703	-	10	ensembl_havana	protein_coding		572.308	-1.7885	0.12565	3.33377e-47	2.30759e-45
ENSMUSG00000103001	A930005N03Rik	1	havana	34269882	34271128	-	1	havana	TEC		35.2061	-1.7876	0.277154	5.56249e-12	5.71471e-11
ENSMUSG00000096351	Samd11	4	ensembl_havana	156246966	156255657	-	2	ensembl_havana	protein_coding		7834.62	-1.78684	0.0890393	8.49848e-91	2.72813e-88
ENSMUSG00000030877	Mfsd13b	7	ensembl_havana	120982509	121014787	+	11	ensembl_havana	protein_coding		10.8739	-1.7838	0.473112	3.23359e-06	1.68607e-05
ENSMUSG00000029672	Fam3c	6	ensembl_havana	22306520	22356243	-	16	ensembl_havana	protein_coding		6218.79	-1.78311	0.0775348	3.03871e-118	1.92307e-115
ENSMUSG00000035504	Reep6	10	ensembl_havana	80329953	80336441	+	16	ensembl_havana	protein_coding		20904.8	-1.77643	0.0818174	9.9863e-106	4.51422e-103
ENSMUSG00000048281	Dleu7	14	ensembl_havana	62276231	62293047	-	9	ensembl_havana	protein_coding		80.2318	-1.77511	0.170393	1.25191e-26	3.75233e-25
ENSMUSG00000049969	Plekhf2	4	ensembl_havana	10988662	11007927	-	3	ensembl_havana	protein_coding		2008.18	-1.77417	0.0709354	2.97783e-139	3.29795e-136
ENSMUSG00000031831	Dnaaf1	8	ensembl_havana	119575235	119598454	+	6	ensembl_havana	protein_coding		19.8531	-1.77068	0.357901	2.89074e-08	2.00532e-07
ENSMUSG00000085900	A930041C12Rik	5	havana	107630250	107633850	-	1	havana	antisense		175.124	-1.76754	0.139178	3.79673e-38	1.9467e-36
ENSMUSG00000021123	Rdh12	12	ensembl_havana	79208914	79222665	+	12	ensembl_havana	protein_coding		11903.5	-1.75842	0.0910122	2.45439e-84	6.39584e-82
ENSMUSG00000020212	Mdm1	10	ensembl_havana	118141811	118168997	+	14	ensembl_havana	protein_coding		2726.94	-1.75325	0.0659185	5.12347e-157	8.18758e-154
ENSMUSG00000096740	Lbhd1	19	havana	8883732	8892627	+	8	havana	protein_coding		7740.03	-1.74861	0.0849321	2.48673e-95	9.33578e-93
ENSMUSG00000034829	Nxnl1	8	ensembl_havana	71560555	71566601	-	8	ensembl_havana	protein_coding		4075.19	-1.74818	0.0867266	1.65216e-91	5.38168e-89
ENSMUSG00000085327	Gm16104	10	havana	81409575	81411579	+	1	havana	antisense		45.8002	-1.74569	0.228833	1.50432e-15	2.15249e-14
ENSMUSG00000096553	Gm10097	10	ensembl	5069192	5071975	+	1	ensembl	protein_coding		50.3069	-1.73722	0.254163	5.07346e-13	5.75702e-12
ENSMUSG00000028730	Cfap57	4	ensembl_havana	118554551	118620777	-	14	ensembl_havana	protein_coding		27.5675	-1.73609	0.270504	8.20725e-12	8.29337e-11
ENSMUSG00000111052	Gm20139	10	havana	19141751	19206702	+	1	havana	lincRNA		230.743	-1.73046	0.162249	1.07932e-27	3.41528e-26
ENSMUSG00000023979	Guca1b	17	ensembl_havana	47385393	47392967	+	14	ensembl_havana	protein_coding		26856.2	-1.71262	0.1079	8.01939e-58	8.66486e-56
ENSMUSG00000028909	Ptpru	4	ensembl_havana	131768457	131838288	-	17	ensembl_havana	protein_coding		857.499	-1.71133	0.106142	1.43923e-59	1.68671e-57
ENSMUSG00000058498	Rnf207	4	ensembl_havana	152307019	152318993	-	12	ensembl_havana	protein_coding		774.798	-1.71051	0.165669	4.27563e-26	1.25271e-24
ENSMUSG00000030276	Ttll3	6	ensembl_havana	113389260	113414587	+	19	ensembl_havana	protein_coding		306.68	-1.70471	0.0943977	5.68136e-74	1.10388e-71
ENSMUSG00000097387	4930563E18Rik	18	ensembl	10706860	10711832	+	1	ensembl	lincRNA		17.2194	-1.70254	0.329899	1.22926e-08	8.92725e-08
ENSMUSG00000041920	Slc16a6	11	ensembl_havana	109450855	109473598	-	14	ensembl_havana	protein_coding		3611.23	-1.70064	0.0983457	4.59173e-68	7.26477e-66
ENSMUSG00000106476	Rpl36-ps9	5	havana	137432987	137433263	+	1	havana	processed_pseudogene		4.73588	-1.69977	1.02159	0.000474132	0.00168302
ENSMUSG00000025386	Pde6g	11	ensembl_havana	120447605	120453500	-	2	ensembl_havana	protein_coding		57406.4	-1.69698	0.0838362	3.68765e-92	1.27627e-89
ENSMUSG00000029410	Ppef2	5	ensembl_havana	92226679	92256278	-	11	ensembl_havana	protein_coding		4027.44	-1.68764	0.0718067	3.49844e-123	2.87002e-120
ENSMUSG00000097666	A330094K24Rik	18	ensembl	77729681	77733470	-	1	ensembl	lincRNA		747.058	-1.68729	0.115718	3.31114e-49	2.46113e-47
ENSMUSG00000087390	Gm7598	X	havana	38476461	38482486	+	1	havana	lincRNA		52.8282	-1.68353	0.21283	2.07062e-16	3.1762e-15
ENSMUSG00000042564	Fam227a	15	ensembl_havana	79609576	79658956	-	13	ensembl_havana	protein_coding		130.773	-1.68326	0.242174	2.73301e-13	3.18947e-12
ENSMUSG00000089842	Pitpnm2os2	5	havana	124194907	124200346	+	2	havana	antisense		175.173	-1.68132	0.147536	3.89765e-31	1.50406e-29
ENSMUSG00000026683	Nuf2	1	ensembl_havana	169497934	169531464	-	14	ensembl_havana	protein_coding		13.8494	-1.68061	0.389586	5.65679e-07	3.27748e-06
ENSMUSG00000058743	Kcnj14	7	ensembl_havana	45816460	45824782	-	6	ensembl_havana	protein_coding		18636.7	-1.67846	0.0868418	2.93691e-84	7.4773e-82
ENSMUSG00000025340	Rabgef1	5	ensembl_havana	130171798	130214342	+	14	ensembl_havana	protein_coding		3691.66	-1.67001	0.0724242	1.16935e-118	7.61798e-116
ENSMUSG00000056288	Gm11961	11	ensembl_havana	4620275	4630011	-	11	ensembl_havana	antisense		201.969	-1.66249	0.165303	7.96367e-25	2.16436e-23
ENSMUSG00000026409	Pfkfb2	1	ensembl_havana	130689182	130729253	-	14	ensembl_havana	protein_coding		3120.04	-1.66101	0.0930981	3.35235e-72	6.29275e-70
ENSMUSG00000029064	Gnb1	4	ensembl_havana	155491361	155559269	+	15	ensembl_havana	protein_coding		162676	-1.6547	0.0908332	3.86483e-75	7.78236e-73
ENSMUSG00000067220	Cnga1	5	ensembl_havana	72603696	72644275	-	12	ensembl_havana	protein_coding		21956.1	-1.65319	0.0941922	5.96335e-70	1.03194e-67
ENSMUSG00000071648	Rom1	19	ensembl	8927382	8929356	-	3	ensembl	protein_coding		78930.4	-1.64799	0.0814067	4.21824e-92	1.43745e-89
ENSMUSG00000026429	Ube2t	1	ensembl_havana	134962565	134974162	+	9	ensembl_havana	protein_coding		27.8406	-1.6473	0.286817	6.36023e-10	5.36274e-09
ENSMUSG00000074259	Gramd2	9	ensembl_havana	59680144	59718874	+	10	ensembl_havana	protein_coding		844.847	-1.64607	0.102957	1.62116e-58	1.84147e-56
ENSMUSG00000001211	Agpat3	10	ensembl_havana	78269178	78352489	-	15	ensembl_havana	protein_coding		44739.9	-1.64496	0.114452	8.01669e-48	5.70964e-46
ENSMUSG00000056043	Rgs9bp	7	ensembl_havana	35578993	35585582	-	5	ensembl_havana	protein_coding		12244.8	-1.63904	0.0883629	8.98899e-78	1.95202e-75
ENSMUSG00000046110	Serinc4	2	ensembl_havana	121439059	121456781	-	15	ensembl_havana	protein_coding		474.989	-1.63889	0.12016	2.478e-43	1.54179e-41
ENSMUSG00000113366	Gm47259	13	havana	30098493	30102042	+	1	havana	TEC		3.30628	-1.63857	1.09713	0.000642513	0.002223
ENSMUSG00000036395	Glb1l2	9	ensembl_havana	26763044	26806468	-	15	ensembl_havana	protein_coding		4161.26	-1.63326	0.082857	1.88657e-87	5.64696e-85
ENSMUSG00000067219	Nipal1	5	ensembl_havana	72647795	72671078	+	9	ensembl_havana	protein_coding		215.482	-1.63315	0.172086	2.34167e-22	5.43691e-21
ENSMUSG00000054580	Pla2r1	2	ensembl_havana	60417543	60553308	-	14	ensembl_havana	protein_coding		3334.18	-1.62999	0.0881808	3.05949e-77	6.51612e-75
ENSMUSG00000115212	Gm8417	14	havana	49802785	49826516	+	1	havana	transcribed_unprocessed_pseudogene		12.9003	-1.62323	0.440834	5.88296e-06	2.95482e-05
ENSMUSG00000025380	Fscn2	11	ensembl_havana	120361534	120368168	+	2	ensembl_havana	protein_coding		4726.26	-1.62063	0.140927	1.45818e-31	5.73687e-30
ENSMUSG00000107548	Gm43866	6	havana	115935688	115936526	-	1	havana	TEC		22.3007	-1.62041	0.390224	1.17121e-06	6.50185e-06
ENSMUSG00000117303	CT025652.2	17	havana	28326953	28328521	-	1	havana	bidirectional_promoter_lncRNA		288.985	-1.61427	0.102962	2.47788e-56	2.54097e-54
ENSMUSG00000109695	Gm31166	19	havana	5512528	5550368	+	1	havana	transcribed_processed_pseudogene		130.006	-1.61074	0.145748	2.43832e-29	8.5322e-28
ENSMUSG00000031293	Rs1	X	ensembl_havana	160768013	160799663	+	13	ensembl_havana	protein_coding		21756.2	-1.60862	0.142638	1.93418e-30	7.20037e-29
ENSMUSG00000027715	Ccna2	3	ensembl_havana	36564865	36572150	-	9	ensembl_havana	protein_coding		205.335	-1.60851	0.128331	5.6476e-37	2.80481e-35
ENSMUSG00000025983	Ccdc150	1	ensembl_havana	54250683	54368727	+	11	ensembl_havana	protein_coding		13.3199	-1.60584	0.587765	8.10659e-05	0.000333385
ENSMUSG00000030781	Slc5a2	7	ensembl_havana	128265657	128272430	+	13	ensembl_havana	protein_coding		9.55216	-1.60528	1.20815	0.000738173	0.00252401
ENSMUSG00000030956	Fam53b	7	ensembl_havana	132712082	132813886	-	15	ensembl_havana	protein_coding		3409.37	-1.60524	0.0940054	2.70404e-66	4.04693e-64
ENSMUSG00000027674	Pex5l	3	ensembl_havana	32949408	33143247	-	16	ensembl_havana	protein_coding		7922.04	-1.60497	0.0531571	3.61251e-201	1.1431e-197
ENSMUSG00000004655	Aqp1	6	ensembl_havana	55336432	55348555	+	5	ensembl_havana	protein_coding		4512.4	-1.6048	0.0922056	9.22687e-69	1.50276e-66
ENSMUSG00000108985	A930030B08Rik	7	havana	99900192	99904156	-	1	havana	TEC		8.15126	-1.60354	0.576511	7.25141e-05	0.000301066
ENSMUSG00000086578	Gm13583	2	ensembl_havana	60550757	60553923	+	2	ensembl_havana	antisense		137.817	-1.6014	0.290143	2.43072e-09	1.91398e-08
ENSMUSG00000024575	Pde6a	18	ensembl_havana	61220482	61289924	+	15	ensembl_havana	protein_coding		50087.3	-1.60064	0.0882527	2.00047e-74	3.95629e-72
ENSMUSG00000089917	Uckl1	2	ensembl_havana	181569149	181584892	-	7	ensembl_havana	protein_coding		2758.85	-1.59433	0.0712437	8.0625e-112	4.57908e-109
ENSMUSG00000057337	Chst3	10	ensembl_havana	60181532	60219260	-	13	ensembl_havana	protein_coding		737.128	-1.59198	0.127832	1.63391e-36	7.95409e-35
ENSMUSG00000026669	Mcm10	2	ensembl_havana	4989714	5012791	-	14	ensembl_havana	protein_coding		23.1072	-1.58202	0.429634	6.27551e-06	3.13776e-05
ENSMUSG00000010492	Uckl1os	2	havana	181578480	181585170	+	10	havana	antisense		2618	-1.58118	0.0872715	3.01332e-74	5.90664e-72
ENSMUSG00000028125	Abca4	3	ensembl_havana	122044443	122180123	+	14	ensembl_havana	protein_coding		34754.8	-1.57984	0.0707425	2.38429e-111	1.3203e-108
ENSMUSG00000102969	Gm33366	13	havana	83734709	83738535	-	1	havana	TEC		37.7238	-1.57884	0.242665	7.28883e-12	7.40246e-11
ENSMUSG00000040543	Pitpnm3	11	ensembl_havana	72047528	72135778	-	16	ensembl_havana	protein_coding		5123.35	-1.56926	0.0893323	6.02628e-70	1.03475e-67
ENSMUSG00000032056	Btg4	9	ensembl_havana	51060901	51119875	+	10	ensembl_havana	protein_coding		4.08451	-1.55861	1.12729	0.00083837	0.0028364
ENSMUSG00000102722	Gm37935	1	havana	134454492	134455473	-	1	havana	TEC		38.7994	-1.55736	0.218433	1.09286e-13	1.32859e-12
ENSMUSG00000046049	Rp1l1	14	ensembl_havana	63992506	64035025	+	7	ensembl_havana	protein_coding		20465	-1.5553	0.0812966	1.97334e-82	4.75102e-80
ENSMUSG00000038987	Cfap157	2	ensembl_havana	32777381	32784428	-	8	ensembl_havana	protein_coding		14.7965	-1.54697	0.599604	0.000127737	0.000503895
ENSMUSG00000031640	Gm45753	8	havana	45269671	45308466	-	11	havana	protein_coding		16.3042	-1.54194	0.925029	0.000684134	0.00235413
ENSMUSG00000048503	Tmem136	9	ensembl_havana	43108650	43116570	-	7	ensembl_havana	protein_coding		3787.79	-1.54188	0.0723773	1.57035e-101	6.44133e-99
ENSMUSG00000102834	1700029B24Rik	3	havana	10241812	10242308	+	2	havana	TEC		60.2608	-1.54069	0.199517	1.37208e-15	1.96963e-14
ENSMUSG00000051920	Rspo2	15	ensembl_havana	43020794	43170826	-	7	ensembl_havana	protein_coding		37.2664	-1.53517	0.245136	3.72867e-11	3.55226e-10
ENSMUSG00000089742	Gm15898	8	havana	120095060	120097736	+	1	havana	antisense		17.7359	-1.52982	0.390827	3.11678e-06	1.63015e-05
ENSMUSG00000038963	Slco4a1	2	ensembl_havana	180456245	180474867	+	15	ensembl_havana	protein_coding		3761.16	-1.52578	0.0788109	2.60268e-84	6.7034e-82
ENSMUSG00000039543	Cfap70	14	ensembl_havana	20394193	20452226	-	16	ensembl_havana	protein_coding		34.3915	-1.52402	0.391555	3.38448e-06	1.75812e-05
ENSMUSG00000035517	Tdrd7	4	ensembl_havana	45965334	46034761	+	17	ensembl_havana	protein_coding		10315.4	-1.51856	0.107135	2.03357e-46	1.3817e-44
ENSMUSG00000027323	Rad51	2	ensembl_havana	119112793	119147445	+	10	ensembl_havana	protein_coding		107.062	-1.51809	0.253607	2.03481e-10	1.80573e-09
ENSMUSG00000090206	Tepp	8	ensembl_havana	95310566	95326323	+	8	ensembl_havana	protein_coding		13.0582	-1.51663	0.39853	4.5724e-06	2.33253e-05
ENSMUSG00000025900	Rp1	1	ensembl_havana	3999557	4409241	-	12	ensembl_havana	protein_coding		39018.1	-1.51607	0.148112	1.98476e-25	5.64345e-24
ENSMUSG00000020672	Sntg2	12	ensembl_havana	30174482	30373375	-	14	ensembl_havana	protein_coding		881.507	-1.51133	0.0745972	4.69367e-92	1.57522e-89
ENSMUSG00000116908	AC154232.2	16	havana	36875140	36880234	+	1	havana	TEC		18.4213	-1.50562	0.351544	8.32236e-07	4.71821e-06
ENSMUSG00000047298	Kcnv2	19	ensembl_havana	27322588	27337179	+	3	ensembl_havana	protein_coding		10862	-1.50279	0.100341	1.67802e-51	1.40257e-49
ENSMUSG00000104156	Gm38102	5	havana	123133939	123137695	+	2	havana	lincRNA		26.3334	-1.50156	0.451713	2.06441e-05	9.43597e-05
ENSMUSG00000090031	4732440D04Rik	1	ensembl_havana	6209866	6215293	-	2	ensembl_havana	antisense		34.6109	-1.49806	0.393562	4.64934e-06	2.36851e-05
ENSMUSG00000029601	Iqcd	5	ensembl_havana	120589016	120607118	+	13	ensembl_havana	protein_coding		118.701	-1.49733	0.129553	1.05749e-31	4.19023e-30
ENSMUSG00000053129	Gsx1	5	ensembl_havana	147188696	147190947	+	5	ensembl_havana	protein_coding		7.04496	-1.49494	0.668099	0.00029099	0.00107334
ENSMUSG00000115406	Gm49300	15	havana	31368362	31370305	+	1	havana	TEC		107.998	-1.49431	0.16112	2.61667e-21	5.64355e-20
ENSMUSG00000116166	Gm49403	19	ensembl	8883930	8887258	+	1	ensembl	protein_coding		2216.9	-1.48939	0.0816504	4.13964e-75	8.26064e-73
ENSMUSG00000086291	Gm15513	5	havana	34211810	34213802	-	1	havana	sense_intronic		142.171	-1.48394	0.229509	1.11725e-11	1.11273e-10
ENSMUSG00000104546	Gm43858	3	havana	152386260	152388037	+	1	havana	TEC		10.7766	-1.48337	0.497077	5.349e-05	0.000227672
ENSMUSG00000037995	Igsf9	1	ensembl_havana	172481788	172498878	+	15	ensembl_havana	protein_coding		3576.42	-1.48208	0.094517	3.5009e-56	3.5735e-54
ENSMUSG00000089726	Mir17hg	14	havana	115042879	115046727	+	2	havana	lincRNA		15.1912	-1.48123	0.437076	1.75206e-05	8.10359e-05
ENSMUSG00000043155	Hpdl	4	ensembl_havana	116819904	116821707	-	4	ensembl_havana	protein_coding		92.1279	-1.48064	0.15949	2.46897e-21	5.33538e-20
ENSMUSG00000043987	Cep164	9	ensembl_havana	45766946	45828691	-	18	ensembl_havana	protein_coding		2555.06	-1.47901	0.131072	2.55236e-30	9.46983e-29
ENSMUSG00000100212	Gm5522	1	havana	10805281	10806522	+	1	havana	processed_pseudogene		56.7766	-1.47844	0.224752	5.4383e-12	5.58971e-11
ENSMUSG00000032743	D430042O09Rik	7	ensembl_havana	125707888	125874793	+	15	ensembl_havana	protein_coding		3900.27	-1.47771	0.0906312	1.58231e-60	1.92572e-58
ENSMUSG00000085968	Gm13027	4	havana	140131877	140133351	+	1	havana	antisense		13.5674	-1.47748	0.391718	5.3185e-06	2.68715e-05
ENSMUSG00000108869	Gm44532	7	havana	70420915	70453222	-	1	havana	lincRNA		57.8364	-1.47423	0.218837	1.91553e-12	2.07274e-11
ENSMUSG00000054717	Hmgb2	8	ensembl_havana	57511907	57515999	+	7	ensembl_havana	protein_coding		977.804	-1.47329	0.120291	2.8885e-35	1.31918e-33
ENSMUSG00000063109	Dgkeos	11	ensembl_havana	89064729	89069098	+	13	ensembl_havana	antisense		16.8477	-1.47217	0.354121	1.37695e-06	7.57936e-06
ENSMUSG00000024842	Cabp4	19	ensembl	4135425	4139609	-	7	ensembl	protein_coding		4244.08	-1.46973	0.0826383	1.63776e-71	2.97348e-69
ENSMUSG00000097832	Gm26912	12	havana	110842276	110845216	-	1	havana	lincRNA		18.6025	-1.46926	0.323933	3.1046e-07	1.87019e-06
ENSMUSG00000021620	Acot12	13	ensembl_havana	91741512	91786148	+	4	ensembl_havana	protein_coding		3.87673	-1.46548	0.890322	0.000844008	0.00285242
ENSMUSG00000038515	Grtp1	8	ensembl_havana	13172022	13200620	-	10	ensembl_havana	protein_coding		2358.34	-1.46434	0.0853649	1.05331e-66	1.58713e-64
ENSMUSG00000115599	Gm49154	14	havana	48672094	48673899	-	1	havana	TEC		86.1437	-1.46165	0.23478	5.14739e-11	4.85169e-10
ENSMUSG00000046991	Wdr27	17	ensembl_havana	14818519	14943158	-	11	ensembl_havana	protein_coding		22.2962	-1.46058	0.330722	5.08353e-07	2.96394e-06
ENSMUSG00000050556	Kcnb1	2	ensembl_havana	167095969	167190155	-	9	ensembl_havana	protein_coding		37057.1	-1.45911	0.0817336	5.06117e-72	9.42058e-70
ENSMUSG00000049811	Fam161a	11	ensembl_havana	23007531	23030788	+	16	ensembl_havana	protein_coding		2220.55	-1.45373	0.0777416	9.23026e-79	2.08623e-76
ENSMUSG00000091908	Gm17231	9	havana	57777865	57834295	+	7	havana	antisense		596.939	-1.4531	0.125021	5.42336e-32	2.16836e-30
ENSMUSG00000087235	Gm4750	X	havana	152432477	152434676	+	1	havana	transcribed_processed_pseudogene		14.095	-1.45146	0.796365	0.000675516	0.00232882
ENSMUSG00000020974	Pole2	12	ensembl_havana	69201773	69228195	-	6	ensembl_havana	protein_coding		28.3357	-1.45063	0.27291	8.54991e-09	6.3444e-08
ENSMUSG00000071748	Gm14698	X	havana	68821093	68825318	+	2	havana	protein_coding		563.57	-1.44766	0.147667	1.77639e-23	4.426e-22
ENSMUSG00000020718	Polg2	11	ensembl_havana	106768253	106779537	-	12	ensembl_havana	protein_coding		798.849	-1.44475	0.0941768	7.51641e-54	7.0546e-52
ENSMUSG00000097727	F630040K05Rik	17	havana	45734506	45788594	+	8	havana	lincRNA		55.7763	-1.44458	0.204766	2.22633e-13	2.61886e-12
ENSMUSG00000087278	A930006I01Rik	2	havana	103338601	103372764	-	1	havana	lincRNA		264.287	-1.44393	0.0949105	5.29286e-53	4.70831e-51
ENSMUSG00000032221	Mns1	9	ensembl_havana	72438011	72462025	+	14	ensembl_havana	protein_coding		214.567	-1.44285	0.179918	1.54965e-16	2.41553e-15
ENSMUSG00000054150	Syne3	12	ensembl_havana	104929933	105009809	-	12	ensembl_havana	protein_coding		1155.96	-1.4421	0.132063	1.59334e-28	5.30713e-27
ENSMUSG00000030878	Cdr2	7	ensembl_havana	120957036	120982312	-	11	ensembl_havana	protein_coding		6633.81	-1.4417	0.083074	3.43482e-68	5.47347e-66
ENSMUSG00000021384	Susd3	13	ensembl_havana	49230690	49248706	-	14	ensembl_havana	protein_coding		3327.64	-1.439	0.0833457	1.61704e-67	2.52236e-65
ENSMUSG00000030324	Rho	6	ensembl_havana	115931748	115940036	+	8	ensembl_havana	protein_coding		1.01878e+06	-1.43528	0.113349	1.72742e-37	8.67625e-36
ENSMUSG00000039375	Wdr17	8	ensembl_havana	54629055	54887184	-	16	ensembl_havana	protein_coding		4666.63	-1.43359	0.0924633	6.09855e-55	5.95079e-53
ENSMUSG00000001027	Scn4a	11	ensembl_havana	106318592	106353288	-	7	ensembl_havana	protein_coding		430.926	-1.43297	0.112765	9.76555e-38	4.94981e-36
ENSMUSG00000022911	Arl13b	16	ensembl_havana	62793685	62847040	-	11	ensembl_havana	protein_coding		1546.91	-1.43125	0.103343	2.37582e-44	1.51656e-42
ENSMUSG00000098801	Gm27255	9	havana	72409268	72409878	+	1	havana	lincRNA		6.11661	-1.43004	0.744857	0.000603069	0.00209833
ENSMUSG00000051977	Prdm9	17	ensembl_havana	15543079	15564354	-	16	ensembl_havana	protein_coding		144.804	-1.42987	0.197216	5.59041e-14	6.9762e-13
ENSMUSG00000084826	AI847159	2	havana	129158666	129180667	-	7	havana	antisense		1189.88	-1.42718	0.0840849	2.50292e-65	3.64735e-63
ENSMUSG00000029638	Glcci1	6	ensembl_havana	8509600	8597548	+	17	ensembl_havana	protein_coding		2032.01	-1.42361	0.212015	2.31607e-12	2.48071e-11
ENSMUSG00000038070	Cntln	4	ensembl_havana	84884309	85131921	+	15	ensembl_havana	protein_coding		793.401	-1.4228	0.0944755	5.6723e-52	4.81385e-50
ENSMUSG00000083397	Gm5466	2	havana	181896823	181898712	+	1	havana	processed_pseudogene		115.271	-1.41674	0.272454	1.53793e-08	1.10279e-07
ENSMUSG00000090637	Gm6189	1	havana	80383104	80385185	-	2	havana	processed_pseudogene		25.7911	-1.41541	0.548973	0.000160661	0.000622794
ENSMUSG00000106262	Gm43375	3	havana	95940086	95942565	+	1	havana	TEC		11.8954	-1.41059	0.413198	1.73913e-05	8.04885e-05
ENSMUSG00000030636	1700010L04Rik	7	ensembl_havana	82851599	82859849	+	15	ensembl_havana	lincRNA		12.7402	-1.4104	0.462628	4.9434e-05	0.000211997
ENSMUSG00000067872	Ccdc87	19	ensembl	4839366	4842528	+	2	ensembl	protein_coding		92.1679	-1.40639	0.14017	1.89375e-24	5.02354e-23
ENSMUSG00000022383	Ppara	15	ensembl_havana	85734983	85802819	+	13	ensembl_havana	protein_coding		183.08	-1.40627	0.170487	2.47465e-17	4.07232e-16
ENSMUSG00000039158	Akna	4	ensembl_havana	63367125	63403354	-	11	ensembl_havana	protein_coding		1110.53	-1.4058	0.0803476	3.05342e-69	5.12374e-67
ENSMUSG00000034320	Slc26a2	18	ensembl_havana	61192919	61211612	-	14	ensembl_havana	protein_coding		1513.67	-1.40376	0.0951245	5.42861e-50	4.20432e-48
ENSMUSG00000050619	Zscan29	2	ensembl_havana	121158273	121171125	-	14	ensembl_havana	protein_coding		1501.04	-1.40185	0.0872649	9.04108e-59	1.054e-56
ENSMUSG00000031789	Cngb1	8	ensembl_havana	95239045	95306585	-	17	ensembl_havana	protein_coding		21940.1	-1.40114	0.0875535	2.41528e-58	2.71959e-56
ENSMUSG00000057132	Rpgrip1	14	ensembl_havana	52110704	52163546	+	16	ensembl_havana	protein_coding		2343.81	-1.39885	0.130435	1.41248e-27	4.45675e-26
ENSMUSG00000079553	Kifc1	17	ensembl_havana	33875666	33890661	-	10	ensembl_havana	protein_coding		91.6143	-1.39828	0.233702	2.25229e-10	1.98757e-09
ENSMUSG00000066090	Insl5	4	ensembl_havana	103017872	103026842	-	5	ensembl_havana	protein_coding		18.0294	-1.39788	0.376259	6.75817e-06	3.36163e-05
ENSMUSG00000031450	Grk1	8	ensembl_havana	13405081	13421951	+	8	ensembl_havana	protein_coding		25842.2	-1.39714	0.110372	1.9205e-37	9.60252e-36
ENSMUSG00000089798	1700028K03Rik	5	ensembl_havana	107534709	107551542	+	9	ensembl_havana	protein_coding		31.4177	-1.39328	0.284806	6.64667e-08	4.39423e-07
ENSMUSG00000032463	Faim	9	ensembl_havana	98986373	99002021	+	10	ensembl_havana	protein_coding		3231.79	-1.39141	0.0853933	2.20025e-60	2.64867e-58
ENSMUSG00000006567	Atp7b	8	ensembl_havana	21992785	22060305	-	11	ensembl_havana	protein_coding		179.956	-1.38981	0.127058	1.3894e-28	4.63482e-27
ENSMUSG00000027589	Pcmtd2	2	ensembl_havana	181837854	181857461	+	14	ensembl_havana	protein_coding		12796.6	-1.38397	0.115061	4.83233e-34	2.08648e-32
ENSMUSG00000025420	Katnal2	18	ensembl_havana	76977148	77047308	-	13	ensembl_havana	protein_coding		372.284	-1.38292	0.104619	1.34566e-40	7.47029e-39
ENSMUSG00000039632	Ccdc151	9	ensembl_havana	21989871	22002634	-	13	ensembl_havana	protein_coding		88.6081	-1.37914	0.17836	1.55369e-15	2.21885e-14
ENSMUSG00000025473	Adam8	7	ensembl_havana	139978932	139992562	-	16	ensembl_havana	protein_coding		27.2719	-1.37789	0.324466	1.0098e-06	5.65398e-06
ENSMUSG00000081516	Gm12470	4	havana	53662296	53663344	+	1	havana	processed_pseudogene		5.13919	-1.37675	0.777745	0.000871621	0.0029341
ENSMUSG00000070425	Xntrpc	7	havana	102065713	102096864	+	13	havana	protein_coding		99.449	-1.3755	0.331152	1.43974e-06	7.90537e-06
ENSMUSG00000087368	BC065397	X	havana	136741824	136803364	+	7	havana	processed_transcript		14.844	-1.37214	0.434465	3.78449e-05	0.000165436
ENSMUSG00000030402	Ppm1n	7	ensembl_havana	19276805	19280064	-	5	ensembl_havana	protein_coding		1119.06	-1.37201	0.100741	6.15359e-43	3.7241e-41
ENSMUSG00000108841	Frmpd2	14	havana	33471696	33575269	+	1	havana	protein_coding		2493.85	-1.36728	0.10005	3.25715e-43	1.9985e-41
ENSMUSG00000034936	Arl4d	11	ensembl_havana	101665541	101667832	+	2	ensembl_havana	protein_coding		3269.8	-1.3663	0.0623937	5.85036e-107	2.81708e-104
ENSMUSG00000106103	Gm43081	5	havana	108311370	108312749	-	1	havana	TEC		6.16075	-1.36592	0.714013	0.000702333	0.00241114
ENSMUSG00000053205	Styx	14	ensembl_havana	45351093	45422820	+	9	ensembl_havana	protein_coding		903.681	-1.36499	0.160234	2.59716e-18	4.59114e-17
ENSMUSG00000018362	Kpna2	11	ensembl_havana	106988629	106999541	-	14	ensembl_havana	protein_coding		8215.55	-1.3592	0.0694994	7.72668e-86	2.13932e-83
ENSMUSG00000041609	Bicdl1	5	ensembl_havana	115648175	115731621	-	16	ensembl_havana	protein_coding		10066.3	-1.35718	0.065229	8.18794e-97	3.1818e-94
ENSMUSG00000026819	Slc25a25	2	ensembl_havana	32414487	32451445	-	15	ensembl_havana	protein_coding		4104.23	-1.35248	0.0487559	5.1429e-170	1.13915e-166
ENSMUSG00000050677	Ccdc96	5	ensembl_havana	36484588	36488172	+	2	ensembl_havana	protein_coding		155.915	-1.35208	0.118188	5.05545e-31	1.93066e-29
ENSMUSG00000019845	Tube1	10	ensembl_havana	39133976	39152542	+	8	ensembl_havana	protein_coding		466.48	-1.3516	0.123362	1.16584e-28	3.90672e-27
ENSMUSG00000022431	Ribc2	15	ensembl_havana	85132078	85144570	+	3	ensembl_havana	protein_coding		20.5951	-1.35146	0.334247	2.16425e-06	1.1582e-05
ENSMUSG00000023982	Guca1a	17	ensembl_havana	47394558	47400584	-	8	ensembl_havana	protein_coding		20275.2	-1.35117	0.084414	2.41878e-58	2.71959e-56
ENSMUSG00000075410	Prcd	11	ensembl_havana	116653534	116668389	+	12	ensembl_havana	protein_coding		3816.6	-1.34894	0.0798852	1.21135e-64	1.73106e-62
ENSMUSG00000070407	Hs3st3b1	11	ensembl_havana	63885792	63922290	-	5	ensembl_havana	protein_coding		2333.41	-1.34815	0.0905102	7.36421e-51	5.88871e-49
ENSMUSG00000110997	2610028D06Rik	9	havana	45797348	45799060	-	1	havana	TEC		19.9302	-1.34747	0.47432	9.19079e-05	0.000373946
ENSMUSG00000047034	Ankrd33	15	ensembl_havana	101115755	101120040	+	10	ensembl_havana	protein_coding		5013.02	-1.34536	0.069262	1.04379e-84	2.75237e-82
ENSMUSG00000100005	B130024G19Rik	7	ensembl_havana	70364910	70489972	+	7	ensembl_havana	processed_transcript		13.5474	-1.34394	0.474585	9.44566e-05	0.00038354
ENSMUSG00000071984	Fndc1	17	ensembl_havana	7738569	7827302	-	10	ensembl_havana	protein_coding		648.32	-1.34202	0.123506	3.14244e-28	1.0221e-26
ENSMUSG00000034177	Rnf43	11	ensembl_havana	87662722	87735539	+	15	ensembl_havana	protein_coding		115.711	-1.34128	0.170694	5.81218e-16	8.59412e-15
ENSMUSG00000017344	Vtn	11	ensembl_havana	78499091	78502324	+	4	ensembl_havana	protein_coding		24465.1	-1.33941	0.0853704	3.76769e-56	3.82819e-54
ENSMUSG00000016356	Col20a1	2	ensembl_havana	180986535	181018363	+	18	ensembl_havana	protein_coding		57.0778	-1.33844	0.359933	6.77313e-06	3.36756e-05
ENSMUSG00000085151	1110018N20Rik	2	havana	167188702	167192808	+	7	havana	processed_transcript		69.5959	-1.33644	0.16777	2.46676e-16	3.75008e-15
ENSMUSG00000024901	Peli3	19	ensembl_havana	4930651	4943127	-	14	ensembl_havana	protein_coding		2581.1	-1.33569	0.107832	6.11188e-36	2.89889e-34
ENSMUSG00000114882	Gm48581	13	havana	47152357	47155008	-	1	havana	TEC		140.365	-1.33564	0.159702	9.60774e-18	1.63324e-16
ENSMUSG00000081958	Gm11594	11	havana	97322328	97322489	-	1	havana	processed_pseudogene		7.7946	-1.33417	0.656961	0.000602769	0.00209762
ENSMUSG00000071636	Rimbp3	16	ensembl_havana	17208603	17213982	+	8	ensembl_havana	protein_coding		115.971	-1.3334	0.150433	1.27988e-19	2.48025e-18
ENSMUSG00000054792	Klhl18	9	ensembl_havana	110425926	110476694	-	15	ensembl_havana	protein_coding		8374.34	-1.33257	0.0624517	1.12174e-101	4.68802e-99
ENSMUSG00000104283	Gm37459	3	havana	32939314	32983301	+	1	havana	antisense		14.0202	-1.33228	0.50455	0.000155737	0.000605294
ENSMUSG00000101641	Gm29560	3	havana	104667032	104670010	-	1	havana	TEC		12.3633	-1.32719	0.445596	6.48107e-05	0.000271798
ENSMUSG00000051297	2410124H12Rik	16	ensembl_havana	92478742	92497366	+	8	ensembl_havana	sense_overlapping		12.9071	-1.32608	0.512306	0.00017845	0.00068718
ENSMUSG00000007279	Scube2	7	ensembl_havana	109798676	109865679	-	14	ensembl_havana	protein_coding		63.77	-1.32598	0.269548	5.64288e-08	3.76476e-07
ENSMUSG00000107756	Gm44164	6	havana	145238667	145241227	-	1	havana	TEC		19.605	-1.32547	0.330032	2.37435e-06	1.26301e-05
ENSMUSG00000097074	4833428L15Rik	9	havana	45416626	45431730	-	2	havana	antisense		9.01887	-1.32494	0.525112	0.000209303	0.000795891
ENSMUSG00000094472	Gm21897	16	ensembl	15317458	15318957	+	1	ensembl	protein_coding		130.145	-1.3242	0.188189	2.53016e-13	2.95742e-12
ENSMUSG00000100783	2310047D07Rik	5	havana	149231332	149237984	+	1	havana	lincRNA		34.3623	-1.32016	0.25182	1.1832e-08	8.61819e-08
ENSMUSG00000037112	Sik2	9	ensembl_havana	50892801	51009073	-	16	ensembl_havana	protein_coding		1176.89	-1.3196	0.157705	9.18268e-18	1.56459e-16
ENSMUSG00000066878	Gm10184	17	ensembl	89908511	89910449	-	4	ensembl	protein_coding		1398.11	-1.31901	0.0945527	6.47028e-45	4.20284e-43
ENSMUSG00000014164	Klhl3	13	ensembl_havana	58000228	58113592	-	15	ensembl_havana	protein_coding		1568.24	-1.3154	0.0802075	4.0917e-61	5.09164e-59
ENSMUSG00000036832	Lpar3	3	ensembl_havana	146220963	146286186	+	5	ensembl_havana	protein_coding		7.35974	-1.31468	0.696603	0.000822132	0.00278491
ENSMUSG00000037386	Rims2	15	ensembl_havana	39198261	39684372	+	16	ensembl_havana	protein_coding		5964.01	-1.31446	0.0758646	6.42137e-68	1.00875e-65
ENSMUSG00000033066	Gas7	11	ensembl_havana	67455437	67688990	+	15	ensembl_havana	protein_coding		2515.16	-1.31429	0.152644	1.16402e-18	2.10646e-17
ENSMUSG00000112649	Gm47647	12	havana	58923194	58924459	-	1	havana	transcribed_processed_pseudogene		1111.68	-1.31202	0.106888	2.43857e-35	1.11831e-33
ENSMUSG00000021733	Slc4a7	14	ensembl_havana	14702279	14799940	+	10	ensembl_havana	protein_coding		3299.58	-1.30402	0.0953787	3.04255e-43	1.87301e-41
ENSMUSG00000036964	Trim17	11	ensembl_havana	58954685	58973098	+	14	ensembl_havana	protein_coding		362.05	-1.30338	0.134245	4.79218e-23	1.17549e-21
ENSMUSG00000029663	Gngt1	6	ensembl_havana	3993792	3997436	+	10	ensembl_havana	protein_coding		36544.1	-1.3033	0.0960311	1.20039e-42	7.18612e-41
ENSMUSG00000083507	Gm12842	4	havana	117825181	117825656	-	1	havana	processed_pseudogene		4.70143	-1.30286	0.768183	0.0011648	0.00383364
ENSMUSG00000032292	Nr2e3	9	ensembl_havana	59942771	59960659	-	8	ensembl_havana	protein_coding		10207.1	-1.30275	0.110474	8.253e-33	3.4169e-31
ENSMUSG00000051000	Fam160a1	3	ensembl_havana	85660061	85817291	-	17	ensembl_havana	protein_coding		1433.27	-1.30246	0.0854355	3.73468e-53	3.37646e-51
ENSMUSG00000072770	Acrbp	6	ensembl_havana	125049689	125063267	+	9	ensembl_havana	protein_coding		44.7451	-1.29477	0.314687	1.61933e-06	8.83236e-06
ENSMUSG00000089890	Gm16055	6	havana	8354056	8364136	-	1	havana	antisense		2.25663	-1.2908	1.15201	0.00179035	0.00564744
ENSMUSG00000095930	Nim1k	13	ensembl_havana	119710094	119755882	-	1	ensembl_havana	protein_coding		2879.8	-1.28782	0.0713302	1.57561e-73	3.03476e-71
ENSMUSG00000004098	Col5a3	9	ensembl_havana	20770050	20815067	-	7	ensembl_havana	protein_coding		44.962	-1.28492	0.196009	6.0693e-12	6.21521e-11
ENSMUSG00000027326	Knl1	2	ensembl_havana	119047119	119105501	+	13	ensembl_havana	protein_coding		12.4851	-1.28423	0.542455	0.000320405	0.00117305
ENSMUSG00000048038	Ccdc187	2	ensembl_havana	26243469	26294557	-	8	ensembl_havana	protein_coding		25.5306	-1.28369	0.324386	2.88608e-06	1.52026e-05
ENSMUSG00000078653	Cntd1	11	ensembl_havana	101279012	101296317	+	4	ensembl_havana	protein_coding		14.7457	-1.28356	0.419701	5.33595e-05	0.000227247
ENSMUSG00000059060	Rad51b	12	ensembl_havana	79297282	79814690	+	15	ensembl_havana	protein_coding		13.1919	-1.2824	0.440499	8.06975e-05	0.000331993
ENSMUSG00000102498	Gm19445	3	havana	33073919	33076356	-	1	havana	TEC		3.54176	-1.28096	1.07356	0.00193478	0.00603937
ENSMUSG00000074817	Papolb	5	ensembl_havana	142525838	142530076	-	2	ensembl_havana	protein_coding		61.6054	-1.28087	0.300453	8.9963e-07	5.0756e-06
ENSMUSG00000028294	Cfap206	4	ensembl_havana	34688559	34730206	-	15	ensembl_havana	protein_coding		115.648	-1.27994	0.193297	3.91435e-12	4.10525e-11
ENSMUSG00000062859	Tcp11	17	ensembl_havana	28066745	28080639	-	15	ensembl_havana	protein_coding		497.691	-1.27849	0.121459	1.16631e-26	3.50527e-25
ENSMUSG00000100632	9430060I03Rik	1	havana	92933526	92950590	-	1	havana	antisense		10.6255	-1.2743	0.49627	0.000200324	0.00076424
ENSMUSG00000026831	1700007K13Rik	2	ensembl_havana	28462001	28466332	-	16	ensembl_havana	protein_coding		20.7177	-1.27401	0.366455	1.49818e-05	7.01577e-05
ENSMUSG00000021125	Arg2	12	ensembl_havana	79130777	79156301	+	6	ensembl_havana	protein_coding		487.259	-1.27367	0.0749315	1.80405e-65	2.64634e-63
ENSMUSG00000097882	0610038B21Rik	8	havana	77517056	77523898	+	2	havana	antisense		56.1335	-1.27044	0.179186	1.60866e-13	1.92189e-12
ENSMUSG00000033952	Aspm	1	ensembl_havana	139454772	139494091	+	14	ensembl_havana	protein_coding		15.1738	-1.26967	0.658474	0.000838325	0.0028364
ENSMUSG00000041642	Kif21b	1	ensembl_havana	136131389	136177998	+	18	ensembl_havana	protein_coding		5877.86	-1.26916	0.107664	8.40549e-33	3.47354e-31
ENSMUSG00000103143	Gm37742	2	havana	13036126	13040104	+	1	havana	TEC		14.624	-1.26765	0.397323	3.64601e-05	0.000159951
ENSMUSG00000097665	Gm16853	9	havana	21405242	21411720	-	1	havana	antisense		5.55796	-1.26566	0.658322	0.000854492	0.00288433
ENSMUSG00000042225	Ammecr1	X	ensembl_havana	142851146	142966728	-	3	ensembl_havana	protein_coding		660.959	-1.2644	0.0958787	2.01963e-40	1.1073e-38
ENSMUSG00000032343	Impg1	9	ensembl_havana	80313330	80465481	-	15	ensembl_havana	protein_coding		10337.6	-1.26326	0.10435	1.84367e-34	8.07062e-33
ENSMUSG00000032087	Dscaml1	9	ensembl_havana	45426628	45753712	+	10	ensembl_havana	protein_coding		3797.21	-1.25974	0.103857	1.37817e-34	6.04482e-33
ENSMUSG00000090307	1700071M16Rik	17	havana	43588340	43592442	-	7	havana	antisense		13.5739	-1.25885	0.50939	0.000259113	0.000966384
ENSMUSG00000058966	Fam57b	7	ensembl_havana	126797668	126830219	+	13	ensembl_havana	protein_coding		16666.1	-1.25853	0.0660721	1.45709e-81	3.43346e-79
ENSMUSG00000097907	Raxos1	18	ensembl	65937538	65940447	+	1	ensembl	lincRNA		471.075	-1.25388	0.0934943	1.00337e-41	5.78768e-40
ENSMUSG00000114004	Gm48552	10	havana	81389005	81391267	+	1	havana	protein_coding		2817.29	-1.25319	0.0797216	2.25339e-56	2.33237e-54
ENSMUSG00000113335	Gm48296	12	havana	100187011	100187705	+	1	havana	TEC		6.80439	-1.25236	0.573208	0.000509748	0.00179849
ENSMUSG00000112442	Gm47992	10	havana	78298315	78300301	+	1	havana	TEC		2.9769	-1.25104	1.09214	0.00209683	0.00648822
ENSMUSG00000037325	Bbs7	3	ensembl_havana	36573142	36613477	-	10	ensembl_havana	protein_coding		3800.42	-1.25095	0.100764	4.05378e-36	1.93099e-34
ENSMUSG00000040694	Apobec2	17	ensembl_havana	48419231	48432930	-	4	ensembl_havana	protein_coding		290.111	-1.24843	0.120339	5.46292e-26	1.59215e-24
ENSMUSG00000062510	Nsl1	1	ensembl_havana	191063012	191086474	+	12	ensembl_havana	protein_coding		58.8987	-1.24414	0.264915	1.3893e-07	8.76472e-07
ENSMUSG00000037885	Stk35	2	ensembl_havana	129800517	129832287	+	18	ensembl_havana	protein_coding		19338.9	-1.24285	0.0824788	5.12705e-52	4.36785e-50
ENSMUSG00000053773	Rdh8	9	ensembl_havana	20818503	20826117	+	5	ensembl_havana	protein_coding		1962.84	-1.24277	0.0733234	3.97269e-65	5.71397e-63
ENSMUSG00000081671	Gm13167	4	havana	146224036	146224613	-	1	havana	processed_pseudogene		61.1916	-1.24199	0.30559	1.87139e-06	1.01274e-05
ENSMUSG00000071647	Eml3	19	ensembl_havana	8929552	8941582	+	5	ensembl_havana	protein_coding		4686.9	-1.24196	0.0746135	6.62169e-63	8.78266e-61
ENSMUSG00000097456	Gm16958	3	havana	127161304	127168288	+	7	havana	antisense		64.1222	-1.23918	0.184029	1.71321e-12	1.86109e-11
ENSMUSG00000053964	Lgals4	7	ensembl_havana	28833854	28841708	+	17	ensembl_havana	protein_coding		28.6923	-1.23748	0.301845	1.62593e-06	8.86616e-06
ENSMUSG00000074452	Pate2	9	ensembl_havana	35570284	35690318	+	13	ensembl_havana	protein_coding		17.6819	-1.23659	0.445426	0.000120684	0.000478715
ENSMUSG00000049538	Adamts16	13	ensembl_havana	70727802	70841811	-	14	ensembl_havana	protein_coding		20.5501	-1.23567	0.305845	2.03654e-06	1.09542e-05
ENSMUSG00000002459	Rgs20	1	ensembl_havana	4909576	5070285	-	17	ensembl_havana	protein_coding		1075.03	-1.23482	0.0939178	3.24012e-40	1.76214e-38
ENSMUSG00000002058	Unc119	11	ensembl_havana	78343482	78349164	+	13	ensembl_havana	protein_coding		54520.9	-1.23165	0.0736015	1.46993e-63	1.99748e-61
ENSMUSG00000079550	Mpp4	1	ensembl_havana	59120935	59163389	-	9	ensembl_havana	protein_coding		8451.62	-1.23004	0.0765792	9.19431e-59	1.06625e-56
ENSMUSG00000017146	Brca1	11	ensembl_havana	101488764	101551955	-	12	ensembl_havana	protein_coding		163.01	-1.22989	0.179423	7.41984e-13	8.30048e-12
ENSMUSG00000090035	Galnt4	10	ensembl_havana	99108159	99113247	+	3	ensembl_havana	protein_coding		1169.94	-1.22571	0.0785679	1.38853e-55	1.39168e-53
ENSMUSG00000041308	Sntb2	8	ensembl_havana	106935750	107019714	+	6	ensembl_havana	protein_coding		1279.36	-1.22464	0.135561	2.36257e-20	4.77472e-19
ENSMUSG00000110702	Gm45767	8	havana	94675606	94680166	+	1	havana	antisense		117.04	-1.22401	0.133998	9.44748e-21	1.97603e-19
ENSMUSG00000014782	Plekhg4	8	ensembl_havana	105373274	105382862	+	16	ensembl_havana	protein_coding		89.8865	-1.22396	0.259154	1.18992e-07	7.57159e-07
ENSMUSG00000097310	A930038B10Rik	14	havana	34759402	34770553	+	2	havana	lincRNA		25.5744	-1.22296	0.416379	7.7693e-05	0.000321004
ENSMUSG00000020890	Gucy2e	11	ensembl_havana	69218117	69237036	-	11	ensembl_havana	protein_coding		14344.6	-1.22266	0.0922614	7.92857e-41	4.4348e-39
ENSMUSG00000089709	Gm16262	9	havana	94695704	94702319	-	1	havana	antisense		84.3426	-1.22238	0.219662	1.8583e-09	1.4865e-08
ENSMUSG00000054910	4931415C17Rik	8	ensembl_havana	12672186	12679229	+	5	ensembl_havana	processed_transcript		57.0587	-1.22039	0.209523	4.39602e-10	3.76098e-09
ENSMUSG00000093865	Lrit3	3	ensembl_havana	129787881	129804030	-	7	ensembl_havana	protein_coding		1019.06	-1.21899	0.127389	1.59218e-22	3.75979e-21
ENSMUSG00000086916	Gm15903	5	havana	129727046	129731689	+	2	havana	sense_intronic		3.49514	-1.21744	1.14661	0.00217858	0.0067124
ENSMUSG00000036928	Stag3	5	ensembl_havana	138280240	138312393	+	14	ensembl_havana	protein_coding		52.992	-1.21657	0.342162	1.13439e-05	5.43161e-05
ENSMUSG00000003500	Impdh1	6	ensembl_havana	29200434	29216364	-	13	ensembl_havana	protein_coding		22129.4	-1.21633	0.0606213	3.01896e-90	9.55286e-88
ENSMUSG00000050786	Ccdc126	6	ensembl_havana	49319274	49341582	+	8	ensembl_havana	protein_coding		5164.3	-1.21472	0.0842425	7.15637e-48	5.11334e-46
ENSMUSG00000097545	Mir124a-1hg	14	havana	64587331	64593961	+	7	havana	lincRNA		2703.16	-1.20866	0.206151	3.41988e-10	2.96131e-09
ENSMUSG00000105590	Gm43364	5	havana	108550081	108553354	-	1	havana	TEC		7.19229	-1.20556	0.596571	0.000789009	0.00268086
ENSMUSG00000041583	Obox6	7	ensembl_havana	15833241	15839678	-	8	ensembl_havana	protein_coding		40.5632	-1.20455	0.236025	1.90859e-08	1.35237e-07
ENSMUSG00000105377	Gm43148	5	havana	96936813	96937332	+	1	havana	TEC		11.8529	-1.2043	0.640243	0.00105115	0.00348706
ENSMUSG00000098488	Pla2g4b	2	ensembl_havana	120033417	120043030	+	7	ensembl_havana	protein_coding		57.817	-1.20036	0.350658	1.74884e-05	8.09039e-05
ENSMUSG00000026672	Optn	2	ensembl_havana	5020642	5064051	-	11	ensembl_havana	protein_coding		3190.83	-1.20023	0.0544524	2.23349e-108	1.09938e-105
ENSMUSG00000048546	Tob2	15	ensembl_havana	81848272	81858796	-	8	ensembl_havana	protein_coding		8272.8	-1.1988	0.0803204	4.00122e-51	3.28249e-49
ENSMUSG00000097892	Gm26801	1	havana	177428338	177443270	-	2	havana	antisense		23.0934	-1.19681	0.386442	4.88824e-05	0.000209875
ENSMUSG00000000276	Dgke	11	ensembl_havana	89035179	89066850	-	11	ensembl_havana	protein_coding		6039.55	-1.19668	0.0810598	4.4612e-50	3.47942e-48
ENSMUSG00000037544	Dlgap5	14	ensembl_havana	47387779	47418407	-	14	ensembl_havana	protein_coding		6.50448	-1.19603	0.910397	0.00243417	0.00742862
ENSMUSG00000076434	Wfdc3	2	ensembl_havana	164731180	164745931	-	9	ensembl_havana	protein_coding		16.1469	-1.19559	0.396959	6.3076e-05	0.00026491
ENSMUSG00000041653	Pnpla3	15	ensembl_havana	84167837	84187236	+	5	ensembl_havana	protein_coding		96.6252	-1.19231	0.208819	7.72949e-10	6.46069e-09
ENSMUSG00000084052	Gm11745	11	havana	117134598	117135045	+	1	havana	processed_pseudogene		7.44017	-1.18996	0.564092	0.000668728	0.00230829
ENSMUSG00000078439	Smim24	10	ensembl_havana	81393051	81395392	+	9	ensembl_havana	protein_coding		36.9834	-1.18966	0.239524	3.56485e-08	2.44841e-07
ENSMUSG00000107240	Gm43231	5	havana	115427218	115429475	-	1	havana	TEC		46.0671	-1.18704	0.279685	8.56314e-07	4.84479e-06
ENSMUSG00000105852	Gm42890	3	havana	105959503	105984600	+	4	havana	processed_transcript		21.5889	-1.1869	0.35126	2.01018e-05	9.209e-05
ENSMUSG00000000731	Aire	10	ensembl_havana	78030022	78043610	-	15	ensembl_havana	protein_coding		9.69003	-1.18663	0.609555	0.000954439	0.00319058
ENSMUSG00000102833	Gm9694	1	havana	155973318	155974506	+	1	havana	TEC		3.27612	-1.18595	1.02532	0.00262644	0.00795502
ENSMUSG00000021009	Ptpn21	12	ensembl_havana	98676741	98737405	-	15	ensembl_havana	protein_coding		2386.31	-1.18118	0.0872265	1.43384e-42	8.56055e-41
ENSMUSG00000046952	Gm5815	17	havana	58593614	58594840	+	9	havana	processed_pseudogene		176.051	-1.17725	0.176335	2.06527e-12	2.22391e-11
ENSMUSG00000031142	Cacna1f	X	ensembl_havana	7607083	7635196	+	17	ensembl_havana	protein_coding		5161.4	-1.17536	0.0673203	5.03374e-69	8.3207e-67
ENSMUSG00000105710	Gm43859	3	havana	152383806	152385217	-	1	havana	TEC		14.0628	-1.1735	0.442158	0.000176133	0.00067885
ENSMUSG00000041578	Crx	7	ensembl_havana	15865947	15879968	-	15	ensembl_havana	protein_coding		16421.9	-1.17262	0.0742944	6.69287e-57	7.02593e-55
ENSMUSG00000020435	Osbp2	11	ensembl_havana	3703731	3863903	-	17	ensembl_havana	protein_coding		18095.4	-1.17086	0.05725	1.01543e-93	3.68719e-91
ENSMUSG00000028017	Egf	3	ensembl_havana	129677565	129755316	-	7	ensembl_havana	protein_coding		40.1834	-1.16832	0.250696	1.39765e-07	8.8124e-07
ENSMUSG00000052273	Dnah3	7	ensembl_havana	119922671	120095280	-	4	ensembl_havana	protein_coding		8.70853	-1.16819	1.21263	0.00214983	0.00663398
ENSMUSG00000030177	Ccdc77	6	ensembl_havana	120324323	120364374	-	14	ensembl_havana	protein_coding		154.465	-1.16775	0.113639	1.18325e-25	3.39934e-24
ENSMUSG00000020782	Llgl2	11	ensembl_havana	115824049	115855780	+	18	ensembl_havana	protein_coding		3017.28	-1.16492	0.0935719	2.04923e-36	9.889e-35
ENSMUSG00000057914	Cacnb2	2	ensembl_havana	14603088	14987908	+	15	ensembl_havana	protein_coding		4884.68	-1.16297	0.0848332	1.35809e-43	8.54592e-42
ENSMUSG00000028630	Dyrk2	10	ensembl_havana	118855603	118870209	-	9	ensembl_havana	protein_coding		3925.69	-1.16206	0.077483	1.18759e-51	1.00019e-49
ENSMUSG00000063145	Bbs5	2	ensembl_havana	69647171	69667571	+	10	ensembl_havana	protein_coding		1246.02	-1.16094	0.0705676	1.30999e-61	1.6676e-59
ENSMUSG00000109378	Gm49396	7	havana	30563344	30567960	+	1	havana	protein_coding		60.9929	-1.15921	0.225492	1.40269e-08	1.01039e-07
ENSMUSG00000029276	Glmn	5	ensembl_havana	107548967	107597888	-	13	ensembl_havana	protein_coding		1726.62	-1.15869	0.121597	1.88248e-22	4.41705e-21
ENSMUSG00000035126	Wdr78	4	ensembl_havana	103038065	103114555	-	19	ensembl_havana	protein_coding		739.459	-1.15788	0.0951247	6.10519e-35	2.743e-33
ENSMUSG00000091155	Serpine3	14	ensembl_havana	62663667	62692243	+	1	ensembl_havana	protein_coding		37.7457	-1.1563	0.577436	0.00089726	0.00301263
ENSMUSG00000033416	Gucd1	10	ensembl_havana	75351111	75517972	-	15	ensembl_havana	protein_coding		1864.49	-1.15571	0.0579102	2.13848e-89	6.67145e-87
ENSMUSG00000034274	Thoc5	11	ensembl_havana	4895320	4928867	+	11	ensembl_havana	protein_coding		2708.32	-1.15537	0.0789344	2.44683e-49	1.83099e-47
ENSMUSG00000024131	Slc3a1	17	ensembl	85028347	85064243	+	7	ensembl	protein_coding		15.0021	-1.15399	0.447885	0.000220515	0.000833516
ENSMUSG00000018076	Med13l	5	ensembl_havana	118560679	118765438	+	12	ensembl_havana	protein_coding		4676.19	-1.15349	0.204204	9.55103e-10	7.90566e-09
ENSMUSG00000097991	Gm7656	7	havana	70490848	70491851	+	1	havana	processed_pseudogene		3.77016	-1.15305	0.933493	0.00289882	0.00866984
ENSMUSG00000043418	Lrit2	14	ensembl_havana	37067929	37073743	+	4	ensembl_havana	protein_coding		4716.51	-1.15262	0.0838564	7.8769e-44	5.0136e-42
ENSMUSG00000044362	Ccdc89	7	ensembl_havana	90426577	90428669	+	8	ensembl_havana	protein_coding		105.992	-1.15062	0.176328	4.97971e-12	5.14942e-11
ENSMUSG00000113940	Gm40477	12	havana	85429110	85436249	-	1	havana	lincRNA		53.6016	-1.1475	0.224019	1.48433e-08	1.06677e-07
ENSMUSG00000019971	Cep290	10	ensembl_havana	100487558	100574840	+	10	ensembl_havana	protein_coding		1834.63	-1.1459	0.0868735	1.3731e-40	7.60351e-39
ENSMUSG00000018486	Wnt9b	11	ensembl_havana	103727364	103749821	-	2	ensembl_havana	protein_coding		73.0629	-1.13902	0.170008	1.51719e-12	1.66037e-11
ENSMUSG00000097234	Gm26518	15	ensembl	102455526	102483722	-	1	ensembl	lincRNA		22.8612	-1.13826	0.308577	6.67291e-06	3.3237e-05
ENSMUSG00000035919	Bbs9	9	ensembl_havana	22475715	22888280	+	16	ensembl_havana	protein_coding		2803.88	-1.13822	0.0950604	6.17204e-34	2.6392e-32
ENSMUSG00000025997	Ikzf2	1	ensembl_havana	69531214	69687245	-	13	ensembl_havana	protein_coding		426.835	-1.13785	0.13742	1.15734e-17	1.95838e-16
ENSMUSG00000094595	Fsbp	4	ensembl_havana	11579665	11587591	+	1	ensembl_havana	protein_coding		292.599	-1.13732	0.104235	1.21195e-28	4.04898e-27
ENSMUSG00000037446	Tulp1	17	ensembl_havana	28351515	28365222	-	14	ensembl_havana	protein_coding		28371.2	-1.13705	0.0741155	5.65602e-54	5.3311e-52
ENSMUSG00000042726	Trafd1	5	ensembl_havana	121371725	121385632	-	14	ensembl_havana	protein_coding		4530.33	-1.13433	0.0664798	4.02509e-66	5.94659e-64
ENSMUSG00000023908	Pkmyt1	17	ensembl_havana	23726336	23736735	+	8	ensembl_havana	protein_coding		102.318	-1.1337	0.145164	4.94969e-16	7.37294e-15
ENSMUSG00000027883	Gpsm2	3	ensembl_havana	108678638	108722309	-	15	ensembl_havana	protein_coding		7045.44	-1.13342	0.0935348	1.05882e-34	4.66262e-33
ENSMUSG00000049928	Glp2r	11	ensembl_havana	67661502	67771153	-	15	ensembl_havana	protein_coding		900.011	-1.13277	0.132917	1.47765e-18	2.65881e-17
ENSMUSG00000007570	Fance	17	ensembl_havana	28313519	28326572	+	16	ensembl_havana	protein_coding		1407.36	-1.13095	0.0908956	1.9156e-36	9.30494e-35
ENSMUSG00000105124	Gm5297	5	havana	72626858	72628028	-	2	havana	transcribed_processed_pseudogene		24.5513	-1.13076	0.284774	2.29928e-06	1.22632e-05
ENSMUSG00000025036	Sfxn2	19	ensembl	46573365	46596898	+	6	ensembl	protein_coding		93.9362	-1.13062	0.165738	6.45959e-13	7.2519e-12
ENSMUSG00000033644	Piwil2	14	ensembl_havana	70372477	70429383	-	5	ensembl_havana	protein_coding		60.9012	-1.13049	0.327895	1.54497e-05	7.2166e-05
ENSMUSG00000100876	2810454H06Rik	6	havana	134897961	134901108	+	1	havana	antisense		26.5225	-1.12992	0.315496	9.70314e-06	4.69575e-05
ENSMUSG00000020878	Lrrc46	11	ensembl_havana	97034602	97041407	-	6	ensembl_havana	protein_coding		210.969	-1.1224	0.119023	4.03918e-22	9.17618e-21
ENSMUSG00000045103	Dmd	X	ensembl_havana	82948870	85206141	+	17	ensembl_havana	protein_coding		2189.72	-1.12224	0.142984	3.45385e-16	5.20781e-15
ENSMUSG00000071103	1700029J07Rik	8	ensembl_havana	45953606	45975252	-	9	ensembl_havana	protein_coding		72.7398	-1.12025	0.192801	3.39983e-10	2.94626e-09
ENSMUSG00000026094	Stk17b	1	ensembl_havana	53755506	53785224	-	14	ensembl_havana	protein_coding		385.222	-1.11947	0.0979466	3.3277e-31	1.28861e-29
ENSMUSG00000096001	2610528A11Rik	14	ensembl_havana	37102140	37114022	-	2	ensembl_havana	protein_coding		34.5223	-1.11921	0.276775	1.69344e-06	9.20484e-06
ENSMUSG00000032443	Zcwpw2	9	havana	117876000	118040259	-	16	havana	transcribed_unprocessed_pseudogene		10.7843	-1.1182	0.627046	0.00152271	0.00488103
ENSMUSG00000021396	Nxnl2	13	ensembl_havana	51171022	51175188	+	5	ensembl_havana	protein_coding		2354.13	-1.11735	0.111198	9.44765e-25	2.53655e-23
ENSMUSG00000034295	Fhod3	18	ensembl	24709445	25133500	+	9	ensembl	protein_coding		2960.08	-1.11626	0.10591	5.89372e-27	1.79568e-25
ENSMUSG00000104823	Gm43182	5	havana	43782243	43784770	+	1	havana	TEC		11.9659	-1.11419	0.49935	0.00056192	0.00196535
ENSMUSG00000046157	Tmem229b	12	ensembl_havana	78961795	79007627	-	13	ensembl_havana	protein_coding		7381.53	-1.10979	0.0670954	2.33049e-62	3.01874e-60
ENSMUSG00000112274	Gm47525	12	havana	76254562	76255334	-	1	havana	bidirectional_promoter_lncRNA		10.5724	-1.10591	0.497143	0.000577601	0.002017
ENSMUSG00000029330	Cds1	5	ensembl_havana	101765130	101823858	+	8	ensembl_havana	protein_coding		10463.8	-1.10549	0.100479	3.75639e-29	1.28799e-27
ENSMUSG00000019978	Epb41l2	10	ensembl_havana	25359798	25523519	+	16	ensembl_havana	protein_coding		22451.9	-1.10499	0.0614669	3.65506e-73	6.97927e-71
ENSMUSG00000038115	Ano2	6	ensembl_havana	125690419	126040126	+	16	ensembl_havana	protein_coding		2789.47	-1.10457	0.065679	2.19222e-64	3.09284e-62
ENSMUSG00000107614	Gm44196	6	havana	98507726	98697674	-	1	havana	lincRNA		150.809	-1.10427	0.128706	7.79527e-19	1.42346e-17
ENSMUSG00000037400	Atp11b	3	ensembl_havana	35754106	35856276	+	17	ensembl_havana	protein_coding		2992.38	-1.10299	0.0977858	1.66795e-30	6.23022e-29
ENSMUSG00000097254	C430042M11Rik	17	ensembl	83851675	83854393	-	1	ensembl	lincRNA		30.627	-1.10178	0.303938	8.05277e-06	3.95539e-05
ENSMUSG00000025860	Xiap	X	ensembl_havana	42059679	42109656	+	15	ensembl_havana	protein_coding		7335.03	-1.098	0.116054	2.62979e-22	6.07401e-21
ENSMUSG00000085396	Firre	X	havana	50555744	50635321	-	7	havana	processed_transcript		357.486	-1.0973	0.202645	2.76051e-09	2.16138e-08
ENSMUSG00000058392	Rrp1b	17	ensembl_havana	32036100	32062865	+	12	ensembl_havana	protein_coding		1749.7	-1.09685	0.125067	1.43306e-19	2.7602e-18
ENSMUSG00000105076	A930003O13Rik	5	havana	22738910	22746907	-	1	havana	lincRNA		157.995	-1.09673	0.159487	3.78267e-13	4.34575e-12
ENSMUSG00000033852	Gm28042	2	havana	120027493	120043033	+	16	havana	protein_coding		116.736	-1.09467	0.301087	7.68071e-06	3.78651e-05
ENSMUSG00000104443	4932442E05Rik	10	ensembl_havana	118860826	118863542	+	1	ensembl_havana	TEC		29.0862	-1.09321	0.332766	2.6103e-05	0.000117231
ENSMUSG00000108726	Gm30684	7	havana	38050147	38061700	-	1	havana	lincRNA		7.90705	-1.09094	0.657803	0.00204745	0.00635257
ENSMUSG00000038676	Ucn	5	ensembl_havana	31138063	31138829	-	6	ensembl_havana	protein_coding		4.25046	-1.09025	0.827371	0.00332596	0.00983316
ENSMUSG00000096808	AC132444.6	GL456221.1	ensembl	151235	152734	+	1	ensembl	protein_coding		111.492	-1.08924	0.219864	2.81789e-08	1.95601e-07
ENSMUSG00000020599	Rgs9	11	ensembl_havana	109225355	109298129	-	13	ensembl_havana	protein_coding		9454.31	-1.08736	0.149614	2.29371e-14	2.96762e-13
ENSMUSG00000000628	Hk2	6	ensembl_havana	82725025	82774454	-	10	ensembl_havana	protein_coding		10455.9	-1.08647	0.0770057	3.40947e-46	2.28156e-44
ENSMUSG00000056458	Mok	12	ensembl_havana	110807798	110840939	-	16	ensembl_havana	protein_coding		453.992	-1.08577	0.0968251	3.15552e-30	1.16686e-28
ENSMUSG00000087298	Gm9392	7	havana	46820864	46821417	-	3	havana	processed_pseudogene		58.6118	-1.08379	0.275817	2.49335e-06	1.32314e-05
ENSMUSG00000035403	Crb2	2	ensembl_havana	37776249	37799103	+	10	ensembl_havana	protein_coding		2842.26	-1.08298	0.079861	6.69469e-43	4.04053e-41
ENSMUSG00000028391	Wdr31	4	ensembl_havana	62448653	62470896	-	16	ensembl_havana	protein_coding		555.753	-1.0828	0.106171	1.67665e-25	4.7735e-24
ENSMUSG00000022580	Rhpn1	15	ensembl_havana	75704280	75715485	+	13	ensembl_havana	protein_coding		788.978	-1.08272	0.116694	1.33545e-21	2.95211e-20
ENSMUSG00000098021	Gm9522	15	havana	39180511	39181436	+	2	havana	processed_pseudogene		316.783	-1.08226	0.115385	5.16815e-22	1.16573e-20
ENSMUSG00000094856	Gm21962	3	ensembl	137671524	137672540	+	1	ensembl	protein_coding		135.592	-1.08217	0.196053	1.4767e-09	1.19681e-08
ENSMUSG00000111785	Gm39464	9	havana	122047088	122052647	+	1	havana	lincRNA		10.2936	-1.08176	0.584114	0.00142454	0.00459562
ENSMUSG00000027284	Cdan1	2	ensembl_havana	120716154	120850128	-	16	ensembl_havana	protein_coding		1429.16	-1.08029	0.147631	1.53671e-14	2.01171e-13
ENSMUSG00000050545	Fam228b	12	ensembl_havana	4739888	4769267	-	10	ensembl_havana	protein_coding		19.3923	-1.07982	0.349582	4.94571e-05	0.000212014
ENSMUSG00000028572	Hook1	4	ensembl_havana	95967240	96025413	+	13	ensembl_havana	protein_coding		3798.5	-1.07647	0.0757055	6.66321e-47	4.56936e-45
ENSMUSG00000041046	Ramp3	11	ensembl_havana	6658521	6677475	+	7	ensembl_havana	protein_coding		822.207	-1.0758	0.0884609	4.42828e-35	2.0141e-33
ENSMUSG00000074635	3110070M22Rik	13	ensembl	119487261	119488383	-	2	ensembl	protein_coding		177.075	-1.07474	0.121972	8.73987e-20	1.70562e-18
ENSMUSG00000086013	Gm15706	6	havana	145250529	145251849	+	1	havana	lincRNA		149.343	-1.07436	0.126374	1.27915e-18	2.30914e-17
ENSMUSG00000037788	Vopp1	6	ensembl_havana	57727807	57825159	-	14	ensembl_havana	protein_coding		14036.3	-1.07395	0.0738518	6.22902e-49	4.56864e-47
ENSMUSG00000095123	Gm21781	10	havana	4391587	4396424	+	1	havana	lincRNA		37.7007	-1.07363	0.312732	1.54943e-05	7.23284e-05
ENSMUSG00000021803	Cdhr1	14	ensembl_havana	37077857	37098347	-	10	ensembl_havana	protein_coding		38904.7	-1.07316	0.0748257	1.11978e-47	7.92435e-46
ENSMUSG00000022237	Ankrd33b	15	ensembl_havana	31291478	31367726	-	17	ensembl_havana	protein_coding		12132.2	-1.07146	0.0890368	2.01956e-34	8.78846e-33
ENSMUSG00000046000	Naa11	5	ensembl_havana	97382198	97392379	-	5	ensembl_havana	protein_coding		21.4459	-1.07137	0.343974	4.53793e-05	0.000195936
ENSMUSG00000020907	Rcvrn	11	ensembl_havana	67695326	67703333	+	1	ensembl_havana	protein_coding		23922.6	-1.07101	0.103086	2.16782e-26	6.41942e-25
ENSMUSG00000060771	Tsga10	1	ensembl_havana	37754776	37866429	-	14	ensembl_havana	protein_coding		271.239	-1.07013	0.11415	5.00633e-22	1.13038e-20
ENSMUSG00000103160	C130012C08Rik	14	havana	21992436	21996100	+	1	havana	TEC		8.73808	-1.06994	0.525071	0.000957385	0.0031985
ENSMUSG00000037977	6430571L13Rik	9	ensembl_havana	107340602	107352422	+	6	ensembl_havana	protein_coding		1239.18	-1.06785	0.0600406	8.86225e-72	1.6223e-69
ENSMUSG00000106928	Gm43860	5	havana	35551260	35553964	-	1	havana	TEC		103.066	-1.06377	0.175872	6.56247e-11	6.13328e-10
ENSMUSG00000075330	A930003A15Rik	16	ensembl_havana	19876567	19884274	-	4	ensembl_havana	lincRNA		748.213	-1.06268	0.0980732	1.77488e-28	5.89409e-27
ENSMUSG00000027276	Jag1	2	ensembl_havana	137081456	137116644	-	7	ensembl_havana	protein_coding		2111	-1.06213	0.10824	7.0408e-24	1.78846e-22
ENSMUSG00000026141	Col19a1	1	ensembl_havana	24261890	24587472	-	13	ensembl_havana	protein_coding		106.34	-1.06064	0.219601	4.67785e-08	3.15898e-07
ENSMUSG00000100252	Mir124-2hg	3	havana	17789921	17808970	+	6	havana	lincRNA		8090.29	-1.06038	0.108355	9.03593e-24	2.28477e-22
ENSMUSG00000040729	Cep126	9	ensembl_havana	8076461	8134294	-	7	ensembl_havana	protein_coding		395.888	-1.06028	0.0754625	6.50871e-46	4.31641e-44
ENSMUSG00000026457	Adipor1	1	ensembl_havana	134415378	134433351	+	14	ensembl_havana	protein_coding		19812.1	-1.05838	0.0739057	1.37263e-47	9.62142e-46
ENSMUSG00000110317	Gm45250	8	havana	26151888	26155479	-	1	havana	lincRNA		20.7806	-1.05793	0.354884	6.95114e-05	0.000289522
ENSMUSG00000044375	Pcare	17	ensembl_havana	71743555	71752894	-	8	ensembl_havana	protein_coding		9568.27	-1.05787	0.0930375	4.44584e-31	1.70373e-29
ENSMUSG00000105881	4932422M17Rik	5	havana	123138931	123141569	+	1	havana	lincRNA		53.385	-1.05784	0.241911	3.7614e-07	2.23484e-06
ENSMUSG00000085794	Vax2os	6	havana	83692806	83712201	-	5	havana	antisense		1504.26	-1.05581	0.105654	1.12552e-24	3.00726e-23
ENSMUSG00000103044	Gm37307	9	havana	83447559	83450179	+	1	havana	TEC		6.7379	-1.05553	0.620268	0.00204421	0.00634341
ENSMUSG00000005225	Plekha8	6	ensembl_havana	54595111	54645839	+	15	ensembl_havana	protein_coding		2292.87	-1.05542	0.0668815	3.62387e-57	3.82231e-55
ENSMUSG00000072962	Gm16401	5	ensembl_havana	44100442	44102515	+	3	ensembl_havana	antisense		114.329	-1.05527	0.162743	4.14948e-12	4.33542e-11
ENSMUSG00000027530	Fabp12	3	ensembl_havana	10244209	10301183	-	15	ensembl_havana	protein_coding		1932	-1.05504	0.0961046	3.54177e-29	1.21868e-27
ENSMUSG00000097242	Gm16907	13	ensembl	63289601	63297147	-	1	ensembl	lincRNA		36.1276	-1.05503	0.283996	5.43208e-06	2.74141e-05
ENSMUSG00000026667	Uhmk1	1	ensembl_havana	170193420	170215397	-	14	ensembl_havana	protein_coding		13641.4	-1.05323	0.0862447	2.03516e-35	9.41103e-34
ENSMUSG00000030346	Rad51ap1	6	ensembl_havana	126923050	126939587	-	16	ensembl_havana	protein_coding		29.0568	-1.05216	0.306544	1.52306e-05	7.12026e-05
ENSMUSG00000052812	Atad2b	12	ensembl_havana	4917353	5047394	+	5	ensembl_havana	protein_coding		1598.07	-1.05187	0.236188	2.59458e-07	1.58015e-06
ENSMUSG00000079065	BC005561	5	ensembl_havana	104508352	104522611	+	3	ensembl_havana	protein_coding		253.56	-1.05106	0.187128	7.5809e-10	6.34367e-09
ENSMUSG00000018648	Dusp14	11	ensembl_havana	84048041	84069261	-	15	ensembl_havana	protein_coding		539.664	-1.04896	0.113676	1.71842e-21	3.76862e-20
ENSMUSG00000030055	Rab43	6	ensembl_havana	87788853	87812164	-	16	ensembl_havana	protein_coding		1043.76	-1.04894	0.0743499	2.6506e-46	1.79544e-44
ENSMUSG00000022994	Adcy6	15	ensembl_havana	98589973	98610076	-	9	ensembl_havana	protein_coding		2090.06	-1.04811	0.0902947	2.69009e-32	1.08733e-30
ENSMUSG00000085687	Gm16153	10	havana	4409033	4423369	+	1	havana	processed_transcript		7.22138	-1.04723	0.632509	0.00227528	0.00698703
ENSMUSG00000036469	March1	8	ensembl_havana	65617900	66471637	+	16	ensembl_havana	protein_coding		1760.84	-1.04548	0.0900713	2.65027e-32	1.07319e-30
ENSMUSG00000028766	Alpl	4	ensembl_havana	137741733	137796384	-	10	ensembl_havana	protein_coding		3915.51	-1.04466	0.0679801	2.12269e-54	2.02662e-52
ENSMUSG00000097960	A330074K22Rik	8	havana	120204434	120228230	-	1	havana	lincRNA		702.289	-1.04405	0.151363	2.46949e-13	2.88802e-12
ENSMUSG00000043541	Casc1	6	ensembl_havana	145174834	145211005	-	16	ensembl_havana	protein_coding		46.8264	-1.04376	0.210584	2.38379e-08	1.67092e-07
ENSMUSG00000020493	Prr11	11	ensembl_havana	87089153	87108708	-	8	ensembl_havana	protein_coding		76.8494	-1.04273	0.164797	1.06029e-11	1.05933e-10
ENSMUSG00000022092	Ppp3cc	14	ensembl_havana	70217865	70289471	-	11	ensembl_havana	protein_coding		2605.55	-1.04174	0.0653992	3.08623e-58	3.45253e-56
ENSMUSG00000070730	Rmdn3	2	ensembl_havana	119137001	119157034	-	11	ensembl_havana	protein_coding		2032.73	-1.03856	0.068857	1.55649e-52	1.3627e-50
ENSMUSG00000113388	Gm48111	13	havana	65404296	65408136	+	1	havana	processed_pseudogene		587.217	-1.03678	0.147744	1.02966e-13	1.25519e-12
ENSMUSG00000037148	Arhgap10	8	ensembl_havana	77250366	77517953	-	8	ensembl_havana	protein_coding		898.501	-1.03593	0.0626515	1.53733e-62	2.02689e-60
ENSMUSG00000026933	Camsap1	2	ensembl_havana	25926838	25983282	-	17	ensembl_havana	protein_coding		6501.47	-1.03414	0.106156	1.16498e-23	2.92234e-22
ENSMUSG00000087437	Gm13112	4	havana	154864506	154872003	-	7	havana	antisense		7.1452	-1.03297	0.603583	0.00210614	0.00651095
ENSMUSG00000087086	Gm13269	2	havana	14740372	14767024	-	7	havana	antisense		2.90349	-1.03272	0.849541	0.00430296	0.0123989
ENSMUSG00000086942	Gm15489	7	havana	122139008	122159401	-	1	havana	antisense		14.6086	-1.0324	0.43811	0.000444673	0.00158827
ENSMUSG00000054752	Fsd1l	4	ensembl_havana	53631471	53707009	+	16	ensembl_havana	protein_coding		1830.71	-1.03171	0.0825787	5.28929e-37	2.63869e-35
ENSMUSG00000047040	Prr15l	11	ensembl_havana	96928104	96937830	+	9	ensembl_havana	protein_coding		9.79967	-1.03093	0.52184	0.00118089	0.00388255
ENSMUSG00000042510	AA986860	1	ensembl_havana	130731976	130744622	+	7	ensembl_havana	protein_coding		209.435	-1.03044	0.0941838	4.47114e-29	1.52833e-27
ENSMUSG00000032258	Lca5	9	ensembl_havana	83390293	83441127	-	15	ensembl_havana	protein_coding		1604.89	-1.03033	0.10519	6.735e-24	1.71669e-22
ENSMUSG00000022999	Lmbr1l	15	ensembl_havana	98903917	98918231	-	15	ensembl_havana	protein_coding		756.127	-1.02985	0.0852148	8.02596e-35	3.5496e-33
ENSMUSG00000032262	Elovl4	9	ensembl_havana	83778692	83806277	-	13	ensembl_havana	protein_coding		14309.4	-1.0293	0.078107	7.70385e-41	4.32001e-39
ENSMUSG00000041528	Rnf123	9	ensembl_havana	108051534	108083346	-	15	ensembl_havana	protein_coding		7562.69	-1.02667	0.0597345	2.31571e-67	3.53744e-65
ENSMUSG00000102805	Gm37240	3	havana	84496426	85887518	-	5	havana	protein_coding		128.209	-1.02655	0.241227	5.78766e-07	3.34717e-06
ENSMUSG00000035984	Nme5	18	ensembl_havana	34562634	34579115	-	14	ensembl_havana	protein_coding		164.121	-1.02548	0.124056	6.74936e-18	1.15621e-16
ENSMUSG00000071653	1810009A15Rik	19	ensembl_havana	8888853	8890881	+	9	ensembl_havana	protein_coding		2055.6	-1.02477	0.0925435	9.89242e-30	3.52846e-28
ENSMUSG00000020781	Tsen54	11	ensembl_havana	115814724	115823094	+	14	ensembl_havana	protein_coding		239.002	-1.02468	0.151239	5.1161e-13	5.80244e-12
ENSMUSG00000090086	AI480526	5	havana	123133723	123141666	-	7	havana	lincRNA		105.604	-1.0234	0.186603	1.40149e-09	1.13794e-08
ENSMUSG00000013155	Enkd1	8	ensembl_havana	105703651	105708210	-	10	ensembl_havana	protein_coding		299.741	-1.02249	0.106737	5.16847e-23	1.2622e-21
ENSMUSG00000115808	Gm18949	15	havana	34268527	34269829	-	1	havana	processed_pseudogene		15.8669	-1.02239	0.393706	0.000226673	0.000855141
ENSMUSG00000029641	Rasl11a	5	ensembl_havana	146845071	146847726	+	8	ensembl_havana	protein_coding		102.794	-1.02235	0.185337	1.17104e-09	9.59619e-09
ENSMUSG00000022369	Mtbp	15	ensembl_havana	55557408	55626423	+	13	ensembl_havana	protein_coding		180.887	-1.02102	0.176655	2.62052e-10	2.29515e-09
ENSMUSG00000021983	Atp8a2	14	ensembl_havana	59638540	60197179	-	16	ensembl_havana	protein_coding		4639.09	-1.01967	0.118232	3.12379e-19	5.8687e-18
ENSMUSG00000045319	Proser2	2	ensembl_havana	6097607	6130211	-	13	ensembl_havana	protein_coding		755.69	-1.01839	0.080605	8.08933e-38	4.1096e-36
ENSMUSG00000032311	Nrg4	9	ensembl_havana	55220222	55326844	-	17	ensembl_havana	protein_coding		35.3567	-1.01772	0.301162	1.78338e-05	8.23984e-05
ENSMUSG00000018427	Ypel2	11	ensembl_havana	86936425	86993707	-	7	ensembl_havana	protein_coding		3433.08	-1.01758	0.0725268	6.2212e-46	4.13813e-44
ENSMUSG00000049291	Prss38	11	ensembl_havana	59372669	59375657	-	6	ensembl_havana	protein_coding		25.6505	-1.01742	0.292067	1.2243e-05	5.81934e-05
ENSMUSG00000111682	Gm47543	9	havana	49954878	49956554	+	1	havana	lincRNA		426.052	-1.01562	0.111325	3.5746e-21	7.67222e-20
ENSMUSG00000083907	Plk-ps1	5	havana	35554184	35555970	+	2	havana	processed_pseudogene		42.3301	-1.01551	0.246863	1.03208e-06	5.77433e-06
ENSMUSG00000030189	Ybx3	6	ensembl_havana	131364855	131388476	-	15	ensembl_havana	protein_coding		7025.45	-1.01525	0.0805785	1.22696e-37	6.20481e-36
ENSMUSG00000050315	Synpo2	3	ensembl_havana	123076519	123236149	-	13	ensembl_havana	protein_coding		1132.53	-1.01503	0.12624	3.99671e-17	6.47601e-16
ENSMUSG00000061175	Fnip2	3	ensembl_havana	79455974	79567796	-	11	ensembl_havana	protein_coding		1935.9	-1.01439	0.117741	3.25443e-19	6.10378e-18
ENSMUSG00000040860	Crocc	4	ensembl_havana	141016637	141060550	-	16	ensembl_havana	protein_coding		8805	-1.01392	0.0665537	1.27113e-53	1.18301e-51
ENSMUSG00000101493	2810405F17Rik	4	havana	137387266	137388382	-	1	havana	lincRNA		24.0536	-1.01309	0.306966	2.34933e-05	0.000106178
ENSMUSG00000109390	Gm45718	7	havana	80910373	80914166	-	1	havana	TEC		12.0663	-1.01183	0.481688	0.000894171	0.00300317
ENSMUSG00000101904	Gm29427	1	havana	130670209	130715799	-	1	havana	protein_coding		30.9837	-1.01118	0.402449	0.000291765	0.00107549
ENSMUSG00000025417	Pip4k2c	10	ensembl_havana	127197067	127211585	-	8	ensembl_havana	protein_coding		4365.44	-1.0101	0.0473409	3.29678e-102	1.43184e-99
ENSMUSG00000028977	Casz1	4	ensembl_havana	148804429	148954889	+	16	ensembl_havana	protein_coding		4651.03	-1.00947	0.0825421	1.17359e-35	5.48416e-34
ENSMUSG00000035615	Frmpd1	4	ensembl_havana	45184875	45285936	+	12	ensembl_havana	protein_coding		6299.44	-1.00846	0.067326	5.86251e-52	4.95629e-50
ENSMUSG00000048617	Rtbdn	8	ensembl_havana	84946991	84956603	+	16	ensembl_havana	protein_coding		13630.9	-1.00837	0.0793236	2.77699e-38	1.43716e-36
ENSMUSG00000045690	Wdr89	12	ensembl_havana	75630596	75669537	-	8	ensembl_havana	protein_coding		629.446	-1.00773	0.103143	7.28359e-24	1.84801e-22
ENSMUSG00000020937	Plcd3	11	ensembl_havana	103070304	103101658	-	14	ensembl_havana	protein_coding		1846.16	-1.00656	0.0691906	3.42051e-49	2.53392e-47
ENSMUSG00000063681	Crb1	1	ensembl_havana	139197056	139377100	-	14	ensembl_havana	protein_coding		9076.47	-1.00654	0.084562	6.01075e-34	2.5752e-32
ENSMUSG00000054074	Skida1	2	ensembl_havana	18040676	18049051	-	9	ensembl_havana	protein_coding		2283.22	-1.00624	0.0684787	3.97265e-50	3.10934e-48
ENSMUSG00000097150	Gm26513	15	havana	98093283	98095771	+	1	havana	antisense		20.4673	-1.00503	0.385152	0.000220373	0.000833123
ENSMUSG00000028456	Unc13b	4	ensembl_havana	43058953	43264871	+	18	ensembl_havana	protein_coding		5898.78	-1.0048	0.11293	2.54794e-20	5.12596e-19
ENSMUSG00000086154	Gm16196	17	havana	29014642	29032568	-	2	havana	bidirectional_promoter_lncRNA		6.48852	-1.00402	0.633698	0.00287479	0.00860845
ENSMUSG00000024519	Cplx4	18	ensembl	65955727	65970178	-	5	ensembl	protein_coding		9308.59	-1.00159	0.0732582	7.93845e-44	5.0383e-42
ENSMUSG00000039763	Dnajc28	16	ensembl_havana	91614254	91619026	-	10	ensembl_havana	protein_coding		658.302	-1.00075	0.115277	1.67275e-19	3.20792e-18
ENSMUSG00000060733	Ipmk	10	ensembl_havana	71347763	71433327	+	13	ensembl_havana	protein_coding		5423.29	-1.00035	0.0699943	1.31514e-47	9.2477e-46
ENSMUSG00000035578	Iqcg	16	ensembl_havana	33012683	33056218	-	16	ensembl_havana	protein_coding		253.036	-0.999818	0.108172	1.05748e-21	2.34937e-20
ENSMUSG00000071456	1110002L01Rik	12	ensembl_havana	3403878	3427011	-	6	ensembl_havana	antisense		1084.71	-0.999574	0.111989	1.90967e-20	3.89855e-19
ENSMUSG00000092341	Malat1	19	havana	5795690	5802672	-	2	havana	lincRNA		4318.44	-0.999473	0.132086	1.4794e-15	2.11958e-14
ENSMUSG00000113780	Gm33195	13	havana	43864669	43868589	+	1	havana	lincRNA		28.2492	-0.999214	0.271841	5.83161e-06	2.93102e-05
ENSMUSG00000097944	A130014A01Rik	8	havana	120101582	120103904	+	1	havana	bidirectional_promoter_lncRNA		78.2582	-0.998891	0.160287	1.54173e-11	1.51438e-10
ENSMUSG00000041734	Kirrel	3	ensembl_havana	87078593	87174747	-	15	ensembl_havana	protein_coding		2498.63	-0.998691	0.0569363	3.90529e-70	6.8112e-68
ENSMUSG00000042570	Mier2	10	ensembl_havana	79540245	79555199	-	14	ensembl_havana	protein_coding		1578.11	-0.998441	0.0645133	2.68939e-55	2.65937e-53
ENSMUSG00000029086	Prom1	5	ensembl_havana	43993620	44102032	-	15	ensembl_havana	protein_coding		11791.3	-0.997273	0.0766247	5.07947e-40	2.73083e-38
ENSMUSG00000027367	Stard7	2	ensembl_havana	127270218	127298932	+	16	ensembl_havana	protein_coding		6130.86	-0.996601	0.0567471	2.61925e-70	4.60447e-68
ENSMUSG00000028397	Kdm4c	4	ensembl_havana	74242497	74405860	+	13	ensembl_havana	protein_coding		4393.3	-0.996022	0.074473	4.3159e-42	2.54248e-40
ENSMUSG00000112203	Gm49167	10	havana	94685705	94688619	+	1	havana	TEC		11.3662	-0.995658	0.449747	0.000679906	0.00234104
ENSMUSG00000025916	Ppp1r42	1	ensembl_havana	9968624	10009136	-	10	ensembl_havana	protein_coding		291.295	-0.995018	0.162044	2.6712e-11	2.57697e-10
ENSMUSG00000019970	Sgk1	10	ensembl_havana	21882184	21999903	+	15	ensembl_havana	protein_coding		7942.98	-0.992526	0.0745783	1.01139e-41	5.81876e-40
ENSMUSG00000033498	Strc	2	ensembl_havana	121363728	121387168	-	14	ensembl_havana	protein_coding		4.5128	-0.992297	0.872842	0.00510206	0.0144238
ENSMUSG00000061288	Taok3	5	ensembl_havana	117120129	117275219	+	13	ensembl_havana	protein_coding		2711.95	-0.991749	0.0717811	1.00066e-44	6.44317e-43
ENSMUSG00000074862	BC025920	10	ensembl_havana	81606270	81620703	+	11	ensembl_havana	protein_coding		210.802	-0.991327	0.135603	9.56162e-15	1.27125e-13
ENSMUSG00000104822	Gm42967	3	havana	152380857	152383168	-	1	havana	TEC		13.8968	-0.989895	0.416186	0.000435225	0.00155789
ENSMUSG00000033486	Catsper2	2	ensembl_havana	121392631	121413792	-	14	ensembl_havana	protein_coding		30.768	-0.98831	0.466319	0.000879992	0.00295779
ENSMUSG00000037443	Cep85	4	ensembl_havana	134129858	134187112	-	13	ensembl_havana	protein_coding		1324.31	-0.987413	0.0965803	6.57356e-26	1.90582e-24
ENSMUSG00000049134	Nrap	19	ensembl_havana	56320035	56390037	-	15	ensembl_havana	protein_coding		27.1947	-0.986742	0.433306	0.00057854	0.00201996
ENSMUSG00000016386	Mpped2	2	ensembl_havana	106693269	106868356	+	15	ensembl_havana	protein_coding		678.165	-0.984941	0.0866587	2.69267e-31	1.04636e-29
ENSMUSG00000070044	Fam149a	8	ensembl_havana	45336717	45382291	-	15	ensembl_havana	protein_coding		2822.37	-0.984098	0.0686064	5.40978e-48	3.89047e-46
ENSMUSG00000041534	Rbp3	14	ensembl_havana	33954003	33964216	+	9	ensembl_havana	protein_coding		174365	-0.982474	0.0725493	3.99077e-43	2.43514e-41
ENSMUSG00000102505	1600017P15Rik	3	havana	30594844	30595733	-	1	havana	TEC		4.30583	-0.981708	0.669743	0.00373641	0.0109098
ENSMUSG00000032204	Aqp9	9	ensembl_havana	71110659	71168682	-	13	ensembl_havana	protein_coding		23.291	-0.980576	0.400165	0.000357199	0.00129917
ENSMUSG00000032702	Kank1	19	ensembl_havana	25236975	25434496	+	16	ensembl_havana	protein_coding		1394.99	-0.979743	0.0689084	3.17559e-47	2.205e-45
ENSMUSG00000038658	Ric1	19	ensembl_havana	29522282	29606829	+	15	ensembl_havana	protein_coding		2380.73	-0.978203	0.0785685	5.9258e-37	2.93639e-35
ENSMUSG00000073590	3222401L13Rik	18	ensembl_havana	37655451	37661742	+	3	ensembl_havana	lincRNA		166.577	-0.97688	0.15957	2.73642e-11	2.63873e-10
ENSMUSG00000092174	Gm7029	17	havana	33866879	33874116	+	1	havana	unprocessed_pseudogene		132.838	-0.976385	0.213158	1.17556e-07	7.48881e-07
ENSMUSG00000025171	Ubtd1	19	ensembl	41981763	42034641	+	1	ensembl	protein_coding		2005.86	-0.97611	0.0804645	3.0027e-35	1.36852e-33
ENSMUSG00000112237	D630033A02Rik	10	havana	122985074	122986555	-	1	havana	transcribed_processed_pseudogene		9.45231	-0.976101	0.46659	0.000960732	0.00320824
ENSMUSG00000097536	2610037D02Rik	15	havana	96134819	96284495	-	2	havana	lincRNA		30.0297	-0.97484	0.347765	0.000122697	0.000486264
ENSMUSG00000117113	CT010445.1	17	havana	74186768	74190499	-	1	havana	TEC		157.874	-0.974726	0.193736	1.28256e-08	9.29281e-08
ENSMUSG00000107608	Gm43863	6	havana	117916531	117917722	-	1	havana	TEC		28.5186	-0.973769	0.292741	2.08471e-05	9.51698e-05
ENSMUSG00000041417	Pik3r1	13	ensembl_havana	101680563	101768217	-	15	ensembl_havana	protein_coding		3789.01	-0.973144	0.147492	1.26504e-12	1.39406e-11
ENSMUSG00000041794	Myrip	9	ensembl_havana	120301513	120474841	+	13	ensembl_havana	protein_coding		1931.5	-0.972159	0.111162	7.81015e-20	1.52957e-18
ENSMUSG00000037355	Uvssa	5	ensembl_havana	33378549	33419754	+	14	ensembl_havana	protein_coding		143.701	-0.97181	0.192494	1.16174e-08	8.47856e-08
ENSMUSG00000034349	Smc4	3	ensembl_havana	69004738	69034623	+	14	ensembl_havana	protein_coding		807.442	-0.970765	0.0887632	2.9511e-29	1.02253e-27
ENSMUSG00000038569	Rad9b	5	ensembl_havana	122323223	122354233	-	13	ensembl_havana	protein_coding		108.682	-0.970714	0.165492	1.25533e-10	1.13724e-09
ENSMUSG00000026885	Ttll11	2	ensembl_havana	35751241	35979913	-	13	ensembl_havana	protein_coding		1122.68	-0.970391	0.153908	8.39971e-12	8.47239e-11
ENSMUSG00000025650	Col7a1	9	ensembl_havana	108953586	108984875	+	13	ensembl_havana	protein_coding		45.1364	-0.969439	0.453163	0.000856557	0.00288954
ENSMUSG00000034206	Polq	16	ensembl_havana	37011786	37095417	+	15	ensembl_havana	protein_coding		83.8484	-0.967023	0.231976	7.36559e-07	4.20484e-06
ENSMUSG00000032839	Trpc1	9	ensembl_havana	95705082	95750375	-	13	ensembl_havana	protein_coding		3722.15	-0.964626	0.0870123	5.37487e-30	1.9517e-28
ENSMUSG00000097515	1700040D17Rik	3	havana	94409395	94412919	-	2	havana	lincRNA		5.14558	-0.964028	0.684416	0.00428681	0.0123588
ENSMUSG00000089768	Tmsb15b1	X	ensembl_havana	136974022	136976874	-	2	ensembl_havana	protein_coding		25.4908	-0.963874	0.29203	2.27324e-05	0.000103075
ENSMUSG00000016664	Pacsin2	15	ensembl_havana	83375607	83464606	-	16	ensembl_havana	protein_coding		7242.23	-0.962412	0.0705766	9.31512e-44	5.89514e-42
ENSMUSG00000029283	Cdc7	5	ensembl_havana	106964322	106984432	+	17	ensembl_havana	protein_coding		318.953	-0.962391	0.113367	6.74309e-19	1.23642e-17
ENSMUSG00000066892	Fbxl12	9	ensembl_havana	20618118	20644767	-	14	ensembl_havana	protein_coding		533.387	-0.96235	0.0901218	4.57195e-28	1.47407e-26
ENSMUSG00000036242	Armh4	14	ensembl_havana	49675952	49783383	-	15	ensembl_havana	protein_coding		973.234	-0.961511	0.14927	3.33462e-12	3.52731e-11
ENSMUSG00000104077	Gm37027	1	havana	195017892	195018242	-	1	havana	lincRNA		8.19058	-0.961432	0.525781	0.00188317	0.00590072
ENSMUSG00000041258	Zfp236	18	ensembl_havana	82593593	82692883	-	17	ensembl_havana	protein_coding		1892.78	-0.96062	0.126681	1.0262e-15	1.48855e-14
ENSMUSG00000048856	Slc25a47	12	ensembl_havana	108836046	108856815	+	9	ensembl_havana	protein_coding		179.05	-0.960322	0.107876	1.78804e-20	3.66374e-19
ENSMUSG00000051413	Plagl2	2	ensembl_havana	153227759	153241426	-	17	ensembl_havana	protein_coding		1572.49	-0.958446	0.0866418	6.68412e-30	2.40737e-28
ENSMUSG00000035181	Heatr5a	12	ensembl_havana	51875871	51971321	-	6	ensembl_havana	protein_coding		991.21	-0.955356	0.12358	3.17484e-16	4.79365e-15
ENSMUSG00000114220	Gm10353	19	havana	8936975	8940864	-	1	havana	antisense		11.8419	-0.954718	0.440181	0.000806525	0.00273576
ENSMUSG00000089679	Gm16299	19	havana	53819354	53825128	-	1	havana	antisense		26.5683	-0.954454	0.349017	0.000153375	0.000597187
ENSMUSG00000022701	Ccdc191	16	ensembl_havana	43889800	43964314	+	18	ensembl_havana	protein_coding		242.457	-0.953358	0.20464	7.61065e-08	4.97568e-07
ENSMUSG00000028906	Epb41	4	ensembl_havana	131923413	132075321	-	16	ensembl_havana	protein_coding		21771.5	-0.952339	0.0635148	2.88661e-52	2.47823e-50
ENSMUSG00000032192	Gnb5	9	ensembl_havana	75306288	75345876	+	9	ensembl_havana	protein_coding		21772.6	-0.9518	0.0629535	4.3399e-53	3.87616e-51
ENSMUSG00000021013	Ttc8	12	ensembl_havana	98920574	98983238	+	16	ensembl_havana	protein_coding		2058.03	-0.951171	0.0674463	1.28442e-46	8.78081e-45
ENSMUSG00000002076	Hsf2bp	17	ensembl_havana	31944769	32034508	-	11	ensembl_havana	protein_coding		10.3919	-0.949246	0.522527	0.0019808	0.00616651
ENSMUSG00000025271	Pfkfb1	X	ensembl_havana	150588229	150643878	+	13	ensembl_havana	protein_coding		27.2542	-0.948792	0.313801	5.95609e-05	0.000251386
ENSMUSG00000050930	Map10	8	ensembl_havana	125669818	125673359	+	5	ensembl_havana	protein_coding		867.387	-0.948786	0.0682576	2.17093e-45	1.42689e-43
ENSMUSG00000097050	Gm9918	15	havana	102270563	102274121	+	1	havana	protein_coding		340.74	-0.946758	0.10631	1.577e-20	3.24936e-19
ENSMUSG00000003134	Tbc1d8	1	ensembl_havana	39371492	39478755	-	10	ensembl_havana	protein_coding		2393.89	-0.946635	0.0774122	7.16555e-36	3.37696e-34
ENSMUSG00000047854	Stx19	16	ensembl_havana	62814676	62824346	+	5	ensembl_havana	protein_coding		5.1696	-0.9454	0.668745	0.00447628	0.0128415
ENSMUSG00000085218	BB218582	2	havana	106642914	106650364	-	7	havana	processed_transcript		39.5718	-0.944158	0.29658	3.42025e-05	0.000150703
ENSMUSG00000103103	4833445I07Rik	9	havana	108567533	108569174	+	1	havana	lincRNA		88.0975	-0.943842	0.162998	1.73947e-10	1.55297e-09
ENSMUSG00000030657	Xylt1	7	ensembl_havana	117380979	117673580	+	11	ensembl_havana	protein_coding		1685.26	-0.942439	0.10223	8.76859e-22	1.96186e-20
ENSMUSG00000034832	Tet3	6	ensembl_havana	83362373	83459084	-	15	ensembl_havana	protein_coding		3641.11	-0.941989	0.10127	4.03366e-22	9.17305e-21
ENSMUSG00000026609	Ush2a	1	ensembl_havana	188262023	188965041	+	15	ensembl_havana	protein_coding		3710.82	-0.941946	0.111593	8.88768e-19	1.61627e-17
ENSMUSG00000056598	Drc3	11	ensembl_havana	60353329	60394341	+	16	ensembl_havana	protein_coding		609.449	-0.939891	0.115206	9.34926e-18	1.59052e-16
ENSMUSG00000032599	Ip6k2	9	ensembl_havana	108783796	108806337	+	12	ensembl_havana	protein_coding		5460.41	-0.933227	0.115694	1.90587e-17	3.1693e-16
ENSMUSG00000023913	Pla2g7	17	ensembl_havana	43568098	43612201	+	17	ensembl_havana	protein_coding		4403.35	-0.93227	0.0853584	2.58139e-29	9.00438e-28
ENSMUSG00000025323	Sp4	12	ensembl_havana	118234933	118301440	-	10	ensembl_havana	protein_coding		2483.35	-0.930365	0.114836	1.40383e-17	2.36103e-16
ENSMUSG00000097738	4930445N18Rik	18	ensembl	82855894	82870604	+	1	ensembl	lincRNA		3.49865	-0.929372	0.783456	0.00617181	0.0171267
ENSMUSG00000025584	Pde8a	7	ensembl_havana	81213596	81334533	+	17	ensembl_havana	protein_coding		1035.22	-0.928399	0.0555405	2.99809e-64	4.15048e-62
ENSMUSG00000025437	Usp33	3	ensembl_havana	152346478	152393617	+	15	ensembl_havana	protein_coding		5344.83	-0.927561	0.0372997	5.0808e-138	5.35903e-135
ENSMUSG00000024293	Esco1	18	ensembl_havana	10566602	10610352	-	15	ensembl_havana	protein_coding		943.219	-0.92629	0.100753	9.92653e-22	2.20756e-20
ENSMUSG00000024424	Ttc39c	18	ensembl_havana	12599926	12737050	+	14	ensembl_havana	protein_coding		1239.19	-0.926275	0.0767889	4.62758e-35	2.10043e-33
ENSMUSG00000056752	Dnah9	11	ensembl_havana	65831282	66168551	-	16	ensembl_havana	protein_coding		327.594	-0.925062	0.137741	4.45077e-13	5.07123e-12
ENSMUSG00000026646	Suv39h2	2	ensembl_havana	3455815	3475031	-	16	ensembl_havana	protein_coding		686.798	-0.923673	0.0874239	1.1436e-27	3.61352e-26
ENSMUSG00000026247	Ecel1	1	ensembl_havana	87147655	87156521	-	13	ensembl_havana	protein_coding		38.3031	-0.923181	0.276293	1.9195e-05	8.82093e-05
ENSMUSG00000107698	Gm44430	6	havana	88519013	88520007	+	1	havana	TEC		4.00814	-0.922885	0.71398	0.00566596	0.015856
ENSMUSG00000108456	4732496C06Rik	7	havana	116546865	116549364	+	1	havana	lincRNA		150.658	-0.922331	0.127839	1.29363e-14	1.70457e-13
ENSMUSG00000039046	Usp6nl	2	ensembl_havana	6322667	6446390	+	15	ensembl_havana	protein_coding		3290.95	-0.921044	0.0842571	2.14103e-29	7.51567e-28
ENSMUSG00000029056	Pank4	4	ensembl_havana	154964123	154980938	+	13	ensembl_havana	protein_coding		2438.57	-0.920165	0.0591762	4.41319e-56	4.46356e-54
ENSMUSG00000032840	2410131K14Rik	5	ensembl_havana	118245227	118266093	+	7	ensembl_havana	protein_coding		2396.97	-0.919914	0.0601162	2.02696e-54	1.9436e-52
ENSMUSG00000066152	Slc31a2	4	ensembl_havana	62262562	62298411	+	11	ensembl_havana	protein_coding		1953.61	-0.918654	0.104663	4.12311e-20	8.19076e-19
ENSMUSG00000031028	Tub	7	ensembl_havana	108950338	109034460	+	14	ensembl_havana	protein_coding		6996.88	-0.918167	0.0726821	3.67624e-38	1.8893e-36
ENSMUSG00000074037	Mc1r	8	ensembl_havana	123407107	123410744	+	3	ensembl_havana	protein_coding		210.498	-0.917398	0.163258	4.25403e-10	3.64655e-09
ENSMUSG00000115793	Gm48961	15	havana	35860510	35863368	+	1	havana	TEC		2.32823	-0.916739	0.878279	0.00676033	0.0185209
ENSMUSG00000024795	Kif20b	19	ensembl_havana	34922361	34975745	+	11	ensembl_havana	protein_coding		40.767	-0.915697	0.465225	0.00144786	0.0046634
ENSMUSG00000024242	Map4k3	17	ensembl	80580512	80728093	-	14	ensembl	protein_coding		3000.13	-0.915435	0.0653066	3.1906e-46	2.14157e-44
ENSMUSG00000079499	6530402F18Rik	2	ensembl_havana	29245107	29253006	-	9	ensembl_havana	processed_transcript		2600.25	-0.91302	0.141751	2.64814e-12	2.81731e-11
ENSMUSG00000061894	Zscan20	4	ensembl_havana	128583539	128610098	-	15	ensembl_havana	protein_coding		253.31	-0.912975	0.276532	2.21449e-05	0.000100638
ENSMUSG00000109599	Gm31812	1	havana	52108121	52113751	-	1	havana	lincRNA		8.8559	-0.912712	0.500853	0.00209264	0.00647706
ENSMUSG00000042408	Zmym6	4	ensembl_havana	127077383	127124372	+	13	ensembl_havana	protein_coding		572.962	-0.912328	0.157303	1.45268e-10	1.30482e-09
ENSMUSG00000061731	Ext1	15	ensembl_havana	53064038	53346159	-	9	ensembl_havana	protein_coding		1217.18	-0.91141	0.0860495	7.93438e-28	2.53237e-26
ENSMUSG00000097890	4930547M16Rik	10	havana	39899329	39907931	+	2	havana	bidirectional_promoter_lncRNA		16.5966	-0.911048	0.430079	0.000980661	0.00326985
ENSMUSG00000057315	Arhgap24	5	ensembl_havana	102481391	102897937	+	14	ensembl_havana	protein_coding		2829.76	-0.910474	0.0643411	4.66296e-47	3.2076e-45
ENSMUSG00000037336	Mfsd2b	12	ensembl_havana	4862440	4874359	-	14	ensembl_havana	protein_coding		38.0486	-0.910109	0.328427	0.000139078	0.000545236
ENSMUSG00000024556	Me2	18	ensembl	73770040	73815392	-	3	ensembl	protein_coding		1117.42	-0.909361	0.074538	7.63375e-36	3.58997e-34
ENSMUSG00000097835	Gm26910	18	ensembl	67773712	67774857	-	1	ensembl	lincRNA		66.2842	-0.908338	0.192313	4.95833e-08	3.34125e-07
ENSMUSG00000044724	Gpr152	19	ensembl	4139799	4145738	+	8	ensembl	protein_coding		2657.92	-0.906476	0.068582	1.6909e-41	9.65296e-40
ENSMUSG00000027634	Ndrg3	2	ensembl_havana	156927345	156992056	-	14	ensembl_havana	protein_coding		18170.8	-0.906393	0.04277	2.84191e-101	1.14451e-98
ENSMUSG00000035620	Ric8b	10	ensembl_havana	84917616	85018337	+	15	ensembl_havana	protein_coding		3827.13	-0.905669	0.0586395	2.00995e-55	2.00542e-53
ENSMUSG00000090199	Gm16029	15	havana	7397897	7411381	+	1	havana	antisense		23.7344	-0.905632	0.299852	6.03548e-05	0.000254446
ENSMUSG00000100975	Gm28875	12	havana	104925501	104926689	-	2	havana	lincRNA		290.293	-0.900219	0.122933	5.20957e-15	7.11857e-14
ENSMUSG00000020640	Itsn2	12	ensembl_havana	4592638	4713962	+	10	ensembl_havana	protein_coding		2289.51	-0.897929	0.0862938	5.19984e-27	1.58864e-25
ENSMUSG00000031755	Bbs2	8	ensembl_havana	94067954	94098928	-	6	ensembl_havana	protein_coding		1986.22	-0.896374	0.0870139	1.52409e-26	4.5558e-25
ENSMUSG00000056215	Lrguk	6	ensembl_havana	34029448	34134034	+	13	ensembl_havana	protein_coding		211.298	-0.895853	0.173616	5.10006e-09	3.85945e-08
ENSMUSG00000033871	Ppargc1b	18	ensembl_havana	61298136	61400431	-	14	ensembl_havana	protein_coding		1044.24	-0.89521	0.0997181	5.94907e-21	1.26339e-19
ENSMUSG00000029910	Mad2l1	6	ensembl_havana	66535390	66547220	+	14	ensembl_havana	protein_coding		473.858	-0.894876	0.0981332	1.62708e-21	3.57539e-20
ENSMUSG00000051278	Zgrf1	3	ensembl_havana	127553489	127618023	+	12	ensembl_havana	protein_coding		112.941	-0.894674	0.206191	3.00606e-07	1.81528e-06
ENSMUSG00000042050	Wdr60	12	ensembl_havana	116206262	116263022	-	8	ensembl_havana	protein_coding		890.686	-0.893765	0.0837733	3.08895e-28	1.00618e-26
ENSMUSG00000063810	Alms1	6	ensembl_havana	85587531	85702753	+	7	ensembl_havana	protein_coding		1162.7	-0.893685	0.11841	9.26711e-16	1.34955e-14
ENSMUSG00000111547	Gm48069	9	havana	20606133	20607616	-	1	havana	TEC		37.3144	-0.893414	0.272803	2.43317e-05	0.00010972
ENSMUSG00000036403	Cep135	5	ensembl_havana	76588698	76646466	+	15	ensembl_havana	protein_coding		317.581	-0.893208	0.122182	5.52536e-15	7.52685e-14
ENSMUSG00000108608	Gm6916	7	havana	128314784	128340805	+	1	havana	transcribed_processed_pseudogene		1485.36	-0.893117	0.102141	4.75847e-20	9.41913e-19
ENSMUSG00000042678	Myo15	11	ensembl_havana	60469339	60528369	+	16	ensembl_havana	protein_coding		5.00129	-0.893097	0.727859	0.00670407	0.0184054
ENSMUSG00000027009	Itga4	2	ensembl_havana	79255426	79333123	+	18	ensembl_havana	protein_coding		669.95	-0.89275	0.269331	2.10035e-05	9.58441e-05
ENSMUSG00000104548	Gm43857	3	havana	152391162	152394240	-	1	havana	TEC		27.2855	-0.892726	0.296427	6.23714e-05	0.000262199
ENSMUSG00000108842	Gm45001	7	havana	51850304	51852818	+	1	havana	TEC		18.852	-0.892312	0.367301	0.000411307	0.00147849
ENSMUSG00000111394	AC160637.1	9	havana	59672814	59676700	+	1	havana	TEC		399.708	-0.891982	0.170165	3.24678e-09	2.51279e-08
ENSMUSG00000091537	Tma7	9	ensembl_havana	109074568	109082587	-	2	ensembl_havana	protein_coding		13571	-0.891365	0.0809595	7.32953e-30	2.62701e-28
ENSMUSG00000039662	Icmt	4	ensembl_havana	152297227	152307121	+	16	ensembl_havana	protein_coding		19798.9	-0.891013	0.0593971	1.58693e-52	1.38388e-50
ENSMUSG00000080078	Gm15583	1	havana	146725581	146729090	+	2	havana	processed_pseudogene		74.214	-0.8905	0.26345	1.64344e-05	7.63791e-05
ENSMUSG00000020189	Osbpl8	10	ensembl_havana	111164752	111297249	+	14	ensembl_havana	protein_coding		1864.61	-0.889407	0.097643	1.73287e-21	3.79654e-20
ENSMUSG00000059058	Tma7-ps	1	havana	171711088	171711282	+	7	havana	processed_pseudogene		459.308	-0.889361	0.127642	6.55119e-14	8.13847e-13
ENSMUSG00000029513	Prkab1	5	ensembl_havana	116013586	116024508	-	14	ensembl_havana	protein_coding		3163	-0.888934	0.0588963	3.87907e-53	3.4786e-51
ENSMUSG00000056329	1810010K12Rik	2	ensembl_havana	19451828	19454995	+	3	ensembl_havana	processed_transcript		8.60651	-0.888087	0.52344	0.00295026	0.00880822
ENSMUSG00000037795	N4bp2	5	ensembl_havana	65763521	65830108	+	14	ensembl_havana	protein_coding		575.854	-0.886855	0.18908	5.57366e-08	3.72306e-07
ENSMUSG00000075256	Cerkl	2	ensembl_havana	79330543	79456785	-	9	ensembl_havana	protein_coding		1903.41	-0.886685	0.277327	3.23184e-05	0.00014317
ENSMUSG00000103149	AA914427	16	havana	17922043	17923208	+	1	havana	TEC		18.0275	-0.886322	0.383493	0.000587852	0.00205086
ENSMUSG00000025241	Fyco1	9	ensembl_havana	123789500	123851899	-	16	ensembl_havana	protein_coding		3335.84	-0.885737	0.11624	5.10576e-16	7.58502e-15
ENSMUSG00000114257	Gm47654	14	havana	14429177	14430245	+	1	havana	processed_pseudogene		90.8747	-0.88449	0.286436	4.78402e-05	0.000205719
ENSMUSG00000094030	Gm21833	16	ensembl	82828382	82829881	+	1	ensembl	protein_coding		31.6826	-0.883953	0.28748	5.01129e-05	0.000214617
ENSMUSG00000059839	Zfp874b	13	ensembl_havana	67471513	67484258	-	9	ensembl_havana	protein_coding		61.0698	-0.88249	0.252207	1.04081e-05	5.01062e-05
ENSMUSG00000054057	A930004D18Rik	2	ensembl_havana	18025193	18037737	-	2	ensembl_havana	protein_coding		607.51	-0.882461	0.0879307	2.13663e-25	6.05197e-24
ENSMUSG00000019952	Poc1b	10	ensembl_havana	99107036	99198074	+	15	ensembl_havana	protein_coding		300.209	-0.881689	0.10385	4.1007e-19	7.63282e-18
ENSMUSG00000097174	Gm4890	8	havana	79295123	79308961	+	2	havana	bidirectional_promoter_lncRNA		37.172	-0.881173	0.349125	0.000311625	0.00114318
ENSMUSG00000039765	Cc2d2a	5	ensembl_havana	43662346	43740972	+	15	ensembl_havana	protein_coding		1054.87	-0.880797	0.0990129	1.14963e-20	2.38928e-19
ENSMUSG00000022197	Pdzd2	15	ensembl_havana	12359711	12739924	-	16	ensembl_havana	protein_coding		2796.61	-0.879964	0.103479	3.61245e-19	6.75239e-18
ENSMUSG00000052616	Terb1	8	ensembl_havana	104446719	104509910	-	10	ensembl_havana	protein_coding		35.1693	-0.879918	0.259568	1.58135e-05	7.3648e-05
ENSMUSG00000067367	Lyar	5	ensembl_havana	38220470	38234306	+	9	ensembl_havana	protein_coding		2321.96	-0.879636	0.0797404	5.38525e-30	1.95226e-28
ENSMUSG00000030924	Rexo5	7	ensembl_havana	119794006	119848943	+	16	ensembl_havana	protein_coding		31.8896	-0.87767	0.366081	0.000460011	0.00163709
ENSMUSG00000021671	Poc5	13	ensembl_havana	96388294	96417737	+	9	ensembl_havana	protein_coding		1663.95	-0.877332	0.0733482	1.12035e-34	4.92375e-33
ENSMUSG00000097047	1110020A21Rik	17	ensembl	84954967	84957710	-	1	ensembl	lincRNA		69.6319	-0.875006	0.164262	1.9526e-09	1.5552e-08
ENSMUSG00000070368	Prok1	3	ensembl_havana	107232797	107239707	-	9	ensembl_havana	protein_coding		204.29	-0.874055	0.200997	2.79529e-07	1.69446e-06
ENSMUSG00000022836	Mylk	16	ensembl_havana	34745210	35002420	+	11	ensembl_havana	protein_coding		1944.3	-0.873851	0.0942393	3.47732e-22	7.95688e-21
ENSMUSG00000098591	Gm27631	6	ensembl	83703518	83703983	+	1	ensembl	misc_RNA		103.276	-0.872784	0.217443	1.25109e-06	6.91579e-06
ENSMUSG00000104970	Gm43137	5	havana	110230608	110231201	-	1	havana	antisense		4.98006	-0.87167	0.636263	0.00588904	0.0164099
ENSMUSG00000030380	Mzf1	7	ensembl_havana	13042303	13054764	-	17	ensembl_havana	protein_coding		122.474	-0.871259	0.183478	4.06339e-08	2.77106e-07
ENSMUSG00000073647	Gm10557	18	ensembl	4198216	4198969	-	3	ensembl	pseudogene		623.996	-0.871257	0.137907	5.04442e-12	5.21147e-11
ENSMUSG00000102925	Gm37150	9	havana	72384389	72387142	+	1	havana	TEC		2.3522	-0.870463	0.919636	0.00771842	0.0208899
ENSMUSG00000026820	Ptges2	2	ensembl_havana	32395896	32405772	+	5	ensembl_havana	protein_coding		1396.36	-0.870173	0.0645606	3.98025e-43	2.43514e-41
ENSMUSG00000062908	Acadm	3	ensembl_havana	153922357	153944632	-	12	ensembl_havana	protein_coding		3291.37	-0.870155	0.087646	5.9182e-25	1.62194e-23
ENSMUSG00000020183	Cpm	10	ensembl_havana	117629500	117687352	+	11	ensembl_havana	protein_coding		181.741	-0.870008	0.129634	3.63789e-13	4.19247e-12
ENSMUSG00000068259	Olfr461	6	ensembl_havana	40542171	40555050	-	4	ensembl_havana	protein_coding		22.5906	-0.869267	0.339036	0.000278322	0.00103212
ENSMUSG00000032902	Slc16a1	3	ensembl_havana	104638668	104658462	+	1	ensembl_havana	protein_coding		6213.15	-0.868925	0.0818764	4.87605e-28	1.56755e-26
ENSMUSG00000034848	Ttc21b	2	ensembl_havana	66184327	66256617	-	17	ensembl_havana	protein_coding		829.252	-0.868881	0.383711	0.000688835	0.00236875
ENSMUSG00000047534	Mis18bp1	12	ensembl_havana	65132734	65172604	-	17	ensembl_havana	protein_coding		8.89187	-0.86862	0.533002	0.00357665	0.0104959
ENSMUSG00000031645	F11	8	ensembl_havana	45241174	45262031	-	4	ensembl_havana	protein_coding		9.00462	-0.86841	0.496317	0.00271477	0.00818349
ENSMUSG00000048292	Olfr1417	19	ensembl_havana	11826803	11839219	-	3	ensembl_havana	protein_coding		6.85983	-0.867255	0.706996	0.0072891	0.0198273
ENSMUSG00000087617	Gm14268	2	havana	166380828	166398187	-	1	havana	lincRNA		248.04	-0.866819	0.134172	1.95166e-12	2.10874e-11
ENSMUSG00000084892	Gm14471	2	havana	30306067	30323986	-	1	havana	processed_transcript		5.48964	-0.866812	0.637438	0.00606952	0.0168725
ENSMUSG00000102555	6430511E19Rik	7	havana	92639949	92643783	+	1	havana	TEC		8.25611	-0.866287	0.520153	0.00331819	0.00981149
ENSMUSG00000038886	Man2a2	7	ensembl_havana	80349097	80371375	-	10	ensembl_havana	protein_coding		14930.5	-0.865764	0.084492	2.25528e-26	6.6695e-25
ENSMUSG00000000738	Spg7	8	ensembl_havana	123062942	123097760	+	18	ensembl_havana	protein_coding		3599.29	-0.864762	0.0719698	5.39803e-35	2.44013e-33
ENSMUSG00000031262	Cenpi	X	ensembl_havana	134308084	134362639	+	12	ensembl_havana	protein_coding		16.6574	-0.864685	0.35934	0.000454831	0.00162152
ENSMUSG00000073633	Fbxo36	1	ensembl_havana	84839841	84900487	+	9	ensembl_havana	protein_coding		168.849	-0.864376	0.122528	3.19206e-14	4.07987e-13
ENSMUSG00000034684	Sema3f	9	ensembl_havana	107681500	107710475	-	12	ensembl_havana	protein_coding		3550.82	-0.863841	0.0547182	6.99446e-58	7.63188e-56
ENSMUSG00000063894	Zkscan8	13	ensembl_havana	21513222	21531120	-	15	ensembl_havana	protein_coding		604.532	-0.862975	0.197162	2.41953e-07	1.48005e-06
ENSMUSG00000087128	Gm12655	4	havana	94460931	94477180	-	7	havana	processed_transcript		14.3721	-0.861651	0.414861	0.0011824	0.00388635
ENSMUSG00000031847	1700030J22Rik	8	ensembl_havana	116969594	116978959	-	8	ensembl_havana	protein_coding		214.573	-0.858983	0.108692	4.89111e-17	7.83923e-16
ENSMUSG00000039470	Zdhhc2	8	ensembl_havana	40423815	40510268	+	15	ensembl_havana	protein_coding		2255.03	-0.858707	0.0701658	3.44835e-36	1.65327e-34
ENSMUSG00000044768	D1Ertd622e	1	ensembl_havana	97606318	97662074	-	16	ensembl_havana	protein_coding		2181.49	-0.857859	0.0745534	2.16022e-32	8.79574e-31
ENSMUSG00000092577	Gm7393	17	havana	14941965	14942703	+	1	havana	processed_pseudogene		4.86506	-0.857843	0.645274	0.00653441	0.0179983
ENSMUSG00000074171	Gm6658	8	ensembl_havana	90906532	90908416	-	2	ensembl_havana	TEC		78.7303	-0.856699	0.197468	2.87821e-07	1.74186e-06
ENSMUSG00000106888	Gm42848	5	havana	34221162	34225984	+	1	havana	antisense		7.31511	-0.856188	0.647625	0.00664084	0.0182477
ENSMUSG00000030096	Slc6a6	6	ensembl_havana	91684053	91759066	+	8	ensembl_havana	protein_coding		45054.9	-0.855651	0.10634	1.51005e-17	2.5339e-16
ENSMUSG00000068154	Insm1	2	ensembl_havana	146221921	146225020	+	5	ensembl_havana	protein_coding		776.928	-0.855617	0.112034	3.94636e-16	5.93725e-15
ENSMUSG00000022141	Nipbl	15	ensembl_havana	8290617	8444463	-	7	ensembl_havana	protein_coding		3949.94	-0.853539	0.0917985	2.49374e-22	5.77181e-21
ENSMUSG00000026870	Cutal	2	ensembl_havana	34874396	34892132	+	19	ensembl_havana	protein_coding		169.113	-0.853399	0.163948	3.64192e-09	2.80002e-08
ENSMUSG00000100937	1700020D05Rik	19	havana	5502767	5503787	-	1	havana	protein_coding		23.3541	-0.853335	0.39398	0.000934422	0.00312839
ENSMUSG00000079144	A130010J15Rik	1	ensembl_havana	193168046	193177832	+	7	ensembl_havana	protein_coding		406.734	-0.852669	0.0964505	1.65843e-20	3.40763e-19
ENSMUSG00000108526	Gm45828	6	havana	91709406	91711241	+	1	havana	TEC		1.85411	-0.851827	0.92785	0.00810517	0.0217876
ENSMUSG00000029386	Tctn2	5	ensembl_havana	124598749	124627738	+	15	ensembl_havana	processed_transcript		827.858	-0.850283	0.0759184	6.95548e-31	2.63808e-29
ENSMUSG00000087590	Epb41l4aos	18	havana	33794892	33795986	+	2	havana	lincRNA		202.086	-0.85008	0.116706	5.68086e-15	7.73393e-14
ENSMUSG00000048832	Vps37c	19	ensembl	10688815	10714419	+	8	ensembl	protein_coding		1442.53	-0.849634	0.050884	2.30836e-64	3.23609e-62
ENSMUSG00000104701	Gm42555	5	havana	43807705	43808743	-	1	havana	lincRNA		80.5186	-0.849222	0.180836	5.1245e-08	3.44799e-07
ENSMUSG00000102602	A930004J17Rik	4	havana	131878628	131883237	+	1	havana	TEC		60.2259	-0.846001	0.357413	0.000524535	0.00184554
ENSMUSG00000087569	Gm8464	X	havana	152489661	152491860	-	1	havana	transcribed_processed_pseudogene		10.9202	-0.845733	0.803162	0.00888812	0.0236454
ENSMUSG00000021730	Hcn1	13	ensembl_havana	117602320	117987418	+	8	ensembl_havana	protein_coding		8389.35	-0.843445	0.0928626	1.77503e-21	3.88507e-20
ENSMUSG00000075600	Zc3h3	15	ensembl_havana	75754430	75841915	-	3	ensembl_havana	protein_coding		601.864	-0.843311	0.0791619	2.79853e-28	9.16975e-27
ENSMUSG00000042961	Egflam	15	ensembl_havana	7206120	7398395	-	13	ensembl_havana	protein_coding		9580.91	-0.843199	0.0776227	2.86916e-29	9.96111e-28
ENSMUSG00000074579	Lekr1	3	ensembl_havana	65666228	65831159	+	13	ensembl_havana	protein_coding		47.0158	-0.842995	0.290879	9.49738e-05	0.000385076
ENSMUSG00000027488	Snta1	2	ensembl_havana	154376313	154408099	-	12	ensembl_havana	protein_coding		1963.36	-0.842069	0.0603923	5.63202e-46	3.75751e-44
ENSMUSG00000004661	Arid3b	9	ensembl_havana	57790353	57836793	-	15	ensembl_havana	protein_coding		863.797	-0.841341	0.115933	6.75747e-15	9.11559e-14
ENSMUSG00000044749	Abca6	11	ensembl_havana	110176820	110251776	-	13	ensembl_havana	protein_coding		366.643	-0.841198	0.143489	8.13473e-11	7.52021e-10
ENSMUSG00000020648	Dus4l	12	ensembl_havana	31640050	31654826	-	3	ensembl_havana	protein_coding		139.829	-0.840948	0.179199	5.16819e-08	3.47421e-07
ENSMUSG00000036390	Gadd45a	6	ensembl_havana	67035096	67037457	-	8	ensembl_havana	protein_coding		736.636	-0.839749	0.0921065	1.2754e-21	2.82219e-20
ENSMUSG00000029804	Herc3	6	ensembl_havana	58831465	58920398	+	17	ensembl_havana	protein_coding		12011.7	-0.838963	0.07889	3.3509e-28	1.08831e-26
ENSMUSG00000071646	Mta2	19	ensembl_havana	8941875	8952303	+	9	ensembl_havana	protein_coding		4075.88	-0.838277	0.0618155	1.09447e-43	6.9067e-42
ENSMUSG00000035594	Chrna5	9	ensembl_havana	54980880	55007779	+	10	ensembl_havana	protein_coding		190.767	-0.837701	0.148876	3.29179e-10	2.8571e-09
ENSMUSG00000038056	Kmt2c	5	ensembl_havana	25271798	25498783	-	15	ensembl_havana	protein_coding		4427.64	-0.837632	0.0897142	1.62828e-22	3.84094e-21
ENSMUSG00000102976	Zc3h11a	1	havana	133619862	133661380	-	6	havana	protein_coding		571.258	-0.837112	0.208394	1.21426e-06	6.72063e-06
ENSMUSG00000048424	Ranbp3l	15	ensembl_havana	8967949	9067335	+	17	ensembl_havana	protein_coding		2.14421	-0.836474	0.896394	0.00884958	0.023556
ENSMUSG00000042606	Hirip3	7	ensembl_havana	126861972	126865377	+	9	ensembl_havana	protein_coding		1027.41	-0.836398	0.0750779	1.28223e-30	4.83017e-29
ENSMUSG00000028089	Chd1l	3	ensembl_havana	97560742	97610203	-	5	ensembl_havana	protein_coding		641.285	-0.836272	0.0770917	3.28973e-29	1.13501e-27
ENSMUSG00000021928	Ebpl	14	ensembl_havana	61331742	61360439	-	9	ensembl_havana	protein_coding		3107.28	-0.836015	0.101199	2.38403e-18	4.22788e-17
ENSMUSG00000091050	9330020H09Rik	15	ensembl_havana	98567324	98569583	+	1	ensembl_havana	antisense		33.7362	-0.835097	0.447347	0.00216829	0.0066835
ENSMUSG00000086288	Gm15265	3	havana	94998800	95004869	-	1	havana	antisense		31.0341	-0.834794	0.350933	0.000514175	0.00181209
ENSMUSG00000054945	Gm9958	5	ensembl	90367204	90368487	+	3	ensembl	protein_coding		38.2166	-0.834731	0.283917	8.27677e-05	0.000340004
ENSMUSG00000055150	Zfp78	7	ensembl_havana	6363280	6382605	+	15	ensembl_havana	protein_coding		77.905	-0.833899	0.196898	4.57318e-07	2.68618e-06
ENSMUSG00000036473	Tbc1d24	17	ensembl_havana	24175431	24209387	-	15	ensembl_havana	protein_coding		2657.92	-0.833692	0.156955	1.97441e-09	1.57087e-08
ENSMUSG00000049488	Tmem67	4	ensembl_havana	12039355	12090020	-	14	ensembl_havana	protein_coding		552.94	-0.832991	0.073492	1.40412e-31	5.5439e-30
ENSMUSG00000017561	Crlf3	11	ensembl_havana	80046493	80080991	-	16	ensembl_havana	protein_coding		1639.14	-0.832291	0.08412	7.06261e-25	1.92894e-23
ENSMUSG00000028101	Pias3	3	ensembl_havana	96696384	96706070	+	18	ensembl_havana	protein_coding		2017.28	-0.832122	0.0781876	2.99643e-28	9.78923e-27
ENSMUSG00000020069	Hnrnph3	10	ensembl_havana	63014664	63024217	-	16	ensembl_havana	protein_coding		2818.48	-0.831565	0.076877	4.53489e-29	1.54773e-27
ENSMUSG00000030064	Frmd4b	6	ensembl_havana	97286867	97617541	-	16	ensembl_havana	protein_coding		4536.17	-0.831556	0.0883328	7.66763e-23	1.85009e-21
ENSMUSG00000097328	Tnfsf12	11	ensembl_havana	69686250	69695849	-	7	ensembl_havana	protein_coding		2528.65	-0.831188	0.0849275	2.04208e-24	5.40407e-23
ENSMUSG00000097321	1700028E10Rik	5	havana	151368675	151432118	+	5	havana	processed_transcript		58.3607	-0.83056	0.261824	3.6243e-05	0.000159093
ENSMUSG00000035370	Gm49322	10	ensembl_havana	80606021	80615784	+	9	ensembl_havana	protein_coding		60.7914	-0.830326	0.295409	0.000129493	0.000510279
ENSMUSG00000102653	Gm37079	1	havana	4938576	4940710	-	1	havana	TEC		5.73778	-0.830086	0.684115	0.00834838	0.0223572
ENSMUSG00000048988	Elfn1	5	ensembl_havana	139907943	139974722	+	8	ensembl_havana	protein_coding		2173.63	-0.829905	0.104462	3.18366e-17	5.20429e-16
ENSMUSG00000040936	Ulk4	9	ensembl_havana	120955351	121277197	-	15	ensembl_havana	protein_coding		316.479	-0.829316	0.108975	4.49888e-16	6.73312e-15
ENSMUSG00000018752	Tnfsfm13	11	ensembl_havana	69682577	69696098	-	19	ensembl_havana	protein_coding		834.683	-0.828705	0.167072	1.30798e-08	9.4617e-08
ENSMUSG00000038241	Cep250	2	ensembl_havana	155956458	155998900	+	16	ensembl_havana	protein_coding		1230.99	-0.828638	0.102305	8.9459e-18	1.52659e-16
ENSMUSG00000024500	Ppp2r2b	18	ensembl_havana	42637432	43059471	-	18	ensembl_havana	protein_coding		6036.19	-0.828387	0.0853593	4.55659e-24	1.17495e-22
ENSMUSG00000108736	Gm45151	7	havana	116543656	116545755	+	1	havana	lincRNA		22.4545	-0.828007	0.326034	0.000315307	0.00115496
ENSMUSG00000046985	Tapt1	5	ensembl_havana	44175154	44226626	-	11	ensembl_havana	protein_coding		2518.88	-0.827779	0.0877251	6.13551e-23	1.48526e-21
ENSMUSG00000040680	Kremen2	17	ensembl_havana	23741197	23745833	-	9	ensembl_havana	protein_coding		19.9615	-0.826023	0.358579	0.000652962	0.00225669
ENSMUSG00000097042	Gm17491	8	havana	22480291	22483332	+	2	havana	sense_intronic		69.1615	-0.825639	0.27883	7.75982e-05	0.000320672
ENSMUSG00000044712	Slc38a6	12	ensembl_havana	73286779	73354049	+	15	ensembl_havana	protein_coding		50.8059	-0.825551	0.28876	0.000110511	0.000441687
ENSMUSG00000035476	Tab3	X	ensembl_havana	85574022	85634469	+	9	ensembl_havana	protein_coding		1294.23	-0.825532	0.102498	1.29106e-17	2.17633e-16
ENSMUSG00000020527	Myo19	11	ensembl_havana	84880148	84911226	+	14	ensembl_havana	protein_coding		103.144	-0.825511	0.171339	2.72144e-08	1.89262e-07
ENSMUSG00000034121	Mks1	11	ensembl_havana	87853215	87863803	+	12	ensembl_havana	protein_coding		344.757	-0.824562	0.0953964	8.66597e-20	1.69269e-18
ENSMUSG00000009145	Dqx1	6	ensembl_havana	83057844	83067318	+	6	ensembl_havana	protein_coding		11.7474	-0.824298	0.54761	0.00518627	0.0146451
ENSMUSG00000081042	Psmb7-ps2	X	havana	8105294	8106113	+	1	havana	transcribed_processed_pseudogene		6.79933	-0.823969	0.664141	0.00822741	0.0220706
ENSMUSG00000109108	Gm36371	7	havana	6156516	6157618	+	1	havana	bidirectional_promoter_lncRNA		29.5767	-0.823416	0.269419	5.55194e-05	0.00023536
ENSMUSG00000052698	Tln2	9	ensembl_havana	67217087	67559703	-	15	ensembl_havana	protein_coding		6637.47	-0.822589	0.0922077	7.27316e-21	1.53722e-19
ENSMUSG00000019303	Psmc3ip	11	ensembl_havana	101091823	101095436	-	14	ensembl_havana	protein_coding		151.667	-0.822115	0.133434	1.23213e-11	1.22001e-10
ENSMUSG00000085334	Gm12940	4	havana	127033731	127049398	+	7	havana	processed_transcript		67.7669	-0.821683	0.267867	5.34182e-05	0.00022741
ENSMUSG00000027601	Mtfr1	3	ensembl_havana	19187327	19220817	+	13	ensembl_havana	protein_coding		2755.65	-0.821161	0.0574086	3.09909e-48	2.2433e-46
ENSMUSG00000036061	Smug1	15	ensembl_havana	103153290	103167092	-	10	ensembl_havana	protein_coding		934.596	-0.820368	0.0899493	1.16892e-21	2.59435e-20
ENSMUSG00000057706	Mex3b	7	ensembl_havana	82867333	82871515	+	7	ensembl_havana	protein_coding		444.041	-0.819736	0.0879408	1.78249e-22	4.19132e-21
ENSMUSG00000017692	Rhbdl3	11	ensembl_havana	80300912	80355955	+	8	ensembl_havana	protein_coding		780.938	-0.819332	0.0827724	6.49513e-25	1.77614e-23
ENSMUSG00000090877	Hspa1b	17	ensembl_havana	34956436	34959238	-	3	ensembl_havana	protein_coding		2567.83	-0.818563	0.0874569	1.2387e-22	2.9439e-21
ENSMUSG00000072640	Lyrm9	11	ensembl_havana	78826584	78846870	+	11	ensembl_havana	protein_coding		804.076	-0.818265	0.163726	1.0672e-08	7.82728e-08
ENSMUSG00000097170	Gm16982	7	havana	141610066	141613747	-	1	havana	antisense		36.7016	-0.818003	0.266759	5.38243e-05	0.000228875
ENSMUSG00000037234	Hook3	8	ensembl_havana	26021421	26119224	-	17	ensembl_havana	protein_coding		2139.75	-0.81784	0.106729	2.91545e-16	4.41101e-15
ENSMUSG00000086075	Gm15728	5	havana	117389139	117393498	+	1	havana	lincRNA		26.0506	-0.817255	0.346998	0.000566966	0.00198206
ENSMUSG00000054412	Gm4793	1	ensembl_havana	135584773	135599948	+	5	ensembl_havana	antisense		7.68157	-0.81721	0.587218	0.00659816	0.0181529
ENSMUSG00000037697	Ddhd1	14	ensembl_havana	45588467	45658143	-	19	ensembl_havana	protein_coding		2220.92	-0.816249	0.116177	3.4694e-14	4.4165e-13
ENSMUSG00000023000	Dhh	15	ensembl_havana	98891152	98898540	-	5	ensembl_havana	protein_coding		227.934	-0.81609	0.192892	4.66424e-07	2.73604e-06
ENSMUSG00000026803	Ttf1	2	ensembl_havana	29060262	29087656	+	17	ensembl_havana	protein_coding		394.412	-0.815793	0.106563	3.07501e-16	4.64608e-15
ENSMUSG00000084215	Gm11814	4	havana	10438815	10439743	-	3	havana	processed_pseudogene		6.94062	-0.815175	0.570192	0.00617744	0.0171386
ENSMUSG00000026274	Pask	1	ensembl_havana	93308770	93343482	-	11	ensembl_havana	protein_coding		236.449	-0.814907	0.208818	2.0031e-06	1.07796e-05
ENSMUSG00000091971	Hspa1a	17	ensembl_havana	34969190	34972156	-	3	ensembl_havana	protein_coding		1932.64	-0.814407	0.0755359	6.3132e-29	2.14146e-27
ENSMUSG00000025759	Mfsd8	3	ensembl_havana	40818103	40846886	-	11	ensembl_havana	protein_coding		479.848	-0.813956	0.0768915	5.22125e-28	1.67367e-26
ENSMUSG00000027983	Cyp2u1	3	ensembl_havana	131288441	131303227	-	13	ensembl_havana	protein_coding		310.115	-0.813787	0.113623	1.28472e-14	1.69384e-13
ENSMUSG00000113170	Gm36839	13	havana	34872512	34875432	-	1	havana	lincRNA		40.3489	-0.812827	0.237982	1.4679e-05	6.88272e-05
ENSMUSG00000060445	Sycp2	2	ensembl_havana	178345293	178407685	-	11	ensembl_havana	protein_coding		4.37491	-0.811528	0.814345	0.0102015	0.0266845
ENSMUSG00000113831	AC163032.1	12	havana	118231595	118234564	-	1	havana	lincRNA		860.897	-0.811323	0.119207	1.64109e-13	1.95851e-12
ENSMUSG00000054321	Taf4b	18	ensembl	14783245	14900359	+	6	ensembl	protein_coding		426.35	-0.810893	0.102178	3.27854e-17	5.35148e-16
ENSMUSG00000049904	Tmem17	11	ensembl_havana	22512088	22519234	+	7	ensembl_havana	protein_coding		301.862	-0.810067	0.108958	1.67107e-15	2.38187e-14
ENSMUSG00000069170	Adgrv1	13	ensembl_havana	81095068	81633154	-	14	ensembl_havana	protein_coding		3251.86	-0.809966	0.0903538	4.77632e-21	1.01726e-19
ENSMUSG00000034156	Tspoap1	11	ensembl_havana	87760541	87785928	+	16	ensembl_havana	protein_coding		1367.49	-0.809432	0.160499	8.369e-09	6.21641e-08
ENSMUSG00000096054	Syne1	10	ensembl_havana	5020917	5551482	-	3	ensembl_havana	protein_coding		6439.72	-0.809077	0.136243	4.90972e-11	4.63556e-10
ENSMUSG00000037594	Clba1	12	ensembl_havana	112808937	112816252	+	11	ensembl_havana	protein_coding		1011.67	-0.809053	0.0861889	9.36002e-23	2.23893e-21
ENSMUSG00000085286	Ube4bos3	4	havana	149334639	149335897	+	1	havana	antisense		27.7306	-0.808993	0.296055	0.000172885	0.000666912
ENSMUSG00000037469	Acp7	7	ensembl_havana	28607634	28631332	-	9	ensembl_havana	protein_coding		4.60604	-0.808644	0.774985	0.0102818	0.02685
ENSMUSG00000020279	Il9r	11	ensembl_havana	32187541	32200279	-	10	ensembl_havana	protein_coding		20.7664	-0.80757	0.461957	0.00309375	0.00919572
ENSMUSG00000020930	Ccdc103	11	ensembl_havana	102881204	102885216	+	9	ensembl_havana	protein_coding		85.4413	-0.806973	0.174395	7.07465e-08	4.65687e-07
ENSMUSG00000047141	Zfp654	16	ensembl_havana	64780347	64851652	-	5	ensembl_havana	protein_coding		2580.1	-0.805401	0.0814896	7.3311e-25	1.99734e-23
ENSMUSG00000025035	Arl3	19	ensembl	46531109	46573085	-	8	ensembl	protein_coding		5330.06	-0.804766	0.0654902	1.51548e-36	7.41011e-35
ENSMUSG00000022831	Hcls1	16	ensembl_havana	36934983	36963212	+	14	ensembl_havana	protein_coding		812.436	-0.803757	0.124977	2.09252e-12	2.25216e-11
ENSMUSG00000078877	Gm14295	2	ensembl_havana	176798612	176811223	+	11	ensembl_havana	protein_coding		5.19149	-0.803061	0.707852	0.00993464	0.0260787
ENSMUSG00000074746	Pdzd8	19	ensembl	59296084	59345780	-	2	ensembl	protein_coding		4439.01	-0.801551	0.131816	2.01449e-11	1.96222e-10
ENSMUSG00000116637	AC154540.2	16	havana	23050282	23050851	+	1	havana	processed_pseudogene		3.27731	-0.800861	0.989846	0.00815985	0.0219106
ENSMUSG00000113878	Gm19045	12	havana	71203594	71205444	-	1	havana	processed_pseudogene		1.70864	-0.800312	0.963416	0.00876401	0.0233545
ENSMUSG00000105632	Gm43272	5	havana	101810492	101812075	+	1	havana	TEC		7.92579	-0.799582	0.658396	0.00920565	0.0244052
ENSMUSG00000027353	Mcm8	2	ensembl_havana	132816141	132844197	+	14	ensembl_havana	protein_coding		363.217	-0.799372	0.0719903	1.74448e-30	6.50511e-29
ENSMUSG00000041488	Stx3	19	ensembl_havana	11775118	11819403	-	16	ensembl_havana	protein_coding		16711.2	-0.799233	0.0415855	3.54622e-84	8.92599e-82
ENSMUSG00000022401	Xpnpep3	15	ensembl_havana	81400138	81457482	+	12	ensembl_havana	protein_coding		376.927	-0.799151	0.168967	4.25404e-08	2.89217e-07
ENSMUSG00000109257	Gm45200	7	havana	92778505	92779423	+	1	havana	TEC		1.43772	-0.799101	0.993994	0.00809172	0.0217593
ENSMUSG00000096401	Gm21811	8	havana	20136502	20151665	+	2	havana	unprocessed_pseudogene		235.421	-0.798498	0.186119	3.57253e-07	2.13293e-06
ENSMUSG00000070883	Ccdc173	2	ensembl_havana	69758033	69789575	-	3	ensembl_havana	protein_coding		161.016	-0.797038	0.154062	4.1511e-09	3.16621e-08
ENSMUSG00000027811	4930579G24Rik	3	ensembl_havana	79629079	79632820	+	9	ensembl_havana	protein_coding		200.83	-0.796618	0.107469	1.95029e-15	2.77272e-14
ENSMUSG00000047888	Tnrc6b	15	ensembl_havana	80711313	80941085	+	10	ensembl_havana	protein_coding		5171.54	-0.795392	0.128935	1.15047e-11	1.14274e-10
ENSMUSG00000109408	A930037H05Rik	11	havana	119448788	119491298	-	1	havana	processed_transcript		135.193	-0.795234	0.164887	2.65229e-08	1.84859e-07
ENSMUSG00000097716	1700026J14Rik	6	havana	48536582	48537474	-	1	havana	lincRNA		11.3045	-0.795198	0.500894	0.00465697	0.0133013
ENSMUSG00000032313	Tmem266	9	ensembl_havana	55326913	55438345	+	11	ensembl_havana	protein_coding		722.612	-0.794984	0.0724141	7.02578e-30	2.52631e-28
ENSMUSG00000107171	Gm42572	5	havana	73041777	73045154	-	1	havana	TEC		8.47378	-0.794855	0.582297	0.00737081	0.0200323
ENSMUSG00000106241	Gm43143	5	havana	25687373	25689395	-	1	havana	TEC		3.29894	-0.794745	0.735857	0.0106665	0.0277303
ENSMUSG00000078183	Gm15610	5	ensembl_havana	8971948	8972142	+	3	ensembl_havana	processed_pseudogene		289.897	-0.790612	0.150164	2.51685e-09	1.97619e-08
ENSMUSG00000090840	1700092M07Rik	19	ensembl_havana	8740718	8741225	+	2	ensembl_havana	protein_coding		9.71526	-0.789899	0.453771	0.0032755	0.00969692
ENSMUSG00000020604	Arsg	11	ensembl_havana	109473374	109573330	+	13	ensembl_havana	protein_coding		641.045	-0.789807	0.109966	1.08632e-14	1.43911e-13
ENSMUSG00000112346	Gm48768	10	havana	99105791	99108080	-	1	havana	bidirectional_promoter_lncRNA		163.047	-0.78941	0.158993	1.2715e-08	9.21589e-08
ENSMUSG00000095562	Gm21887	X	ensembl	170009659	170019281	+	7	ensembl	protein_coding		6.31948	-0.788822	0.931498	0.00970432	0.0255437
ENSMUSG00000089996	Tmsb15b2	X	ensembl_havana	136955265	136975497	-	6	ensembl_havana	protein_coding		115.093	-0.788131	0.162246	2.22769e-08	1.56645e-07
ENSMUSG00000030659	Nucb2	7	ensembl_havana	116504369	116540584	+	14	ensembl_havana	protein_coding		750.18	-0.787683	0.0754664	2.41824e-27	7.53362e-26
ENSMUSG00000022432	Smc1b	15	ensembl_havana	85064689	85131964	-	7	ensembl_havana	protein_coding		4.68599	-0.787387	0.647971	0.00956767	0.025232
ENSMUSG00000086368	Gm13830	5	havana	115301120	115319208	+	2	havana	lincRNA		16.2405	-0.787258	0.363077	0.00103945	0.00345134
ENSMUSG00000045467	Ttll13	7	ensembl_havana	80246376	80260821	+	13	ensembl_havana	protein_coding		71.6794	-0.786252	0.252717	4.7678e-05	0.000205062
ENSMUSG00000005682	Pan2	10	ensembl_havana	128303335	128321358	+	9	ensembl_havana	protein_coding		1111.79	-0.786037	0.150852	3.40414e-09	2.62724e-08
ENSMUSG00000026655	Fam107b	2	ensembl_havana	3570488	3782142	+	15	ensembl_havana	protein_coding		1744.6	-0.785977	0.0656226	6.61845e-35	2.95562e-33
ENSMUSG00000091844	Gm8251	1	ensembl	44055952	44061936	-	1	ensembl	protein_coding		6.78668	-0.785378	0.581834	0.00778236	0.0210372
ENSMUSG00000028910	Mecr	4	ensembl_havana	131843470	131867786	+	12	ensembl_havana	protein_coding		503.66	-0.784359	0.0873651	4.10885e-21	8.79333e-20
ENSMUSG00000001998	Ap4e1	2	ensembl_havana	127008717	127067909	+	15	ensembl_havana	protein_coding		316.519	-0.783057	0.125947	8.44766e-12	8.513e-11
ENSMUSG00000021843	Ktn1	14	ensembl_havana	47648448	47739894	+	17	ensembl_havana	protein_coding		4942.36	-0.782373	0.0788848	5.07075e-25	1.40396e-23
ENSMUSG00000111606	Gm7213	10	havana	19262034	19262983	+	1	havana	processed_pseudogene		2.92846	-0.782111	0.824175	0.0113926	0.0294145
ENSMUSG00000026650	Meig1	2	ensembl_havana	3409043	3422648	-	15	ensembl_havana	protein_coding		83.1314	-0.781512	0.166337	5.04072e-08	3.39265e-07
ENSMUSG00000103115	Gm37584	3	havana	88526066	88527355	-	1	havana	lincRNA		3.35452	-0.781279	0.761911	0.0115057	0.029665
ENSMUSG00000023051	Tarbp2	15	ensembl_havana	102518192	102523676	+	11	ensembl_havana	protein_coding		819.461	-0.781138	0.0809166	6.9515e-24	1.76984e-22
ENSMUSG00000107962	Gm43980	6	havana	49254851	49256462	+	1	havana	TEC		40.5127	-0.780923	0.307735	0.00034181	0.00124688
ENSMUSG00000044982	Sft2d3	18	ensembl	31909094	31911903	-	6	ensembl	protein_coding		380.914	-0.780768	0.0658585	2.85604e-34	1.23799e-32
ENSMUSG00000103507	Gm38375	9	havana	96028624	96030850	+	1	havana	TEC		3.29468	-0.779891	0.7421	0.0114612	0.0295708
ENSMUSG00000026721	Rabgap1l	1	ensembl_havana	160219174	160793211	-	15	ensembl_havana	protein_coding		1871.7	-0.779876	0.0665929	1.58248e-33	6.67657e-32
ENSMUSG00000023284	Zfp605	5	ensembl_havana	110110092	110129794	+	15	ensembl_havana	protein_coding		233.28	-0.779697	0.153777	7.32485e-09	5.47202e-08
ENSMUSG00000087141	Plcxd2	16	ensembl_havana	45959263	46010218	-	1	ensembl_havana	protein_coding		5608.47	-0.779345	0.0747612	2.76633e-27	8.5861e-26
ENSMUSG00000054901	Arhgef33	17	ensembl_havana	80307407	80400081	+	7	ensembl_havana	protein_coding		56.7193	-0.778505	0.298728	0.000275457	0.00102235
ENSMUSG00000024924	Vldlr	19	ensembl_havana	27216484	27254231	+	14	ensembl_havana	protein_coding		7714.98	-0.778449	0.0890245	3.36456e-20	6.72609e-19
ENSMUSG00000026915	Strbp	2	ensembl_havana	37483228	37703859	-	16	ensembl_havana	protein_coding		3526.28	-0.7782	0.0761495	2.35102e-26	6.93409e-25
ENSMUSG00000029442	Wdr66	5	ensembl_havana	123252102	123327484	+	18	ensembl_havana	protein_coding		375.862	-0.777487	0.111362	4.67711e-14	5.86957e-13
ENSMUSG00000048230	Fbxo43	15	ensembl_havana	36150060	36164884	-	6	ensembl_havana	protein_coding		23.2721	-0.777199	0.518751	0.00593099	0.0165185
ENSMUSG00000070717	Gm10300	4	ensembl	132074697	132076992	+	1	ensembl	protein_coding		11.4608	-0.776694	0.42759	0.0027855	0.00837502
ENSMUSG00000022833	Ccdc14	16	ensembl_havana	34690616	34725202	+	7	ensembl_havana	protein_coding		332.4	-0.775989	0.0832893	1.77046e-22	4.16745e-21
ENSMUSG00000020362	Cnot6	11	ensembl_havana	49671503	49712723	-	13	ensembl_havana	protein_coding		6277.75	-0.775877	0.0773131	1.54633e-25	4.41381e-24
ENSMUSG00000112719	Gm45925	12	havana	3228579	3229891	-	1	havana	transcribed_processed_pseudogene		42.2371	-0.775744	0.239561	3.03077e-05	0.000134911
ENSMUSG00000006720	Zfp184	13	ensembl_havana	21945094	21960779	+	16	ensembl_havana	protein_coding		31.348	-0.775408	0.352637	0.000973558	0.00324764
ENSMUSG00000035151	Elmod2	8	ensembl_havana	83312632	83332486	-	12	ensembl_havana	protein_coding		2578.22	-0.775145	0.0525722	4.59338e-51	3.72686e-49
ENSMUSG00000021356	Irf4	13	ensembl_havana	30749226	30766976	+	10	ensembl_havana	protein_coding		34.7195	-0.774946	0.249477	4.94503e-05	0.000212014
ENSMUSG00000051166	Eml5	12	ensembl_havana	98786805	98901484	-	10	ensembl_havana	protein_coding		2798.69	-0.774829	0.113941	1.69282e-13	2.01699e-12
ENSMUSG00000097375	6720427I07Rik	13	havana	48535523	48537822	-	2	havana	lincRNA		58.3498	-0.774111	0.212065	6.02432e-06	3.01829e-05
ENSMUSG00000003585	Sec14l2	11	ensembl_havana	4097039	4123415	-	13	ensembl_havana	protein_coding		1524.26	-0.772841	0.0783433	8.6332e-25	2.33202e-23
ENSMUSG00000092349	Platr17	17	havana	33905135	33906675	+	1	havana	protein_coding		1389.19	-0.772156	0.0875421	1.7084e-20	3.50705e-19
ENSMUSG00000021510	Zfp729a	13	ensembl_havana	67612763	67637791	-	11	ensembl_havana	protein_coding		28.7302	-0.771739	0.396162	0.00198882	0.00618886
ENSMUSG00000023942	Slc29a1	17	ensembl_havana	45585200	45599606	-	15	ensembl_havana	protein_coding		1602.21	-0.771709	0.0690228	7.24502e-31	2.7432e-29
ENSMUSG00000020696	Rffl	11	ensembl_havana	82802449	82871210	-	18	ensembl_havana	protein_coding		535.731	-0.771699	0.0705887	1.15578e-29	4.08303e-28
ENSMUSG00000109784	Gm45493	8	havana	18862196	18866143	+	1	havana	TEC		12.2959	-0.771392	0.433183	0.00308834	0.00918336
ENSMUSG00000018199	Trove2	1	ensembl_havana	143750790	143777068	-	9	ensembl_havana	protein_coding		2592.93	-0.770536	0.118139	1.14457e-12	1.26634e-11
ENSMUSG00000020895	Tmem107	11	ensembl_havana	69070806	69073293	+	14	ensembl_havana	protein_coding		514.205	-0.770505	0.0792728	3.64328e-24	9.44949e-23
ENSMUSG00000071893	Vmn1r4	6	ensembl_havana	56924015	56958100	+	7	ensembl_havana	protein_coding		8.75573	-0.768428	0.463618	0.00421739	0.0121745
ENSMUSG00000060798	Intu	3	ensembl_havana	40531286	40704774	+	7	ensembl_havana	protein_coding		318.201	-0.767081	0.112289	1.37067e-13	1.64822e-12
ENSMUSG00000037341	Slc9a7	X	ensembl_havana	20105754	20291807	-	14	ensembl_havana	protein_coding		834.438	-0.766289	0.173077	1.93961e-07	1.20175e-06
ENSMUSG00000097284	4930480K23Rik	14	ensembl	69732784	69767113	+	7	ensembl	lincRNA		31.3561	-0.766267	0.316824	0.000511591	0.0018047
ENSMUSG00000037957	Wdr20	12	ensembl_havana	110737944	110804238	+	14	ensembl_havana	protein_coding		1379.22	-0.765088	0.0720812	3.69644e-28	1.19702e-26
ENSMUSG00000021495	Fam193b	13	ensembl_havana	55539316	55571120	-	9	ensembl_havana	protein_coding		755.071	-0.764931	0.175232	2.61269e-07	1.5903e-06
ENSMUSG00000038028	Tigar	6	ensembl_havana	127085116	127109557	-	9	ensembl_havana	protein_coding		1260.29	-0.763974	0.0642538	1.8929e-34	8.26979e-33
ENSMUSG00000098950	Gm28036	2	havana	156071845	156127092	-	7	havana	protein_coding		441.197	-0.763324	0.376977	0.00164057	0.00522182
ENSMUSG00000022070	Bora	14	ensembl_havana	99046222	99074540	+	7	ensembl_havana	protein_coding		86.2076	-0.762932	0.177306	3.51379e-07	2.10069e-06
ENSMUSG00000027259	Adal	2	ensembl_havana	121140428	121156680	+	15	ensembl_havana	protein_coding		1577.45	-0.762147	0.0934797	5.47712e-18	9.42643e-17
ENSMUSG00000014668	Chfr	5	ensembl_havana	110135842	110171972	+	15	ensembl_havana	protein_coding		787.035	-0.762097	0.0715524	2.50101e-28	8.23141e-27
ENSMUSG00000053461	Hhipl2	1	ensembl_havana	183418215	183436808	+	9	ensembl_havana	protein_coding		7.89492	-0.761594	0.642915	0.0108396	0.0281276
ENSMUSG00000103562	2810405F15Rik	2	havana	116075165	116076096	-	1	havana	TEC		9.59106	-0.760957	0.456612	0.00420103	0.0121321
ENSMUSG00000043621	Ubxn10	4	ensembl_havana	138709837	138737167	-	13	ensembl_havana	protein_coding		217.329	-0.760216	0.137486	5.80363e-10	4.90837e-09
ENSMUSG00000029009	Mthfr	4	ensembl_havana	148039077	148059551	+	17	ensembl_havana	protein_coding		1036.27	-0.759765	0.1097	7.08883e-14	8.77193e-13
ENSMUSG00000006784	Ttc25	11	ensembl_havana	100545607	100572568	+	14	ensembl_havana	protein_coding		191.43	-0.758756	0.160458	4.46764e-08	3.02532e-07
ENSMUSG00000026668	Ucma	2	ensembl_havana	4976122	4985748	+	10	ensembl_havana	protein_coding		10.1664	-0.758736	0.469919	0.0047803	0.0136132
ENSMUSG00000024136	Dnase1l2	17	ensembl_havana	24440081	24443105	-	14	ensembl_havana	protein_coding		22.4399	-0.758322	0.363069	0.00138667	0.00448849
ENSMUSG00000110669	Gm10060	8	havana	19784746	19784856	+	1	havana	processed_pseudogene		5.52542	-0.758196	0.665448	0.011572	0.0297908
ENSMUSG00000015766	Eps8	6	ensembl_havana	137477245	137654876	-	14	ensembl_havana	protein_coding		2290.55	-0.757969	0.0837305	2.10802e-21	4.57772e-20
ENSMUSG00000083246	Gm11839	4	havana	12114284	12116236	+	1	havana	processed_pseudogene		7.35546	-0.757535	0.657276	0.0114288	0.0294975
ENSMUSG00000115420	AL732506.1	4	havana	43492783	43493063	-	1	havana	lincRNA		24.6044	-0.756997	0.564932	0.00859779	0.0229585
ENSMUSG00000026622	Nek2	1	ensembl_havana	191821444	191833050	+	15	ensembl_havana	protein_coding		20.2503	-0.756006	0.314546	0.000547863	0.00191982
ENSMUSG00000004415	Col26a1	5	ensembl_havana	136741759	136883209	-	15	ensembl_havana	protein_coding		74.6876	-0.755657	0.220398	1.51628e-05	7.09304e-05
ENSMUSG00000114278	Gm49027	5	havana	123512082	123525488	-	2	havana	protein_coding		9.94461	-0.755045	0.559879	0.00851014	0.0227464
ENSMUSG00000039753	Fbxl5	5	ensembl_havana	43744615	43821638	-	16	ensembl_havana	protein_coding		8523.26	-0.754671	0.0634976	2.03022e-34	8.81752e-33
ENSMUSG00000073371	Gm6594	17	ensembl	82539258	82539545	+	3	ensembl	protein_coding		10.9502	-0.753216	0.464864	0.0047817	0.0136154
ENSMUSG00000025010	Ccnj	19	ensembl_havana	40831279	40848572	+	13	ensembl_havana	protein_coding		408.726	-0.752829	0.0793791	3.68038e-23	9.05783e-22
ENSMUSG00000033949	Trim36	18	ensembl	46165302	46212607	-	11	ensembl	protein_coding		925.639	-0.752464	0.0937757	1.61012e-17	2.69775e-16
ENSMUSG00000031557	Plekha2	8	ensembl_havana	25039144	25102376	-	16	ensembl_havana	protein_coding		1815.84	-0.752387	0.0538282	3.0055e-46	2.02963e-44
ENSMUSG00000112545	1300014J16Rik	12	havana	80115863	80117199	+	1	havana	lincRNA		17.972	-0.751129	0.422417	0.00325871	0.00965108
ENSMUSG00000029439	Sfswap	5	ensembl_havana	129501221	129571384	+	14	ensembl_havana	protein_coding		1489.96	-0.750354	0.0946363	3.5096e-17	5.7118e-16
ENSMUSG00000025049	Taf5	19	ensembl	47067748	47083479	+	5	ensembl	protein_coding		479.518	-0.750089	0.0732446	1.93151e-26	5.72729e-25
ENSMUSG00000036181	Hist1h1c	13	ensembl_havana	23738808	23740367	+	2	ensembl_havana	protein_coding		2146.83	-0.74981	0.152045	1.60119e-08	1.14592e-07
ENSMUSG00000109764	Klkb1	8	ensembl_havana	45266689	45294859	-	1	ensembl_havana	protein_coding		49.0662	-0.749281	0.323757	0.000730346	0.00249956
ENSMUSG00000032498	Mlh1	9	ensembl_havana	111228228	111271791	-	9	ensembl_havana	protein_coding		209.374	-0.748886	0.103719	8.5166e-15	1.13983e-13
ENSMUSG00000090207	4930524O07Rik	9	havana	106891547	106895182	+	2	havana	antisense		10.6416	-0.747995	0.543165	0.00822474	0.0220661
ENSMUSG00000042579	4632404H12Rik	3	ensembl_havana	89767511	89773240	-	2	ensembl_havana	lincRNA		385.507	-0.747563	0.109221	1.28923e-13	1.55706e-12
ENSMUSG00000074178	Gm10638	8	ensembl	86745699	86746603	+	2	ensembl	protein_coding		38.9488	-0.746999	0.230187	3.12623e-05	0.000138769
ENSMUSG00000096237	CT868723.1	JH584294.1	ensembl	138344	144557	-	1	ensembl	protein_coding		10.4299	-0.746762	0.820218	0.0130527	0.0331671
ENSMUSG00000028412	Slc44a1	4	ensembl_havana	53440413	53622478	+	17	ensembl_havana	protein_coding		2386.25	-0.745395	0.0806754	3.80446e-22	8.66964e-21
ENSMUSG00000078903	Gm14391	2	ensembl_havana	175191065	175206917	-	10	ensembl_havana	protein_coding		43.5034	-0.744168	0.349928	0.00128488	0.00418714
ENSMUSG00000038538	Ubn2	6	ensembl_havana	38433950	38524825	+	17	ensembl_havana	protein_coding		2020.85	-0.744071	0.101593	3.97331e-15	5.49026e-14
ENSMUSG00000069913	Anp32-ps	11	havana	33394879	33395266	-	3	havana	processed_pseudogene		12.5163	-0.742093	0.460956	0.00503948	0.0142742
ENSMUSG00000097743	Gm16973	14	havana	56696280	56701268	-	1	havana	lincRNA		136.476	-0.741963	0.153696	2.79861e-08	1.94385e-07
ENSMUSG00000046753	Ccdc66	14	ensembl_havana	27481090	27508460	-	10	ensembl_havana	protein_coding		641.862	-0.74175	0.0864844	1.5419e-19	2.96211e-18
ENSMUSG00000031823	Zdhhc7	8	ensembl_havana	120080890	120101482	-	14	ensembl_havana	protein_coding		1046.43	-0.740838	0.093808	4.62045e-17	7.42153e-16
ENSMUSG00000024851	Pitpnm1	19	ensembl_havana	4099998	4113965	+	13	ensembl_havana	protein_coding		19331.3	-0.740503	0.0694817	2.4198e-28	7.97598e-27
ENSMUSG00000047509	Gm6776	19	ensembl	43280798	43281697	+	1	ensembl	processed_pseudogene		36.2294	-0.74008	0.265727	0.000164825	0.000638154
ENSMUSG00000071654	Uqcc3	19	ensembl	8880016	8880933	-	5	ensembl	protein_coding		1611.63	-0.739805	0.0706832	1.86277e-27	5.83599e-26
ENSMUSG00000024666	Tmem138	19	ensembl	10570478	10577362	-	5	ensembl	protein_coding		597.401	-0.739797	0.0824038	4.33367e-21	9.25659e-20
ENSMUSG00000029055	Plch2	4	ensembl_havana	154983115	155056784	-	17	ensembl_havana	protein_coding		10232.3	-0.739142	0.0534769	2.73306e-45	1.79105e-43
ENSMUSG00000043068	Fam89a	8	ensembl_havana	124740257	124751832	-	6	ensembl_havana	protein_coding		226.272	-0.738747	0.125679	7.61284e-11	7.06428e-10
ENSMUSG00000033581	Igf2bp2	16	ensembl_havana	22059009	22163299	-	17	ensembl_havana	protein_coding		185.949	-0.73848	0.257177	0.000123072	0.000487491
ENSMUSG00000041852	Tcf20	15	ensembl_havana	82808436	82987872	-	15	ensembl_havana	protein_coding		3003.99	-0.737675	0.0926518	2.7663e-17	4.53878e-16
ENSMUSG00000011632	Pinlyp	7	ensembl_havana	24541658	24546118	-	7	ensembl_havana	protein_coding		2.42888	-0.737224	0.84711	0.0131314	0.0333229
ENSMUSG00000008167	Fbxw9	8	ensembl_havana	85060055	85067124	+	14	ensembl_havana	protein_coding		451.009	-0.736604	0.104988	3.90152e-14	4.92975e-13
ENSMUSG00000023909	Paqr4	17	ensembl_havana	23736186	23740867	-	4	ensembl_havana	protein_coding		4537.09	-0.736085	0.0526673	3.18209e-46	2.14157e-44
ENSMUSG00000091381	Vmn2r83	10	ensembl_havana	79468731	79493585	+	3	ensembl_havana	protein_coding		2.691	-0.736002	0.757085	0.0139684	0.0352473
ENSMUSG00000026121	Sema4c	1	ensembl_havana	36548639	36558349	-	13	ensembl_havana	protein_coding		434.754	-0.735936	0.100537	4.17993e-15	5.76138e-14
ENSMUSG00000078937	Cpt1b	15	ensembl_havana	89416405	89425863	-	8	ensembl_havana	protein_coding		39.1326	-0.735666	0.497629	0.00690643	0.0188744
ENSMUSG00000036197	Gxylt1	15	ensembl_havana	93239742	93275179	-	16	ensembl_havana	protein_coding		579.508	-0.73559	0.0999309	3.07512e-15	4.31374e-14
ENSMUSG00000038122	Tbc1d32	10	ensembl_havana	56014293	56228689	-	9	ensembl_havana	protein_coding		596.773	-0.73395	0.103283	2.04495e-14	2.65353e-13
ENSMUSG00000041930	Fam222a	5	ensembl_havana	114568016	114613220	+	7	ensembl_havana	protein_coding		1051.84	-0.73222	0.076439	1.5421e-23	3.8509e-22
ENSMUSG00000035032	Nek11	9	ensembl_havana	105162156	105395524	-	12	ensembl_havana	protein_coding		40.3625	-0.731737	0.341944	0.00127413	0.00415517
ENSMUSG00000038495	Otud7b	3	ensembl_havana	96104527	96161129	+	14	ensembl_havana	protein_coding		4721.98	-0.7312	0.0829233	1.88428e-20	3.85026e-19
ENSMUSG00000042743	Sgtb	13	ensembl_havana	104109741	104141735	+	13	ensembl_havana	protein_coding		2386.94	-0.731138	0.0720482	5.28525e-26	1.5424e-24
ENSMUSG00000037243	Zfp692	11	ensembl_havana	58307069	58314627	+	17	ensembl_havana	protein_coding		149.405	-0.730922	0.177716	9.04385e-07	5.09853e-06
ENSMUSG00000031441	Atp11a	8	ensembl_havana	12757014	12868728	+	15	ensembl_havana	protein_coding		5945.74	-0.730627	0.0638424	3.84019e-32	1.54095e-30
ENSMUSG00000052609	Plekhg3	12	ensembl_havana	76530891	76580488	+	9	ensembl_havana	protein_coding		1143.7	-0.730208	0.106724	1.37329e-13	1.65049e-12
ENSMUSG00000097603	A430010J10Rik	6	ensembl_havana	67115673	67168426	+	3	ensembl_havana	processed_transcript		8.06838	-0.730007	0.491355	0.00690154	0.0188634
ENSMUSG00000029127	Zbtb49	5	ensembl_havana	38189735	38220457	-	15	ensembl_havana	protein_coding		309.395	-0.72866	0.1061	1.15186e-13	1.39802e-12
ENSMUSG00000068105	Tnfrsf13c	15	ensembl_havana	82221743	82224369	-	11	ensembl_havana	protein_coding		9.11056	-0.728532	0.490492	0.00693515	0.0189436
ENSMUSG00000050132	Sarm1	11	ensembl_havana	78472330	78497754	-	13	ensembl_havana	protein_coding		2014.11	-0.727998	0.0944309	2.14639e-16	3.28454e-15
ENSMUSG00000058748	Zfp958	8	ensembl_havana	4613167	4630231	+	9	ensembl_havana	protein_coding		7.48736	-0.7261	0.534576	0.00908516	0.0241175
ENSMUSG00000042396	Rbm7	9	ensembl_havana	48488701	48495299	-	10	ensembl_havana	protein_coding		2191.93	-0.726049	0.0465278	1.00851e-56	1.0537e-54
ENSMUSG00000035597	Prpf39	12	ensembl_havana	65036333	65063386	+	19	ensembl_havana	protein_coding		655.898	-0.725946	0.163779	2.08003e-07	1.28372e-06
ENSMUSG00000070570	Slc17a7	7	ensembl_havana	45163949	45176142	+	5	ensembl_havana	protein_coding		58408.6	-0.725033	0.0776064	1.52826e-22	3.61655e-21
ENSMUSG00000020669	Sh3yl1	12	ensembl_havana	30911668	30960162	+	15	ensembl_havana	protein_coding		477.092	-0.724571	0.102896	3.36316e-14	4.28619e-13
ENSMUSG00000086328	2700033N17Rik	2	havana	116066218	116067444	-	1	havana	lincRNA		45.4591	-0.724424	0.228036	4.27676e-05	0.000185418
ENSMUSG00000002769	Gnmt	17	ensembl_havana	46725664	46729168	-	9	ensembl_havana	protein_coding		134.635	-0.724415	0.131616	7.33983e-10	6.15823e-09
ENSMUSG00000042042	Csgalnact2	6	ensembl_havana	118107452	118139140	-	14	ensembl_havana	protein_coding		1025.43	-0.723979	0.0836126	7.92697e-20	1.55108e-18
ENSMUSG00000037475	Thoc2	X	ensembl_havana	41794991	41920674	-	15	ensembl_havana	protein_coding		1695.29	-0.723691	0.0745838	4.73099e-24	1.21286e-22
ENSMUSG00000048109	Rbm15	3	ensembl_havana	107325421	107333673	-	10	ensembl_havana	protein_coding		662.449	-0.723572	0.0934297	1.64978e-16	2.55722e-15
ENSMUSG00000029188	Slc34a2	5	ensembl_havana	53038081	53071664	+	14	ensembl_havana	protein_coding		3.25035	-0.722898	0.914452	0.0120578	0.0308905
ENSMUSG00000000934	Top1mt	15	ensembl_havana	75657035	75678800	-	9	ensembl_havana	protein_coding		563.377	-0.720999	0.0793489	1.69761e-21	3.72667e-20
ENSMUSG00000040009	Gnaz	10	ensembl_havana	74967177	75016907	+	6	ensembl_havana	protein_coding		2307.76	-0.720784	0.0545087	9.9696e-42	5.7808e-40
ENSMUSG00000115148	Gm49125	14	havana	45612772	45614066	-	1	havana	TEC		11.0051	-0.720371	0.444885	0.00521407	0.0147161
ENSMUSG00000023022	Lima1	15	ensembl_havana	99778470	99875456	-	14	ensembl_havana	protein_coding		1958.48	-0.720151	0.0932255	1.9523e-16	2.99885e-15
ENSMUSG00000104873	Gm40332	5	havana	129500064	129501001	-	1	havana	TEC		1.19709	-0.718573	0.960996	0.0105673	0.0275113
ENSMUSG00000031297	Slc7a3	X	ensembl_havana	101079210	101086020	-	14	ensembl_havana	protein_coding		85.6268	-0.717447	0.25268	0.000145405	0.000568732
ENSMUSG00000113262	Gm48551	10	havana	81384466	81391560	+	1	havana	protein_coding		495.765	-0.716838	0.13973	6.09777e-09	4.5816e-08
ENSMUSG00000025008	Tctn3	19	ensembl_havana	40596446	40612233	-	15	ensembl_havana	protein_coding		590.11	-0.716473	0.0948456	7.51075e-16	1.10029e-14
ENSMUSG00000029530	Ccr9	9	ensembl_havana	123678439	123784330	+	16	ensembl_havana	protein_coding		13.5274	-0.715062	0.381276	0.00276609	0.00832232
ENSMUSG00000022802	Lmln	16	ensembl_havana	33062521	33127695	+	2	ensembl_havana	protein_coding		890.129	-0.714954	0.0982292	6.12753e-15	8.31137e-14
ENSMUSG00000020807	4933427D14Rik	11	ensembl_havana	72153929	72207459	-	14	ensembl_havana	protein_coding		324.68	-0.714721	0.147687	2.85742e-08	1.98283e-07
ENSMUSG00000105285	Gm43238	5	havana	62428719	62429077	+	1	havana	TEC		58.5294	-0.714679	0.283154	0.000415638	0.00149284
ENSMUSG00000058046	4933430I17Rik	4	ensembl_havana	62525369	62547993	+	1	ensembl_havana	protein_coding		22.2367	-0.714597	0.323144	0.00108164	0.00357855
ENSMUSG00000019773	Fbxo5	10	ensembl_havana	5799160	5805600	-	7	ensembl_havana	protein_coding		116.481	-0.714034	0.162542	2.61144e-07	1.58998e-06
ENSMUSG00000038481	Cdk19	10	ensembl_havana	40339564	40483818	+	13	ensembl_havana	protein_coding		4539.26	-0.713619	0.0604226	5.58922e-34	2.39925e-32
ENSMUSG00000036110	Slc17a2	13	ensembl_havana	23806993	23825180	+	14	ensembl_havana	protein_coding		4.9046	-0.713144	0.62497	0.0135153	0.0342168
ENSMUSG00000013846	St3gal1	15	ensembl_havana	67102875	67176830	-	10	ensembl_havana	protein_coding		2428.31	-0.712354	0.104092	1.44893e-13	1.73668e-12
ENSMUSG00000040389	Wdr47	3	ensembl_havana	108591279	108645719	+	15	ensembl_havana	protein_coding		4725.44	-0.711391	0.0863976	3.20785e-18	5.62134e-17
ENSMUSG00000033319	Fem1c	18	ensembl_havana	46501746	46525971	-	5	ensembl_havana	protein_coding		2179.25	-0.711325	0.0766671	2.96199e-22	6.81996e-21
ENSMUSG00000111692	Gm49373	9	havana	21062400	21073096	-	1	havana	protein_coding		12.7466	-0.710137	0.475443	0.00716157	0.0195043
ENSMUSG00000097718	Gm26896	10	ensembl	81606368	81609791	-	1	ensembl	lincRNA		28.2343	-0.710117	0.395026	0.00343579	0.0101199
ENSMUSG00000114907	Gm47794	14	havana	16243351	16245091	+	1	havana	antisense		5.6859	-0.710025	0.605651	0.0131034	0.0332767
ENSMUSG00000093800	Gm20796	8	havana	20882363	20888200	-	2	havana	processed_pseudogene		3.82662	-0.709335	1.05541	0.00692225	0.0189122
ENSMUSG00000024658	Gm9750	19	havana	9135157	9279175	+	7	havana	processed_transcript		7.65817	-0.709162	0.518874	0.00938817	0.0248385
ENSMUSG00000111415	Gm39325	9	havana	44066766	44071468	-	1	havana	antisense		3.0033	-0.70825	0.824822	0.0149572	0.0374057
ENSMUSG00000022827	Rabl3	16	ensembl_havana	37539885	37572385	+	14	ensembl_havana	protein_coding		430.606	-0.707642	0.077625	1.36428e-21	3.01284e-20
ENSMUSG00000004698	Hdac9	12	ensembl_havana	34047580	34917095	-	10	ensembl_havana	protein_coding		2158.14	-0.707553	0.0856715	2.64514e-18	4.66479e-17
ENSMUSG00000075591	Gm10874	5	ensembl_havana	138363719	138388287	+	2	ensembl_havana	lincRNA		7.18597	-0.707246	0.520166	0.00957472	0.0252454
ENSMUSG00000032030	Cul5	9	ensembl_havana	53614582	53670014	-	16	ensembl_havana	protein_coding		2749.09	-0.70696	0.0758487	2.02262e-22	4.72087e-21
ENSMUSG00000006464	Bbs1	19	ensembl	4886898	4906627	-	8	ensembl	protein_coding		2544.61	-0.706956	0.0803125	2.37173e-20	4.78887e-19
ENSMUSG00000090115	Usp49	17	ensembl_havana	47630690	47686738	+	7	ensembl_havana	protein_coding		675.733	-0.706668	0.10652	6.34135e-13	7.12638e-12
ENSMUSG00000066829	Zfp810	9	ensembl_havana	22276748	22307648	-	7	ensembl_havana	protein_coding		216.483	-0.706423	0.126815	5.33482e-10	4.52398e-09
ENSMUSG00000071796	6820431F20Rik	8	havana	20262613	20297432	-	13	havana	transcribed_unprocessed_pseudogene		2832.95	-0.706001	0.104901	3.28418e-13	3.80463e-12
ENSMUSG00000075044	Slc22a29	19	ensembl_havana	8160165	8218900	-	12	ensembl_havana	protein_coding		8.76062	-0.705657	0.465139	0.00688	0.0188138
ENSMUSG00000036598	Ccdc113	8	ensembl_havana	95534085	95558890	+	4	ensembl_havana	protein_coding		358.748	-0.705528	0.115551	2.0669e-11	2.01062e-10
ENSMUSG00000017686	Rhot1	11	ensembl_havana	80209019	80267907	+	16	ensembl_havana	protein_coding		7947.36	-0.705187	0.0625117	2.77145e-31	1.07509e-29
ENSMUSG00000021796	Bmpr1a	14	ensembl_havana	34410734	34503341	-	15	ensembl_havana	protein_coding		3566.08	-0.70506	0.0899829	8.63061e-17	1.36842e-15
ENSMUSG00000014786	Slc9a5	8	ensembl_havana	105348843	105369881	+	8	ensembl_havana	protein_coding		631.987	-0.70493	0.0763561	4.69527e-22	1.0634e-20
ENSMUSG00000040407	Akap9	5	ensembl_havana	3928054	4081310	+	17	ensembl_havana	protein_coding		3035.09	-0.7049	0.133694	2.92424e-09	2.2767e-08
ENSMUSG00000100490	Gm28455	7	havana	39489438	39498801	+	1	havana	unprocessed_pseudogene		7.05832	-0.704788	0.511236	0.0092856	0.0245848
ENSMUSG00000085438	1700020I14Rik	2	havana	119594297	119607502	+	1	havana	lincRNA		11124.3	-0.704338	0.0794582	1.38052e-20	2.85248e-19
ENSMUSG00000072663	Spef2	15	ensembl_havana	9578193	9748868	-	12	ensembl_havana	protein_coding		61.9455	-0.70429	0.239299	0.000105559	0.000424008
ENSMUSG00000071226	Cecr2	6	ensembl_havana	120666369	120771190	+	11	ensembl_havana	protein_coding		1754.32	-0.70369	0.11586	2.5531e-11	2.47164e-10
ENSMUSG00000049515	Espnl	1	ensembl_havana	91322075	91348306	+	12	ensembl_havana	protein_coding		5.22382	-0.703013	0.617911	0.0140621	0.0354473
ENSMUSG00000023495	Pcbp4	9	ensembl_havana	106453291	106464012	+	13	ensembl_havana	protein_coding		15932	-0.702406	0.0609179	1.59208e-32	6.49441e-31
ENSMUSG00000056687	Gm11696	11	ensembl_havana	109352835	109363654	-	9	ensembl_havana	antisense		174.818	-0.70175	0.135665	5.13206e-09	3.87837e-08
ENSMUSG00000058396	Gpr182	10	ensembl_havana	127747276	127751732	-	7	ensembl_havana	protein_coding		40.0701	-0.701564	0.234174	8.8402e-05	0.000360675
ENSMUSG00000048799	Cep120	18	ensembl	53681724	53744547	-	7	ensembl	protein_coding		3025.88	-0.701114	0.0578977	1.61324e-35	7.49124e-34
ENSMUSG00000104113	Gm37292	7	havana	31208357	31209114	+	1	havana	TEC		7.18679	-0.700048	0.530326	0.0105641	0.0275093
ENSMUSG00000107928	Gm45140	6	havana	87788861	87835795	-	1	havana	protein_coding		32.9017	-0.700014	0.545599	0.0113148	0.0292307
ENSMUSG00000029640	Usp12	5	ensembl_havana	146734809	146795006	-	17	ensembl_havana	protein_coding		4649.7	-0.699955	0.0708154	8.71143e-25	2.35028e-23
ENSMUSG00000109684	Gm45745	8	havana	25103489	25104668	-	1	havana	TEC		4.85564	-0.698081	0.598509	0.0137612	0.0347758
ENSMUSG00000032121	Tmem218	9	ensembl_havana	37208223	37224700	+	9	ensembl_havana	protein_coding		951.643	-0.698005	0.0821132	3.52754e-19	6.60482e-18
ENSMUSG00000039137	Whrn	4	ensembl_havana	63414910	63495991	-	18	ensembl_havana	protein_coding		2314.28	-0.697737	0.0764098	1.2425e-21	2.75214e-20
ENSMUSG00000105345	BC030343	5	havana	143270075	143272513	+	1	havana	lincRNA		13.407	-0.697579	0.393696	0.00379784	0.0110745
ENSMUSG00000040554	Aipl1	11	ensembl_havana	72027963	72037509	-	10	ensembl_havana	protein_coding		18887.5	-0.697341	0.076887	2.20321e-21	4.77974e-20
ENSMUSG00000103976	Gm37677	1	havana	134819916	134827549	-	1	havana	TEC		1.6367	-0.695531	0.875469	0.0142789	0.035912
ENSMUSG00000097650	4921507G05Rik	12	havana	110841029	110843804	+	1	havana	bidirectional_promoter_lncRNA		1.50385	-0.694774	0.909009	0.0131371	0.0333318
ENSMUSG00000027475	Kif3b	2	ensembl_havana	153291413	153333390	+	9	ensembl_havana	protein_coding		3027.58	-0.694617	0.0646451	1.13168e-28	3.79799e-27
ENSMUSG00000023072	Cep89	7	ensembl_havana	35397035	35438689	+	14	ensembl_havana	protein_coding		437.716	-0.694479	0.119527	1.35429e-10	1.2219e-09
ENSMUSG00000043635	Adamts3	5	ensembl_havana	89677087	89883334	-	12	ensembl_havana	protein_coding		834.872	-0.694461	0.102856	2.98399e-13	3.47687e-12
ENSMUSG00000090021	Gm6493	16	havana	23014208	23017038	-	2	havana	processed_pseudogene		286.004	-0.694168	0.191841	8.504e-06	4.15539e-05
ENSMUSG00000001065	Zfp276	8	ensembl_havana	123254195	123269745	+	15	ensembl_havana	protein_coding		563.044	-0.694167	0.0780489	1.11153e-20	2.31612e-19
ENSMUSG00000025496	Drd4	7	ensembl_havana	141292006	141296464	+	5	ensembl_havana	protein_coding		3711.01	-0.6934	0.10403	5.44702e-13	6.15883e-12
ENSMUSG00000097583	6430590A07Rik	3	havana	40885897	40894193	-	2	havana	processed_transcript		12.314	-0.692955	0.417845	0.00510903	0.0144398
ENSMUSG00000022228	Zscan26	13	ensembl_havana	21442180	21453730	-	14	ensembl_havana	protein_coding		1442.7	-0.692134	0.0745706	3.15307e-22	7.23737e-21
ENSMUSG00000034075	Zdhhc5	2	ensembl_havana	84687970	84715180	-	10	ensembl_havana	protein_coding		5609.18	-0.69171	0.0725568	2.86602e-23	7.08508e-22
ENSMUSG00000091764	Zfp964	8	ensembl_havana	69654479	69666982	+	3	ensembl_havana	protein_coding		30.9024	-0.691661	0.268027	0.000371729	0.00134803
ENSMUSG00000092368	A930015D03Rik	17	havana	35994453	36038435	+	1	havana	antisense		396.845	-0.691342	0.0885654	1.16933e-16	1.83303e-15
ENSMUSG00000034842	Art3	5	ensembl_havana	92331827	92414628	+	16	ensembl_havana	protein_coding		20.278	-0.690482	0.420772	0.00536708	0.0151152
ENSMUSG00000116557	AC118542.1	16	havana	18207822	18213863	-	1	havana	lincRNA		2.54643	-0.690182	0.791607	0.0165851	0.0409269
ENSMUSG00000103940	Gm38227	3	havana	96263785	96265386	+	1	havana	TEC		8.59818	-0.689651	0.47578	0.00836176	0.0223903
ENSMUSG00000024891	Slc29a2	19	ensembl	5024006	5031971	+	5	ensembl	protein_coding		916.395	-0.688852	0.0560618	1.94241e-36	9.41451e-35
ENSMUSG00000030757	Zkscan2	7	ensembl_havana	123475384	123500449	-	13	ensembl_havana	protein_coding		798.484	-0.688246	0.119137	1.70662e-10	1.52672e-09
ENSMUSG00000025019	Lcor	19	ensembl	41482645	41562246	+	15	ensembl	protein_coding		407.557	-0.687997	0.195304	1.28004e-05	6.06741e-05
ENSMUSG00000009828	Ick	9	ensembl_havana	78109192	78172107	+	15	ensembl_havana	protein_coding		1347.36	-0.68788	0.101348	2.4106e-13	2.82363e-12
ENSMUSG00000037542	Aldh8a1	10	ensembl_havana	21377291	21396585	+	13	ensembl_havana	protein_coding		2.76874	-0.686312	0.782676	0.0169689	0.041786
ENSMUSG00000032120	C2cd2l	9	ensembl_havana	44309237	44320285	-	11	ensembl_havana	protein_coding		13431.5	-0.686005	0.0525832	1.23913e-40	6.89614e-39
ENSMUSG00000039630	Hnrnpu	1	ensembl_havana	178321108	178337797	-	10	ensembl_havana	protein_coding		15112.7	-0.685194	0.0737063	2.85708e-22	6.59212e-21
ENSMUSG00000029313	Aff1	5	ensembl_havana	103692374	103855322	+	18	ensembl_havana	protein_coding		5378.52	-0.685125	0.124946	9.73557e-10	8.04038e-09
ENSMUSG00000113361	B930059L03Rik	12	havana	110590512	110592700	+	1	havana	lincRNA		28.1	-0.682583	0.29509	0.000878303	0.00295256
ENSMUSG00000066880	Zfp617	8	ensembl_havana	71908635	71934629	+	15	ensembl_havana	protein_coding		196.129	-0.682529	0.136574	1.43622e-08	1.03354e-07
ENSMUSG00000000167	Pih1d2	9	ensembl_havana	50617321	50625000	+	14	ensembl_havana	protein_coding		82.8106	-0.682256	0.157024	3.72737e-07	2.21641e-06
ENSMUSG00000078963	Hsbp1l1	18	ensembl	80229758	80247102	-	2	ensembl	protein_coding		251.946	-0.68212	0.0967124	3.76189e-14	4.76966e-13
ENSMUSG00000031756	Cenpn	8	ensembl_havana	116921730	116941507	+	5	ensembl_havana	protein_coding		54.6053	-0.681847	0.210058	3.81451e-05	0.000166625
ENSMUSG00000086690	4933406J10Rik	7	havana	82743368	82755644	-	1	havana	antisense		4.82016	-0.681816	0.595667	0.0150044	0.0375151
ENSMUSG00000021770	Samd8	14	ensembl_havana	21750531	21798726	+	11	ensembl_havana	protein_coding		3286.6	-0.681537	0.122922	6.97245e-10	5.85887e-09
ENSMUSG00000092483	Gm20421	4	havana	154960770	154961678	-	1	havana	processed_transcript		36.1512	-0.681392	0.248509	0.000226999	0.000855982
ENSMUSG00000038264	Sema7a	9	ensembl_havana	57940112	57962865	+	8	ensembl_havana	protein_coding		3355.34	-0.680981	0.0455148	2.46341e-52	2.13143e-50
ENSMUSG00000041540	Sox5	6	ensembl_havana	143828425	144781977	-	16	ensembl_havana	protein_coding		493.422	-0.680909	0.17717	3.52866e-06	1.82873e-05
ENSMUSG00000025733	Rhot2	17	ensembl_havana	25838457	25844851	-	17	ensembl_havana	protein_coding		4029.51	-0.680897	0.0604882	4.18568e-31	1.6096e-29
ENSMUSG00000024590	Lmnb1	18	ensembl_havana	56707813	56753424	+	8	ensembl_havana	protein_coding		1125.05	-0.680613	0.0798294	3.12177e-19	5.8687e-18
ENSMUSG00000041408	Wapl	14	ensembl_havana	34673928	34747983	+	18	ensembl_havana	protein_coding		2756.59	-0.680243	0.0955782	2.38753e-14	3.08181e-13
ENSMUSG00000012126	Ubxn11	4	ensembl_havana	134102570	134127593	+	16	ensembl_havana	protein_coding		335.707	-0.680121	0.145262	7.35633e-08	4.82222e-07
ENSMUSG00000108923	4933431C10Rik	7	havana	6136430	6137695	+	1	havana	TEC		6.06839	-0.680099	0.549925	0.0130753	0.0332169
ENSMUSG00000050423	Ppp1r3g	13	ensembl_havana	35958839	35970388	+	11	ensembl_havana	protein_coding		5.56261	-0.679954	0.545347	0.0128546	0.0327312
ENSMUSG00000034764	1700006J14Rik	10	ensembl_havana	120364157	120384336	+	15	ensembl_havana	antisense		17.7923	-0.679775	0.36868	0.00331614	0.00980828
ENSMUSG00000005233	Spc25	2	ensembl_havana	69193895	69206194	-	16	ensembl_havana	protein_coding		12.5025	-0.679513	0.40482	0.00505194	0.0143004
ENSMUSG00000039099	Wdr93	7	ensembl_havana	79743163	79785950	+	7	ensembl_havana	protein_coding		25.8963	-0.679355	0.288827	0.000789211	0.00268114
ENSMUSG00000086826	Gm11739	11	havana	116466319	116474274	+	1	havana	antisense		5.25745	-0.678993	0.600163	0.0154292	0.0384686
ENSMUSG00000086766	Gm15969	4	havana	148913511	148914324	-	1	havana	antisense		3.7534	-0.677857	0.655912	0.0172365	0.0423409
ENSMUSG00000102336	Gm37233	1	havana	34427002	34433264	-	1	havana	lincRNA		8.56984	-0.677634	0.489627	0.00995392	0.0261231
ENSMUSG00000086430	4930551O13Rik	2	havana	5037280	5041133	+	1	havana	antisense		3.55598	-0.676498	0.75878	0.0179462	0.0438461
ENSMUSG00000048106	4632415L05Rik	3	ensembl_havana	19894886	19898984	+	5	ensembl_havana	lincRNA		753.742	-0.676182	0.0882826	4.062e-16	6.09989e-15
ENSMUSG00000024982	Zdhhc6	19	ensembl_havana	55271291	55316032	-	10	ensembl_havana	protein_coding		1359.41	-0.675879	0.0503714	9.36679e-43	5.62261e-41
ENSMUSG00000027186	Elf5	2	ensembl_havana	103411688	103450989	+	14	ensembl_havana	protein_coding		11.97	-0.675311	0.469502	0.0089346	0.0237605
ENSMUSG00000026987	Baz2b	2	ensembl_havana	59899363	60209839	-	16	ensembl_havana	protein_coding		2938.71	-0.67442	0.0746805	3.60228e-21	7.72416e-20
ENSMUSG00000024120	Lrpprc	17	ensembl_havana	84705247	84790789	-	12	ensembl_havana	protein_coding		2683.23	-0.674402	0.0555507	1.30138e-35	6.06852e-34
ENSMUSG00000089992	G6pd2	5	ensembl_havana	61808816	61811163	+	3	ensembl_havana	protein_coding		1.6014	-0.674158	0.854195	0.0159462	0.0395132
ENSMUSG00000108957	Gm45235	7	havana	51855585	51860049	+	1	havana	processed_transcript		34.1274	-0.673539	0.271083	0.000535511	0.00187951
ENSMUSG00000055116	Arntl	7	ensembl_havana	113207465	113314126	+	8	ensembl_havana	protein_coding		2104.88	-0.67349	0.0982831	1.65559e-13	1.9737e-12
ENSMUSG00000026918	Brd3	2	ensembl_havana	27445579	27507662	-	16	ensembl_havana	protein_coding		2041.28	-0.673131	0.0575342	2.6124e-33	1.09592e-31
ENSMUSG00000031523	Dlc1	8	ensembl_havana	36567751	36953143	-	16	ensembl_havana	protein_coding		2802.97	-0.67245	0.0688842	3.45431e-24	8.9804e-23
ENSMUSG00000107909	2610017A05Rik	6	havana	148831452	148833112	+	1	havana	TEC		4.25559	-0.672117	0.586977	0.0155117	0.0386268
ENSMUSG00000022881	Rfc4	16	ensembl_havana	23113943	23127737	-	15	ensembl_havana	protein_coding		218.914	-0.671738	0.102731	1.45229e-12	1.59328e-11
ENSMUSG00000111063	Zkscan7	9	havana	122903246	122914154	+	1	havana	transcribed_unprocessed_pseudogene		167.235	-0.671693	0.135141	1.75305e-08	1.24735e-07
ENSMUSG00000062168	Ppef1	X	ensembl_havana	160623094	160735765	-	12	ensembl_havana	protein_coding		29.0088	-0.671244	0.349801	0.00278832	0.00838236
ENSMUSG00000026930	Gpsm1	2	ensembl_havana	26315515	26348237	+	15	ensembl_havana	protein_coding		3150.38	-0.670479	0.0495576	2.14918e-43	1.34476e-41
ENSMUSG00000104204	Gm37397	6	havana	57684739	57687580	-	1	havana	TEC		48.9246	-0.670467	0.262836	0.000439428	0.00157217
ENSMUSG00000027763	Mbnl1	3	ensembl_havana	60472830	60629750	+	13	ensembl_havana	protein_coding		2703.88	-0.670339	0.0792498	5.95488e-19	1.09643e-17
ENSMUSG00000086806	Gm13054	4	havana	148001091	148004014	-	1	havana	antisense		4.50632	-0.670242	0.620744	0.0169679	0.041786
ENSMUSG00000008200	Fnbp4	2	ensembl_havana	90745370	90781021	+	14	ensembl_havana	protein_coding		1055.91	-0.669215	0.14647	1.3595e-07	8.5841e-07
ENSMUSG00000029784	Ssmem1	6	ensembl_havana	30509849	30520254	+	13	ensembl_havana	protein_coding		5.57812	-0.668907	0.546447	0.0138566	0.034993
ENSMUSG00000024030	Abcg1	17	ensembl_havana	31057698	31115777	+	6	ensembl_havana	protein_coding		3145.55	-0.668516	0.0639002	2.76771e-27	8.5861e-26
ENSMUSG00000020812	1810032O08Rik	11	ensembl_havana	116671660	116675799	+	17	ensembl_havana	protein_coding		109.11	-0.668511	0.17664	4.7823e-06	2.43233e-05
ENSMUSG00000022864	D16Ertd472e	16	ensembl_havana	78540338	78576708	-	14	ensembl_havana	protein_coding		2833.68	-0.668188	0.0978749	2.04748e-13	2.42026e-12
ENSMUSG00000046792	Zfp787	7	ensembl_havana	6131491	6155997	-	8	ensembl_havana	protein_coding		1146.98	-0.668024	0.0829119	1.7656e-17	2.94933e-16
ENSMUSG00000109724	Gm18194	7	havana	12795723	12799164	-	1	havana	transcribed_processed_pseudogene		47.4732	-0.667854	0.331746	0.00218182	0.00672054
ENSMUSG00000090077	Lime1	2	ensembl_havana	181380078	181383628	+	9	ensembl_havana	protein_coding		120.804	-0.667602	0.334434	0.0022875	0.0070197
ENSMUSG00000025384	Faap100	11	ensembl_havana	120369055	120378764	-	15	ensembl_havana	protein_coding		1025.32	-0.667156	0.0762151	4.6097e-20	9.14098e-19
ENSMUSG00000069135	Fgfr1op	17	ensembl_havana	8165501	8196804	+	11	ensembl_havana	protein_coding		580.433	-0.666916	0.0638687	3.45281e-27	1.0637e-25
ENSMUSG00000032191	Bcl2l10	9	ensembl	75347758	75351632	+	5	ensembl	protein_coding		9.26044	-0.666781	0.452216	0.00846753	0.0226462
ENSMUSG00000023572	Ccndbp1	2	ensembl_havana	121008403	121016904	+	16	ensembl_havana	protein_coding		3563.69	-0.666468	0.0670172	5.82136e-25	1.59781e-23
ENSMUSG00000042320	Prox2	12	ensembl_havana	85086385	85110759	-	17	ensembl_havana	protein_coding		115.055	-0.666444	0.170394	2.82299e-06	1.48808e-05
ENSMUSG00000032097	Ddx6	9	ensembl_havana	44604892	44640731	+	10	ensembl_havana	protein_coding		8237.17	-0.666298	0.0614795	4.93372e-29	1.68126e-27
ENSMUSG00000085111	Ascl4	10	ensembl_havana	85927681	85946206	+	3	ensembl_havana	protein_coding		14.3736	-0.666284	0.393167	0.00504815	0.0142951
ENSMUSG00000035459	Stab2	10	ensembl_havana	86841198	87008025	-	18	ensembl_havana	protein_coding		46.5871	-0.666082	0.218352	8.30757e-05	0.00034108
ENSMUSG00000027329	Spef1	2	ensembl_havana	131170261	131187282	-	9	ensembl_havana	protein_coding		337.492	-0.665597	0.142672	8.62316e-08	5.59306e-07
ENSMUSG00000052955	Cpvl	6	ensembl_havana	53873279	53978671	-	5	ensembl_havana	protein_coding		5.74829	-0.665471	0.586299	0.0161024	0.0398645
ENSMUSG00000021363	Mak	13	ensembl_havana	41025008	41079706	-	14	ensembl_havana	protein_coding		4509.24	-0.665034	0.0833397	3.3851e-17	5.52041e-16
ENSMUSG00000043036	Ccdc63	5	ensembl_havana	122108040	122140823	-	13	ensembl_havana	protein_coding		107.648	-0.664821	0.276806	0.000713348	0.00244592
ENSMUSG00000030283	St8sia1	6	ensembl_havana	142821545	142964452	-	7	ensembl_havana	protein_coding		3932.09	-0.664156	0.0975275	2.36673e-13	2.77665e-12
ENSMUSG00000026383	Epb41l5	1	ensembl_havana	119545037	119649000	-	14	ensembl_havana	protein_coding		2413.14	-0.663386	0.0764363	9.1601e-20	1.78292e-18
ENSMUSG00000107726	Gm44037	4	havana	103217702	103219592	+	1	havana	lincRNA		12.6404	-0.662516	0.431015	0.00744333	0.0202071
ENSMUSG00000035513	Ntng2	2	ensembl_havana	29194541	29253005	-	19	ensembl_havana	protein_coding		2148.41	-0.662458	0.0785782	7.98696e-19	1.45726e-17
ENSMUSG00000083834	Gm12577	4	havana	58483252	58483825	-	1	havana	processed_pseudogene		63.2737	-0.662148	0.194509	2.27484e-05	0.000103127
ENSMUSG00000108207	1810059H22Rik	5	havana	148953748	148970122	-	2	havana	processed_transcript		67.7434	-0.662145	0.197638	2.79719e-05	0.000125091
ENSMUSG00000086539	Gm16759	9	havana	63398601	63568691	+	8	havana	processed_transcript		11.8248	-0.662136	0.423904	0.007034	0.0191899
ENSMUSG00000087231	E230016M11Rik	6	havana	67036599	67080654	+	7	havana	processed_transcript		52.1534	-0.662122	0.274628	0.000700331	0.00240576
ENSMUSG00000026037	Orc2	1	ensembl_havana	58462771	58505109	-	14	ensembl_havana	protein_coding		740.388	-0.662056	0.118004	5.30213e-10	4.50142e-09
ENSMUSG00000112917	Gm47331	10	havana	47941841	47945427	+	1	havana	processed_pseudogene		33.5672	-0.661934	0.290366	0.00103996	0.00345252
ENSMUSG00000103322	Gm37404	3	havana	62123207	62123565	+	1	havana	TEC		17.5928	-0.661877	0.369063	0.00398894	0.0115815
ENSMUSG00000030641	Ddias	7	ensembl_havana	92857525	92874247	-	10	ensembl_havana	protein_coding		38.2019	-0.661508	0.237672	0.000213187	0.00080955
ENSMUSG00000099563	Gm19125	1	havana	59155607	59156989	+	1	havana	processed_pseudogene		3.49001	-0.661255	0.6528	0.0187085	0.0454527
ENSMUSG00000047417	Rexo1	10	ensembl_havana	80540922	80561560	-	17	ensembl_havana	protein_coding		1292.29	-0.6598	0.084294	1.19782e-16	1.87503e-15
ENSMUSG00000079737	3110001I22Rik	16	ensembl_havana	13671929	13678388	+	4	ensembl_havana	protein_coding		109.867	-0.65947	0.156226	7.40592e-07	4.22677e-06
ENSMUSG00000056763	Cspp1	1	ensembl_havana	10037987	10136768	+	16	ensembl_havana	protein_coding		363.249	-0.659023	0.154521	6.07616e-07	3.50778e-06
ENSMUSG00000114995	Gm49284	15	havana	31621972	31624035	+	1	havana	TEC		45.4088	-0.65891	0.213618	7.58538e-05	0.00031399
ENSMUSG00000027751	Supt20	3	ensembl_havana	54692807	54728766	+	13	ensembl_havana	protein_coding		800.287	-0.658807	0.102434	3.22783e-12	3.41598e-11
ENSMUSG00000096967	Gm26621	15	havana	68334715	68337430	-	3	havana	processed_transcript		2.57249	-0.658743	0.841521	0.0171825	0.0422271
ENSMUSG00000043421	Hilpda	6	ensembl_havana	29272488	29275446	+	8	ensembl_havana	protein_coding		460.535	-0.658714	0.0901057	6.55873e-15	8.87452e-14
ENSMUSG00000056366	Fabp3-ps1	10	havana	86731987	86732388	-	5	havana	processed_pseudogene		6.44261	-0.658664	0.59495	0.0171306	0.0421229
ENSMUSG00000106631	Gm42669	5	havana	107507621	107580596	+	1	havana	protein_coding		29.6883	-0.658597	0.383269	0.00487212	0.0138533
ENSMUSG00000011179	Odc1	12	ensembl_havana	17544794	17551505	+	8	ensembl_havana	protein_coding		5678.57	-0.658261	0.0698063	9.62174e-23	2.29657e-21
ENSMUSG00000057265	Bbof1	12	ensembl_havana	84409071	84442887	+	13	ensembl_havana	protein_coding		44.1392	-0.657904	0.371885	0.00429696	0.0123849
ENSMUSG00000039653	Baat	4	ensembl_havana	49489422	49506557	-	9	ensembl_havana	protein_coding		5.34478	-0.657654	0.525588	0.0137076	0.0346562
ENSMUSG00000035067	Xkr6	14	ensembl_havana	63606503	63820809	+	9	ensembl_havana	protein_coding		345.045	-0.657631	0.094149	7.15638e-14	8.84563e-13
ENSMUSG00000032892	Rangrf	11	ensembl_havana	68972484	68975185	-	14	ensembl_havana	protein_coding		447.234	-0.657631	0.0843882	1.59994e-16	2.48518e-15
ENSMUSG00000030545	Pex11a	7	ensembl_havana	79735957	79743131	-	9	ensembl_havana	protein_coding		925.58	-0.657568	0.0541569	1.44132e-35	6.70699e-34
ENSMUSG00000057899	Adgrf2	17	ensembl_havana	42708936	42742179	-	6	ensembl_havana	protein_coding		8.78604	-0.656606	0.568141	0.0161202	0.0398953
ENSMUSG00000032525	Nktr	9	ensembl_havana	121719169	121756843	+	15	ensembl_havana	protein_coding		1495.06	-0.656174	0.165877	2.45413e-06	1.30357e-05
ENSMUSG00000020459	Mtif2	11	ensembl_havana	29526408	29545279	+	14	ensembl_havana	protein_coding		677.063	-0.656174	0.0817245	2.40815e-17	3.96878e-16
ENSMUSG00000043467	Zbtb37	1	ensembl_havana	161002922	161034849	-	19	ensembl_havana	protein_coding		986.996	-0.656086	0.193001	2.38432e-05	0.000107649
ENSMUSG00000116508	Gm49463	15	havana	83172350	83174808	+	1	havana	antisense		74.5164	-0.656079	0.177663	7.43331e-06	3.67435e-05
ENSMUSG00000033799	Fam208b	13	ensembl_havana	3566035	3611108	-	10	ensembl_havana	protein_coding		1217.77	-0.655734	0.100091	1.47803e-12	1.61911e-11
ENSMUSG00000108037	Gm44597	6	havana	125039816	125051542	+	2	havana	processed_transcript		42.4608	-0.655559	0.345239	0.00309095	0.00918986
ENSMUSG00000085498	Gm14023	2	havana	129297370	129307826	+	1	havana	processed_transcript		7.83587	-0.655055	0.54697	0.0151692	0.0378674
ENSMUSG00000097855	A930007I19Rik	19	ensembl	29486355	29523159	-	7	ensembl	lincRNA		28.0409	-0.654884	0.29205	0.00118971	0.00390748
ENSMUSG00000090626	Tex9	9	ensembl_havana	72450394	72492212	-	9	ensembl_havana	protein_coding		158.306	-0.654628	0.17417	5.71005e-06	2.87318e-05
ENSMUSG00000106099	Gm42664	3	havana	119743208	119746446	-	1	havana	sense_intronic		33.2191	-0.654598	0.302486	0.00149324	0.00479701
ENSMUSG00000108064	Gm44423	6	havana	87796070	87799227	-	1	havana	TEC		7.38507	-0.654172	0.552996	0.0155818	0.0387439
ENSMUSG00000037224	Zfyve28	5	ensembl_havana	34194893	34288449	-	15	ensembl_havana	protein_coding		2284.25	-0.654164	0.0845591	2.57007e-16	3.90178e-15
ENSMUSG00000072647	Adam1a	5	ensembl_havana	121518576	121545482	-	6	ensembl_havana	protein_coding		263.284	-0.65413	0.213476	8.33303e-05	0.000341998
ENSMUSG00000069540	Gm4925	10	ensembl_havana	88729541	88731101	-	4	ensembl_havana	transcribed_processed_pseudogene		18.796	-0.65394	0.392383	0.00561712	0.0157294
ENSMUSG00000019813	Cep57l1	10	ensembl_havana	41718840	41809871	-	16	ensembl_havana	protein_coding		173.22	-0.653508	0.10468	1.14728e-11	1.14059e-10
ENSMUSG00000036192	Rorb	19	ensembl_havana	18930605	19111196	-	15	ensembl_havana	protein_coding		5822.67	-0.653197	0.140556	1.01157e-07	6.48896e-07
ENSMUSG00000091661	Gm17021	9	havana	123768114	123791289	-	2	havana	sense_overlapping		24.4516	-0.652964	0.350251	0.0034145	0.0100667
ENSMUSG00000028413	B4galt1	4	ensembl_havana	40804602	40854005	-	13	ensembl_havana	protein_coding		1193.94	-0.65174	0.0642748	8.9387e-26	2.57802e-24
ENSMUSG00000022797	Tfrc	16	ensembl_havana	32608920	32632794	+	16	ensembl_havana	protein_coding		4583.51	-0.65154	0.119916	1.5715e-09	1.26716e-08
ENSMUSG00000020447	Npc1l1	11	ensembl_havana	6211013	6230143	-	5	ensembl_havana	protein_coding		6.84661	-0.651324	0.546957	0.0155344	0.0386545
ENSMUSG00000097574	C920006O11Rik	9	havana	78175914	78178879	+	1	havana	lincRNA		71.3217	-0.651219	0.19648	3.37336e-05	0.000148755
ENSMUSG00000034333	Zbed4	15	ensembl_havana	88751660	88784516	+	15	ensembl_havana	protein_coding		775.206	-0.650835	0.0776762	1.35127e-18	2.43734e-17
ENSMUSG00000029790	Cep41	6	ensembl_havana	30653457	30693749	-	16	ensembl_havana	protein_coding		512.222	-0.650311	0.0973516	6.39246e-13	7.18017e-12
ENSMUSG00000097537	2610020C07Rik	16	havana	11203366	11246201	+	2	havana	antisense		60.2399	-0.650237	0.217417	0.000109936	0.000439546
ENSMUSG00000021280	Exoc3l4	12	ensembl_havana	111417017	111431678	+	9	ensembl_havana	protein_coding		53.2218	-0.64986	0.341618	0.00312071	0.00927089
ENSMUSG00000114584	Gm47694	14	havana	60210974	60216419	-	1	havana	TEC		65.1838	-0.649642	0.226459	0.000167985	0.000649478
ENSMUSG00000104271	Gm37891	2	havana	14966198	14967523	+	1	havana	TEC		13.0642	-0.649526	0.404774	0.0066118	0.0181769
ENSMUSG00000024654	Asrgl1	19	ensembl_havana	9109868	9135636	-	8	ensembl_havana	protein_coding		2808.93	-0.649331	0.0914468	3.29203e-14	4.20279e-13
ENSMUSG00000012296	Tjap1	17	ensembl_havana	46257851	46283026	-	16	ensembl_havana	protein_coding		507.263	-0.648172	0.202206	5.13561e-05	0.00021956
ENSMUSG00000032705	Exd2	12	ensembl_havana	80463095	80500227	+	9	ensembl_havana	protein_coding		1442.68	-0.648151	0.0840891	3.35476e-16	5.06184e-15
ENSMUSG00000043065	Spice1	16	ensembl_havana	44347121	44388497	+	12	ensembl_havana	protein_coding		447.042	-0.647431	0.144249	2.27107e-07	1.39424e-06
ENSMUSG00000039117	Taf4	2	ensembl_havana	179912152	179976646	-	16	ensembl_havana	protein_coding		875.639	-0.646804	0.118791	1.51767e-09	1.22732e-08
ENSMUSG00000103898	Gm30238	12	havana	112690986	112693588	-	1	havana	TEC		15.3572	-0.646368	0.3691	0.00466398	0.0133179
ENSMUSG00000014850	Msh3	13	ensembl_havana	92211872	92355003	-	15	ensembl_havana	protein_coding		926.193	-0.646045	0.0819754	8.61666e-17	1.36718e-15
ENSMUSG00000100782	Gm28231	9	havana	88259895	88263035	+	1	havana	lincRNA		1.4042	-0.645362	0.888037	0.0157585	0.0391006
ENSMUSG00000091931	Gon7	12	ensembl_havana	102753275	102757803	-	5	ensembl_havana	protein_coding		187.576	-0.64493	0.161653	2.25372e-06	1.20347e-05
ENSMUSG00000020692	Nle1	11	ensembl_havana	82900768	82908411	-	14	ensembl_havana	protein_coding		271.316	-0.644385	0.117094	1.10574e-09	9.08465e-09
ENSMUSG00000091784	Gm17022	8	havana	13086509	13087430	+	2	havana	processed_pseudogene		9.17433	-0.644169	0.469663	0.0113245	0.0292454
ENSMUSG00000023994	Nfya	17	ensembl_havana	48386885	48409906	-	13	ensembl_havana	protein_coding		1148.35	-0.643113	0.100611	4.66599e-12	4.83403e-11
ENSMUSG00000085397	Gm13524	2	havana	32846186	32848168	+	1	havana	antisense		5.77176	-0.642838	0.580367	0.0181308	0.0442385
ENSMUSG00000020547	Bzw2	12	ensembl_havana	36091835	36158080	-	5	ensembl_havana	protein_coding		2944.04	-0.642826	0.0657333	3.623e-24	9.40791e-23
ENSMUSG00000097145	9230114K14Rik	5	havana	52190672	52279034	+	5	havana	processed_transcript		25.1957	-0.642634	0.363917	0.00454951	0.0130381
ENSMUSG00000051396	Gm45902	2	ensembl_havana	3504527	3512790	-	15	ensembl_havana	protein_coding		405.521	-0.642216	0.0987898	2.28155e-12	2.44846e-11
ENSMUSG00000057286	St6galnac2	11	ensembl_havana	116675303	116694868	-	6	ensembl_havana	protein_coding		585.589	-0.642059	0.11008	1.61086e-10	1.44339e-09
ENSMUSG00000023473	Celsr3	9	ensembl_havana	108826320	108852969	+	12	ensembl_havana	protein_coding		2224.76	-0.641791	0.128529	1.85601e-08	1.31807e-07
ENSMUSG00000104966	Gm43273	5	havana	101783078	101785671	+	1	havana	TEC		2.06128	-0.641695	0.835492	0.0183599	0.0447187
ENSMUSG00000085929	Gm13421	2	havana	27540426	27543362	+	1	havana	processed_transcript		3.74867	-0.641677	0.643619	0.0204974	0.0492107
ENSMUSG00000052613	Pcdh15	10	ensembl_havana	73099342	74649737	+	16	ensembl_havana	protein_coding		3736.62	-0.641493	0.280602	0.00110018	0.00363771
ENSMUSG00000036676	Tmtc3	10	ensembl_havana	100443902	100487350	-	14	ensembl_havana	protein_coding		799.46	-0.641482	0.0866339	3.66188e-15	5.07894e-14
ENSMUSG00000021311	Mtr	13	ensembl_havana	12182712	12258113	-	9	ensembl_havana	protein_coding		813.876	-0.641472	0.118835	2.0511e-09	1.62838e-08
ENSMUSG00000023066	Rttn	18	ensembl	88971790	89131013	+	9	ensembl	protein_coding		264.844	-0.641138	0.14231	2.17556e-07	1.33894e-06
ENSMUSG00000108681	Gm17825	6	havana	71869212	71870005	-	1	havana	processed_pseudogene		4.29111	-0.640832	0.621854	0.0199867	0.0481358
ENSMUSG00000025787	Tgm4	9	ensembl_havana	123034726	123067561	+	6	ensembl_havana	protein_coding		61.5204	-0.640741	0.253125	0.00052482	0.00184608
ENSMUSG00000101970	1810026B05Rik	7	havana	73539203	73558395	-	6	havana	processed_transcript		290.026	-0.63988	0.158444	1.87371e-06	1.01375e-05
ENSMUSG00000039578	Ccser1	6	ensembl_havana	61180324	62382865	+	17	ensembl_havana	protein_coding		455.364	-0.639663	0.0660356	9.25687e-24	2.3353e-22
ENSMUSG00000030235	Slco1c1	6	ensembl_havana	141524368	141570177	+	17	ensembl_havana	protein_coding		786.943	-0.639647	0.0918756	9.59027e-14	1.17297e-12
ENSMUSG00000007033	Hspa1l	17	ensembl_havana	34972703	34979285	+	4	ensembl_havana	protein_coding		22.1615	-0.639288	0.377759	0.0055256	0.0154985
ENSMUSG00000030287	Itpr2	6	ensembl_havana	146108299	146502223	-	15	ensembl_havana	protein_coding		633.448	-0.6392	0.297195	0.00163978	0.00522005
ENSMUSG00000062906	Hdac10	15	ensembl_havana	89123307	89128700	-	12	ensembl_havana	protein_coding		233.94	-0.639091	0.112858	4.53351e-10	3.87412e-09
ENSMUSG00000115113	CT030732.1	17	havana	33873837	33874082	+	1	havana	protein_coding		941.773	-0.638841	0.0956392	6.96136e-13	7.7994e-12
ENSMUSG00000035891	Cerk	15	ensembl_havana	86139128	86186141	-	16	ensembl_havana	protein_coding		6450.7	-0.638549	0.0530858	6.67211e-35	2.97359e-33
ENSMUSG00000058440	Nrf1	6	ensembl_havana	30047988	30153458	+	14	ensembl_havana	protein_coding		1146.18	-0.637606	0.0879773	1.2233e-14	1.61383e-13
ENSMUSG00000030980	Knop1	7	ensembl_havana	118842222	118856254	-	17	ensembl_havana	protein_coding		868.964	-0.636341	0.0756743	1.16942e-18	2.1145e-17
ENSMUSG00000021265	Slc25a29	12	ensembl_havana	108825873	108835883	-	3	ensembl_havana	protein_coding		553.07	-0.636182	0.0611899	7.04369e-27	2.13723e-25
ENSMUSG00000108871	Gm45102	7	havana	67759317	67760173	+	1	havana	TEC		13.4384	-0.636138	0.399042	0.00707283	0.0192864
ENSMUSG00000099708	Gm29361	12	havana	83631834	83633833	-	1	havana	antisense		14.7646	-0.635993	0.36095	0.00469674	0.0134028
ENSMUSG00000051224	Tceanc	X	ensembl_havana	166499812	166518567	-	13	ensembl_havana	protein_coding		97.5576	-0.635914	0.167236	5.26682e-06	2.66347e-05
ENSMUSG00000018428	Akap1	11	ensembl_havana	88830792	88864586	-	15	ensembl_havana	protein_coding		1765.69	-0.635767	0.0661507	2.00261e-23	4.97842e-22
ENSMUSG00000095241	Gm5478	15	ensembl_havana	101643020	101647380	-	2	ensembl_havana	protein_coding		18.3929	-0.635206	0.370543	0.00530529	0.0149564
ENSMUSG00000014907	Naf1	8	ensembl_havana	66860217	66890564	+	10	ensembl_havana	protein_coding		342.969	-0.634507	0.0987721	4.02803e-12	4.21892e-11
ENSMUSG00000037126	Psd	19	ensembl_havana	46312087	46327156	-	16	ensembl_havana	protein_coding		6249.13	-0.634464	0.039504	1.29718e-59	1.52832e-57
ENSMUSG00000038773	Kdm3b	18	ensembl_havana	34777047	34838660	+	11	ensembl_havana	protein_coding		5245.07	-0.634401	0.0784703	1.80253e-17	3.00648e-16
ENSMUSG00000051427	Ccdc157	11	ensembl_havana	4141123	4160293	-	14	ensembl_havana	protein_coding		600.841	-0.634317	0.106171	7.15273e-11	6.65405e-10
ENSMUSG00000056851	Pcbp2	15	ensembl_havana	102470539	102500061	+	14	ensembl_havana	protein_coding		20002.2	-0.632907	0.0573051	6.54281e-30	2.36416e-28
ENSMUSG00000002679	Med6	12	ensembl_havana	81573557	81595008	-	14	ensembl_havana	protein_coding		807.3	-0.632794	0.0571345	4.63498e-30	1.69414e-28
ENSMUSG00000074384	AI429214	8	ensembl_havana	36993604	36995533	+	4	ensembl_havana	protein_coding		117.623	-0.632618	0.152078	1.1427e-06	6.35311e-06
ENSMUSG00000077714	Snord17	2	ensembl	144265979	144266216	-	1	ensembl	snoRNA		5.35645	-0.631953	0.600886	0.0202376	0.0486661
ENSMUSG00000022529	Zfp263	16	ensembl_havana	3744093	3750790	+	11	ensembl_havana	protein_coding		634.694	-0.631474	0.0564317	1.29514e-30	4.87052e-29
ENSMUSG00000030265	Kras	6	ensembl_havana	145216699	145250239	-	14	ensembl_havana	protein_coding		2522.39	-0.631275	0.0594088	6.45182e-28	2.06216e-26
ENSMUSG00000029524	Sirt4	5	ensembl_havana	115478010	115484725	-	16	ensembl_havana	protein_coding		307.446	-0.631032	0.126519	2.05581e-08	1.45158e-07
ENSMUSG00000094410	Gm38394	1	ensembl_havana	133619940	133661318	-	7	ensembl_havana	protein_coding		730.742	-0.630464	0.184165	2.48157e-05	0.000111744
ENSMUSG00000102581	Gm37443	3	havana	33034228	33037054	-	1	havana	TEC		1.09256	-0.629889	0.911962	0.0149011	0.0372695
ENSMUSG00000031902	Nfatc3	8	ensembl_havana	106058840	106130537	+	10	ensembl_havana	protein_coding		1014.49	-0.629704	0.0890391	4.6942e-14	5.88769e-13
ENSMUSG00000027829	Ccnl1	3	ensembl_havana	65946151	65958249	-	15	ensembl_havana	protein_coding		1194.51	-0.629628	0.122972	1.02768e-08	7.54745e-08
ENSMUSG00000023755	Rhebl1	15	ensembl_havana	98877778	98894540	-	10	ensembl_havana	protein_coding		220.002	-0.629605	0.094001	6.59461e-13	7.39224e-12
ENSMUSG00000027177	Hipk3	2	ensembl_havana	104426481	104494446	-	14	ensembl_havana	protein_coding		5355.99	-0.629355	0.0901412	9.01575e-14	1.10575e-12
ENSMUSG00000028689	Ccdc163	4	ensembl_havana	116708509	116751206	+	14	ensembl_havana	protein_coding		159.041	-0.629107	0.125549	1.84423e-08	1.31012e-07
ENSMUSG00000041343	Ankrd42	7	ensembl_havana	92581723	92637142	-	19	ensembl_havana	protein_coding		201.78	-0.628549	0.142247	3.56027e-07	2.12675e-06
ENSMUSG00000107853	Gm18584	6	havana	47432126	47433089	-	1	havana	processed_pseudogene		27.8177	-0.627799	0.297102	0.00190394	0.00595822
ENSMUSG00000035378	Shq1	6	ensembl_havana	100568256	100671157	-	17	ensembl_havana	protein_coding		220.528	-0.627716	0.0952955	1.42511e-12	1.565e-11
ENSMUSG00000106391	Gm42690	5	havana	100429726	100431561	+	1	havana	TEC		10.9112	-0.627676	0.403502	0.00795749	0.0214479
ENSMUSG00000036990	Otud4	8	ensembl_havana	79639618	79677724	+	13	ensembl_havana	protein_coding		1675.71	-0.627587	0.0804015	1.81943e-16	2.81034e-15
ENSMUSG00000042757	Tmem108	9	ensembl_havana	103482947	103761837	-	16	ensembl_havana	protein_coding		1391.32	-0.62739	0.0507577	1.24794e-36	6.129e-35
ENSMUSG00000097392	D930016D06Rik	5	havana	104525735	104554207	+	2	havana	lincRNA		247.745	-0.627112	0.158171	2.7892e-06	1.47202e-05
ENSMUSG00000025616	Usp16	16	ensembl_havana	87454703	87483517	+	14	ensembl_havana	protein_coding		508.156	-0.626933	0.14602	6.45182e-07	3.70996e-06
ENSMUSG00000056832	Ttc26	6	ensembl_havana	38381469	38427647	+	14	ensembl_havana	protein_coding		245.237	-0.626619	0.0913285	2.16902e-13	2.55824e-12
ENSMUSG00000040943	Tet2	3	ensembl_havana	133463679	133545139	-	12	ensembl_havana	protein_coding		853.013	-0.62614	0.133255	9.3076e-08	6.00359e-07
ENSMUSG00000082454	Gm12183	11	havana	48751867	48753714	-	3	havana	processed_pseudogene		434.359	-0.625904	0.0820051	7.20392e-16	1.05743e-14
ENSMUSG00000061028	Clasrp	7	ensembl_havana	19581035	19604486	-	7	ensembl_havana	protein_coding		390.019	-0.625825	0.116033	2.3494e-09	1.85457e-08
ENSMUSG00000052928	Ctif	18	ensembl	75431224	75697696	-	8	ensembl	protein_coding		3168.9	-0.625749	0.0487831	3.41289e-39	1.80419e-37
ENSMUSG00000024477	Pggt1b	18	ensembl	46239949	46280850	-	3	ensembl	protein_coding		350.335	-0.625607	0.126205	2.50546e-08	1.75132e-07
ENSMUSG00000018776	Slc35g3	11	ensembl_havana	69759890	69761968	-	10	ensembl_havana	protein_coding		16.0406	-0.624539	0.333536	0.00368429	0.0107832
ENSMUSG00000020064	Herc4	10	ensembl_havana	63243810	63317878	+	9	ensembl_havana	protein_coding		1185.32	-0.624299	0.0868016	2.04253e-14	2.65194e-13
ENSMUSG00000074136	4930513N10Rik	8	ensembl_havana	95806744	95821728	+	9	ensembl_havana	antisense		27.8275	-0.62422	0.319325	0.0029706	0.00885821
ENSMUSG00000029068	Ccnl2	4	ensembl_havana	155812489	155824543	+	16	ensembl_havana	protein_coding		1165.18	-0.623771	0.092005	3.92072e-13	4.4927e-12
ENSMUSG00000034473	Sec22a	16	ensembl_havana	35311131	35363918	-	14	ensembl_havana	protein_coding		1583.83	-0.623634	0.103971	6.69472e-11	6.24534e-10
ENSMUSG00000017843	Ppp2r5c	12	ensembl_havana	110447120	110583062	+	14	ensembl_havana	protein_coding		7344.99	-0.623034	0.0623791	5.32267e-25	1.46821e-23
ENSMUSG00000034311	Kif4	X	ensembl_havana	100625737	100727214	+	3	ensembl_havana	protein_coding		88.2276	-0.622935	0.206516	0.000114805	0.000457607
ENSMUSG00000051444	Bbs12	3	ensembl_havana	37312554	37321453	+	9	ensembl_havana	protein_coding		442.2	-0.622929	0.0823857	1.2834e-15	1.84833e-14
ENSMUSG00000031286	Glt28d2	3	ensembl_havana	85869849	85887516	-	6	ensembl_havana	protein_coding		230.724	-0.621983	0.142634	4.88245e-07	2.85497e-06
ENSMUSG00000085385	Snhg17	2	havana	158353700	158361580	-	7	havana	processed_transcript		195.319	-0.621587	0.16737	8.26885e-06	4.053e-05
ENSMUSG00000020431	Adcy1	11	ensembl_havana	7063489	7178506	+	5	ensembl_havana	protein_coding		12001.3	-0.621526	0.104951	1.08749e-10	9.9455e-10
ENSMUSG00000095789	Nupr1l	5	ensembl_havana	129908540	129913789	+	6	ensembl_havana	protein_coding		36.4511	-0.621494	0.270558	0.00115548	0.00380353
ENSMUSG00000020941	Map3k14	11	ensembl_havana	103219762	103267472	-	7	ensembl_havana	protein_coding		653.868	-0.621466	0.0710316	6.83938e-20	1.34302e-18
ENSMUSG00000025199	Chuk	19	ensembl_havana	44073335	44107480	-	16	ensembl_havana	protein_coding		486.257	-0.621333	0.111815	9.57489e-10	7.91949e-09
ENSMUSG00000087370	Tmem170b	13	ensembl_havana	41605907	41641355	+	3	ensembl_havana	protein_coding		2574.2	-0.621153	0.0845515	6.66816e-15	9.01158e-14
ENSMUSG00000021275	Tecpr2	12	ensembl_havana	110889264	110972394	+	16	ensembl_havana	protein_coding		1786.02	-0.620691	0.0856087	1.37047e-14	1.80154e-13
ENSMUSG00000054256	Msi1	5	ensembl_havana	115429599	115455698	+	11	ensembl_havana	protein_coding		6787.94	-0.62059	0.0704658	4.11865e-20	8.18924e-19
ENSMUSG00000113811	Gm47882	13	havana	13862534	13893979	+	1	havana	lincRNA		60.8524	-0.620369	0.168467	9.46661e-06	4.5863e-05
ENSMUSG00000071793	2610005L07Rik	8	havana	20385782	20424814	-	12	havana	transcribed_unprocessed_pseudogene		1397.55	-0.619563	0.12513	2.69534e-08	1.87623e-07
ENSMUSG00000036611	Eepd1	9	ensembl_havana	25481547	25604110	+	5	ensembl_havana	protein_coding		1168.04	-0.619437	0.074898	4.35543e-18	7.56057e-17
ENSMUSG00000111151	Gm5120	9	havana	26960146	26962559	-	1	havana	processed_pseudogene		7.6484	-0.618284	0.526115	0.0178628	0.043681
ENSMUSG00000024137	E4f1	17	ensembl_havana	24443778	24470313	-	9	ensembl_havana	protein_coding		582.415	-0.618154	0.0910831	3.90992e-13	4.48265e-12
ENSMUSG00000021708	Rasgrf2	13	ensembl_havana	91880400	92131656	-	17	ensembl_havana	protein_coding		4370.45	-0.617771	0.113586	1.93231e-09	1.54126e-08
ENSMUSG00000020108	Ddit4	10	ensembl_havana	59949669	59951834	-	4	ensembl_havana	protein_coding		3577.07	-0.617524	0.0923613	7.88254e-13	8.79588e-12
ENSMUSG00000038145	Snrk	9	ensembl_havana	122117266	122169702	+	17	ensembl_havana	protein_coding		5518.06	-0.617338	0.0741967	2.91263e-18	5.12429e-17
ENSMUSG00000048445	Ccdc57	11	ensembl_havana	120826529	120932872	-	6	ensembl_havana	protein_coding		181.539	-0.617266	0.151661	1.87874e-06	1.01622e-05
ENSMUSG00000050240	Hic2	16	ensembl_havana	17233572	17263430	+	16	ensembl_havana	protein_coding		284.272	-0.617216	0.162308	5.89141e-06	2.95773e-05
ENSMUSG00000031433	Rbm41	X	ensembl_havana	139889511	139998595	-	15	ensembl_havana	protein_coding		197.302	-0.61644	0.142508	5.96564e-07	3.44651e-06
ENSMUSG00000047466	8030462N17Rik	18	ensembl	77633281	77714010	-	9	ensembl	protein_coding		1611.19	-0.616119	0.087928	8.38443e-14	1.03061e-12
ENSMUSG00000007646	Rad51c	11	ensembl_havana	87376645	87404954	-	13	ensembl_havana	protein_coding		158.898	-0.615983	0.128013	5.66524e-08	3.77739e-07
ENSMUSG00000004931	Apba3	10	ensembl_havana	81266960	81273246	+	11	ensembl_havana	protein_coding		613.357	-0.615422	0.0927258	1.12078e-12	1.24065e-11
ENSMUSG00000041044	Lrit1	14	ensembl_havana	37054830	37064946	+	9	ensembl_havana	protein_coding		9971.89	-0.615163	0.0820295	2.20326e-15	3.11835e-14
ENSMUSG00000068394	Cep152	2	ensembl_havana	125563088	125625113	-	4	ensembl_havana	protein_coding		214.97	-0.614945	0.11742	6.06714e-09	4.56014e-08
ENSMUSG00000097589	Dleu2	14	havana	61602839	61682373	-	9	havana	processed_transcript		49.5815	-0.614794	0.240043	0.000537077	0.00188411
ENSMUSG00000085105	Gm12758	7	havana	34234377	34240207	+	2	havana	antisense		74.1687	-0.614768	0.276211	0.00146103	0.0047024
ENSMUSG00000028248	Pnisr	4	ensembl_havana	21847583	21876475	+	15	ensembl_havana	protein_coding		1719.23	-0.614684	0.0942123	2.41214e-12	2.57986e-11
ENSMUSG00000101609	Kcnq1ot1	7	havana	143203458	143296549	-	2	havana	antisense		134.718	-0.614426	0.257105	0.000906743	0.00304309
ENSMUSG00000055923	Aasdh	5	ensembl_havana	76873659	76905514	-	16	ensembl_havana	protein_coding		234.577	-0.61385	0.103033	9.27621e-11	8.54337e-10
ENSMUSG00000041406	BC055324	1	ensembl_havana	163945993	163994796	-	14	ensembl_havana	protein_coding		107.259	-0.613699	0.218088	0.000239746	0.000899757
ENSMUSG00000097430	Gm10544	18	havana	37159854	37178522	-	2	havana	processed_transcript		83.7565	-0.613632	0.18114	3.13271e-05	0.000139029
ENSMUSG00000041415	Dicer1	12	ensembl_havana	104687742	104751952	-	10	ensembl_havana	protein_coding		2459.61	-0.6129	0.0812271	1.57585e-15	2.24904e-14
ENSMUSG00000026565	Pou2f1	1	ensembl_havana	165865154	166002678	-	18	ensembl_havana	protein_coding		1600.69	-0.612097	0.119394	1.1277e-08	8.24377e-08
ENSMUSG00000020128	Vps54	11	ensembl_havana	21239281	21321136	+	15	ensembl_havana	protein_coding		942.88	-0.612085	0.104496	1.73607e-10	1.55056e-09
ENSMUSG00000105189	Gm7774	5	havana	126025941	126026473	-	1	havana	processed_pseudogene		9.98482	-0.612047	0.446877	0.012625	0.0322058
ENSMUSG00000004896	Rrnad1	3	ensembl_havana	87922601	87930717	-	16	ensembl_havana	protein_coding		511.22	-0.6115	0.101163	5.51874e-11	5.1709e-10
ENSMUSG00000115222	AC174678.1	14	havana	55643604	55646352	+	1	havana	antisense		24.6752	-0.6111	0.299157	0.00246827	0.00752128
ENSMUSG00000061079	Zfp143	7	ensembl_havana	110061217	110095394	+	14	ensembl_havana	protein_coding		670.636	-0.610884	0.0784017	2.34205e-16	3.56538e-15
ENSMUSG00000036885	Arhgef26	3	ensembl_havana	62338344	62462221	+	14	ensembl_havana	protein_coding		4704.93	-0.610427	0.0853301	3.0431e-14	3.89884e-13
ENSMUSG00000040715	Rsc1a1	4	ensembl_havana	141683851	141685599	-	12	ensembl_havana	protein_coding		273.417	-0.610324	0.14818	1.58724e-06	8.66468e-06
ENSMUSG00000026679	Enkur	2	ensembl_havana	21180731	21205365	-	3	ensembl_havana	protein_coding		31.3643	-0.610301	0.268717	0.00130757	0.00425547
ENSMUSG00000090290	Tarbp1	8	ensembl_havana	126425329	126475065	-	2	ensembl_havana	protein_coding		264.223	-0.609277	0.112628	2.43251e-09	1.91471e-08
ENSMUSG00000034105	Tldc1	8	ensembl_havana	119760076	119778416	-	9	ensembl_havana	protein_coding		1059.44	-0.608996	0.0702152	1.49251e-19	2.86972e-18
ENSMUSG00000073795	6430531B16Rik	7	ensembl_havana	139972303	139978755	-	11	ensembl_havana	protein_coding		12.8276	-0.608438	0.394359	0.0087428	0.0233036
ENSMUSG00000058704	Memo1	17	ensembl_havana	74199055	74295521	-	8	ensembl_havana	protein_coding		1262.84	-0.607687	0.101572	8.35877e-11	7.7241e-10
ENSMUSG00000056055	Sag	1	ensembl_havana	87803680	87845158	+	13	ensembl_havana	protein_coding		187693	-0.607528	0.0957464	8.37888e-12	8.45523e-11
ENSMUSG00000037486	Asxl2	12	ensembl_havana	3426857	3506852	+	18	ensembl_havana	protein_coding		1186.54	-0.606599	0.14998	2.25692e-06	1.2046e-05
ENSMUSG00000028982	Slc25a33	4	ensembl_havana	149744036	149774277	-	9	ensembl_havana	protein_coding		3388.84	-0.605674	0.0949795	6.91608e-12	7.04004e-11
ENSMUSG00000000049	Apoh	11	ensembl_havana	108343354	108414396	+	11	ensembl_havana	protein_coding		10.0228	-0.605604	0.455801	0.0140313	0.0353934
ENSMUSG00000090622	A930033H14Rik	10	havana	69209762	69213098	-	1	havana	protein_coding		446.15	-0.605219	0.199734	0.000120557	0.000478299
ENSMUSG00000025245	Lztfl1	9	ensembl_havana	123694416	123717697	-	14	ensembl_havana	protein_coding		1387.48	-0.604931	0.0749747	2.6467e-17	4.35222e-16
ENSMUSG00000038170	Pde4dip	3	ensembl_havana	97689824	97888707	-	15	ensembl_havana	protein_coding		6770.24	-0.604551	0.0704694	3.54838e-19	6.63823e-18
ENSMUSG00000019822	Smpd2	10	ensembl_havana	41485642	41490369	-	12	ensembl_havana	protein_coding		996.702	-0.603975	0.0768534	1.45909e-16	2.28079e-15
ENSMUSG00000097419	Gm26666	6	havana	145047559	145050430	+	1	havana	antisense		124.306	-0.603547	0.169971	1.77702e-05	8.2122e-05
ENSMUSG00000031939	Taf1d	9	ensembl_havana	15306214	15316991	+	16	ensembl_havana	protein_coding		189.825	-0.603467	0.132857	2.35491e-07	1.44211e-06
ENSMUSG00000074876	Spata5l1	2	ensembl_havana	122630625	122632930	+	5	ensembl_havana	processed_transcript		148.634	-0.603359	0.14786	1.97125e-06	1.06211e-05
ENSMUSG00000030279	C2cd5	6	ensembl_havana	143010920	143100141	-	15	ensembl_havana	protein_coding		1098.46	-0.602995	0.0768019	1.5628e-16	2.43432e-15
ENSMUSG00000022020	Naa16	14	ensembl_havana	79325269	79390778	-	15	ensembl_havana	protein_coding		202.417	-0.602935	0.196201	0.000105144	0.000422752
ENSMUSG00000033282	Rpgrip1l	8	ensembl_havana	91217030	91313262	-	14	ensembl_havana	protein_coding		614.11	-0.602907	0.192853	8.71431e-05	0.000355998
ENSMUSG00000038644	Pold1	7	ensembl_havana	44532746	44548849	-	14	ensembl_havana	protein_coding		519.634	-0.602845	0.110337	1.88665e-09	1.50701e-08
ENSMUSG00000111594	Gm3365	8	havana	69554802	69585162	-	1	havana	unprocessed_pseudogene		52.411	-0.602792	0.216517	0.000280281	0.00103712
ENSMUSG00000037933	Bicd2	13	ensembl_havana	49341585	49387026	+	16	ensembl_havana	protein_coding		2986.19	-0.602683	0.0711674	9.37867e-19	1.70416e-17
ENSMUSG00000057101	Zfp180	7	ensembl_havana	24081924	24107713	+	8	ensembl_havana	protein_coding		945.035	-0.602654	0.0589788	6.10646e-26	1.77271e-24
ENSMUSG00000035206	Sppl2b	10	ensembl_havana	80855275	80868708	+	10	ensembl_havana	protein_coding		1352.5	-0.60251	0.0661358	3.08655e-21	6.64403e-20
ENSMUSG00000032249	Anp32a	9	ensembl_havana	62341293	62378812	+	14	ensembl_havana	protein_coding		11322.2	-0.602328	0.0503367	1.97548e-34	8.61357e-33
ENSMUSG00000097322	A530083I20Rik	9	havana	122885080	122903531	-	8	havana	processed_transcript		44.0028	-0.602176	0.211594	0.000229343	0.000863935
ENSMUSG00000021932	Rnaseh2b	14	ensembl_havana	62292589	62372992	+	13	ensembl_havana	protein_coding		283.128	-0.602085	0.11048	2.05466e-09	1.63062e-08
ENSMUSG00000049764	Zfp280b	10	ensembl_havana	76032650	76043234	+	8	ensembl_havana	protein_coding		534.782	-0.601765	0.0850149	5.67586e-14	7.07487e-13
ENSMUSG00000109669	Gm45472	8	havana	92853653	92856334	-	1	havana	antisense		75.4215	-0.601616	0.16599	1.34586e-05	6.36167e-05
ENSMUSG00000080845	Gm9115	X	havana	102724402	102725749	-	1	havana	processed_pseudogene		51.4057	-0.600283	0.258884	0.00119266	0.00391486
ENSMUSG00000043639	Rbm20	19	ensembl_havana	53677306	53867080	+	14	ensembl_havana	protein_coding		672.178	-0.600056	0.137325	5.46665e-07	3.17395e-06
ENSMUSG00000083899	Gm12346	11	havana	77293444	77295898	+	2	havana	transcribed_processed_pseudogene		5873.82	-0.59982	0.0849888	6.70578e-14	8.31652e-13
ENSMUSG00000106951	5930430L01Rik	5	havana	148990056	148995223	-	1	havana	lincRNA		151.398	-0.599659	0.15829	7.01669e-06	3.48318e-05
ENSMUSG00000020656	Grhl1	12	ensembl_havana	24572283	24617391	+	16	ensembl_havana	protein_coding		99.2773	-0.59938	0.15863	7.32191e-06	3.62414e-05
ENSMUSG00000058706	0610030E20Rik	6	ensembl_havana	72347317	72353148	+	5	ensembl_havana	protein_coding		384.309	-0.599047	0.105207	5.13287e-10	4.36442e-09
ENSMUSG00000028453	Fancg	4	ensembl_havana	43002343	43010506	-	10	ensembl_havana	protein_coding		91.5673	-0.598484	0.277008	0.0018847	0.00590469
ENSMUSG00000037196	Pacrg	17	ensembl_havana	10403012	10840311	-	6	ensembl_havana	protein_coding		361.323	-0.598083	0.0952149	1.3735e-11	1.35394e-10
ENSMUSG00000048154	Kmt2d	15	ensembl_havana	98831669	98871204	-	17	ensembl_havana	protein_coding		4920.16	-0.597998	0.128844	1.51695e-07	9.51584e-07
ENSMUSG00000001518	Itfg2	6	ensembl_havana	128409444	128424931	-	12	ensembl_havana	protein_coding		1745.37	-0.597714	0.076479	2.18235e-16	3.33373e-15
ENSMUSG00000081611	Gm13651	2	havana	77291331	77292440	+	1	havana	processed_pseudogene		75.3172	-0.597691	0.149497	2.93841e-06	1.54451e-05
ENSMUSG00000113432	8430406P12Rik	13	havana	17735985	17737054	-	1	havana	TEC		7.87766	-0.597341	0.47639	0.0167027	0.0411942
ENSMUSG00000020024	Cep83	10	ensembl_havana	94688654	94790853	+	7	ensembl_havana	protein_coding		294.392	-0.597334	0.148454	2.63647e-06	1.39474e-05
ENSMUSG00000096995	2810029C07Rik	12	havana	111572317	111574402	-	2	havana	bidirectional_promoter_lncRNA		328.109	-0.597151	0.0872911	3.20419e-13	3.71586e-12
ENSMUSG00000030722	Nfatc2ip	7	ensembl_havana	126382854	126396737	-	7	ensembl_havana	protein_coding		295.437	-0.597092	0.100597	1.22182e-10	1.11006e-09
ENSMUSG00000103081	Pcdhgb8	18	ensembl_havana	37761801	37841870	+	2	ensembl_havana	polymorphic_pseudogene		107.361	-0.596318	0.210935	0.000252179	0.000943861
ENSMUSG00000039801	Cplane1	15	ensembl_havana	8169106	8271158	+	7	ensembl_havana	protein_coding		642.299	-0.596278	0.12446	7.30802e-08	4.79623e-07
ENSMUSG00000026213	Stk11ip	1	ensembl_havana	75521529	75537335	+	15	ensembl_havana	protein_coding		899.731	-0.596255	0.08538	1.17792e-13	1.4273e-12
ENSMUSG00000005609	Ctr9	7	ensembl_havana	111028951	111056377	+	16	ensembl_havana	protein_coding		3608.26	-0.596238	0.0698145	5.35552e-19	9.89364e-18
ENSMUSG00000042207	Kdm5b	1	ensembl_havana	134560171	134635285	+	17	ensembl_havana	protein_coding		6776.03	-0.595996	0.0668491	1.93932e-20	3.95542e-19
ENSMUSG00000094103	1700047I17Rik2	12	ensembl_havana	55199592	55217168	+	2	ensembl_havana	protein_coding		171.709	-0.595721	0.481069	0.0172927	0.0424697
ENSMUSG00000034647	Ankrd12	17	ensembl_havana	65965698	66077089	-	15	ensembl_havana	protein_coding		3344.8	-0.595611	0.124198	7.17184e-08	4.71383e-07
ENSMUSG00000042684	Npl	1	ensembl_havana	153503015	153550045	-	8	ensembl_havana	protein_coding		552.195	-0.595596	0.103601	3.81528e-10	3.28954e-09
ENSMUSG00000007338	Mrpl49	19	ensembl	6053630	6057751	-	9	ensembl	protein_coding		2025.11	-0.595503	0.0639187	4.80507e-22	1.08604e-20
ENSMUSG00000035266	Helq	5	ensembl_havana	100762145	100798598	-	16	ensembl_havana	protein_coding		402.519	-0.595148	0.160045	9.62366e-06	4.6583e-05
ENSMUSG00000078480	Mrpl48-ps	4	ensembl_havana	88599175	88599810	-	3	ensembl_havana	processed_pseudogene		59.2529	-0.595057	0.398721	0.0102673	0.0268185
ENSMUSG00000025648	Pfkfb4	9	ensembl_havana	108991778	109032228	+	18	ensembl_havana	protein_coding		355.908	-0.595006	0.102753	2.9892e-10	2.60672e-09
ENSMUSG00000067653	Ankrd23	1	ensembl_havana	36530188	36536883	-	12	ensembl_havana	protein_coding		124.237	-0.594315	0.195456	0.00012385	0.000490048
ENSMUSG00000047909	Ankrd16	2	ensembl_havana	11777876	11790329	+	11	ensembl_havana	protein_coding		208.871	-0.594243	0.169393	2.23054e-05	0.000101326
ENSMUSG00000049739	Zfp646	7	ensembl_havana	127876221	127885996	+	10	ensembl_havana	protein_coding		1569.12	-0.594062	0.0850254	1.17296e-13	1.42206e-12
ENSMUSG00000085403	Gm13068	4	havana	149748518	149749607	+	1	havana	antisense		296.501	-0.593858	0.122669	5.77608e-08	3.84551e-07
ENSMUSG00000089736	Tgfbr3l	8	havana	4248214	4251423	+	2	havana	protein_coding		78.9163	-0.593791	0.202986	0.000184361	0.000707974
ENSMUSG00000017837	Nkiras2	11	ensembl_havana	100619244	100627607	+	12	ensembl_havana	protein_coding		1060.84	-0.592863	0.0551404	2.359e-28	7.7988e-27
ENSMUSG00000081537	Gm37832	3	havana	11044170	11044358	-	2	havana	processed_pseudogene		7.2786	-0.592845	0.494783	0.0187836	0.0456052
ENSMUSG00000084907	Gm14505	X	havana	14796735	14839980	+	1	havana	lincRNA		13.9386	-0.592619	0.362472	0.0074675	0.0202628
ENSMUSG00000022621	Rabl2	15	ensembl_havana	89582533	89591923	-	16	ensembl_havana	protein_coding		650.674	-0.591586	0.0643076	1.4964e-21	3.29475e-20
ENSMUSG00000052549	Arl13a	X	ensembl_havana	134187501	134208028	+	4	ensembl_havana	protein_coding		16.405	-0.591581	0.399367	0.0106545	0.027709
ENSMUSG00000036291	Ap5m1	14	ensembl_havana	49066097	49094234	+	6	ensembl_havana	protein_coding		932.549	-0.591432	0.106803	1.35902e-09	1.10711e-08
ENSMUSG00000075271	Ttc30a1	2	ensembl_havana	75978247	75981967	-	4	ensembl_havana	protein_coding		586.635	-0.591411	0.0804012	8.06437e-15	1.08258e-13
ENSMUSG00000028639	Ybx1	4	ensembl_havana	119277981	119294604	-	14	ensembl_havana	protein_coding		8897.47	-0.591289	0.0540109	2.81204e-29	9.77815e-28
ENSMUSG00000045903	Npas4	19	ensembl	4984355	4989971	-	8	ensembl	protein_coding		63.3179	-0.591161	0.272242	0.00189005	0.00591976
ENSMUSG00000097048	1600020E01Rik	6	havana	86526247	86582466	+	7	havana	antisense		138.184	-0.590839	0.158169	9.25808e-06	4.4892e-05
ENSMUSG00000087694	A530058N18Rik	2	havana	114013602	114032292	+	8	havana	processed_transcript		384.72	-0.590782	0.102674	3.85649e-10	3.32378e-09
ENSMUSG00000104344	Gm38077	9	havana	105064777	105068021	+	1	havana	TEC		18.2651	-0.590428	0.315317	0.00420193	0.0121331
ENSMUSG00000038379	Ttk	9	ensembl_havana	83834689	83872389	+	15	ensembl_havana	protein_coding		10.4152	-0.58989	0.407679	0.0115573	0.0297701
ENSMUSG00000041483	Zfp281	1	ensembl_havana	136624901	136630053	+	14	ensembl_havana	protein_coding		2039.13	-0.589157	0.0797476	6.47057e-15	8.76593e-14
ENSMUSG00000028389	Zfp37	4	ensembl_havana	62189540	62231047	-	12	ensembl_havana	protein_coding		259.015	-0.588626	0.128792	2.3026e-07	1.41242e-06
ENSMUSG00000063077	Kif1b	4	ensembl_havana	149176319	149307693	-	14	ensembl_havana	protein_coding		27964.9	-0.588596	0.0894697	2.09604e-12	2.25485e-11
ENSMUSG00000022253	Nadk2	15	ensembl_havana	9071260	9110891	+	15	ensembl_havana	protein_coding		3394.05	-0.587935	0.0954902	3.32452e-11	3.17817e-10
ENSMUSG00000082922	Gm6939	7	havana	126687459	126690034	-	3	havana	transcribed_unprocessed_pseudogene		9.0504	-0.587688	0.485556	0.0187224	0.0454817
ENSMUSG00000032418	Me1	9	ensembl_havana	86581371	86695953	-	15	ensembl_havana	protein_coding		6259.03	-0.587386	0.0674027	1.26688e-19	2.45721e-18
ENSMUSG00000037936	Scarb1	5	ensembl_havana	125277087	125341094	-	15	ensembl_havana	protein_coding		3339.3	-0.586934	0.0585598	5.22691e-25	1.44359e-23
ENSMUSG00000041560	Nop53	7	ensembl_havana	15936183	15946074	-	12	ensembl_havana	protein_coding		5877.45	-0.586846	0.0765412	7.76166e-16	1.13554e-14
ENSMUSG00000058402	Zfp420	7	ensembl_havana	29859979	29877292	+	14	ensembl_havana	protein_coding		177.378	-0.586741	0.202862	0.000214601	0.000814219
ENSMUSG00000002835	Chaf1a	17	ensembl_havana	56040439	56072289	+	9	ensembl_havana	protein_coding		223.162	-0.586629	0.138266	1.08146e-06	6.03088e-06
ENSMUSG00000028282	Casp8ap2	4	ensembl_havana	32615451	32653265	+	12	ensembl_havana	protein_coding		763.58	-0.586005	0.0937973	1.89788e-11	1.85108e-10
ENSMUSG00000031608	Galnt7	8	ensembl_havana	57523828	57653032	-	13	ensembl_havana	protein_coding		1506.1	-0.585979	0.0639676	2.26324e-21	4.90037e-20
ENSMUSG00000032131	Abcg4	9	ensembl_havana	44273188	44288615	-	16	ensembl_havana	protein_coding		3629.53	-0.58592	0.0669807	9.58975e-20	1.86491e-18
ENSMUSG00000048787	Dcun1d3	7	ensembl_havana	119852796	119896298	-	13	ensembl_havana	protein_coding		921.521	-0.585795	0.0938322	1.95791e-11	1.90795e-10
ENSMUSG00000107352	Gm43660	5	havana	31560812	31569072	-	1	havana	lincRNA		98.957	-0.585189	0.172073	3.56737e-05	0.00015678
ENSMUSG00000027365	Trpm7	2	ensembl_havana	126791565	126876230	-	14	ensembl_havana	protein_coding		1518.99	-0.585136	0.115088	1.75294e-08	1.24735e-07
ENSMUSG00000039577	Nphp4	4	ensembl_havana	152476706	152563183	+	17	ensembl_havana	protein_coding		682.126	-0.584931	0.109764	4.65586e-09	3.53903e-08
ENSMUSG00000020516	Rps6kb1	11	ensembl_havana	86498871	86544805	-	15	ensembl_havana	protein_coding		863.387	-0.584888	0.106162	1.68834e-09	1.35348e-08
ENSMUSG00000039913	Pak7	2	ensembl_havana	136081104	136387967	-	12	ensembl_havana	protein_coding		1366.25	-0.584428	0.0775183	2.13593e-15	3.02693e-14
ENSMUSG00000007827	Ankrd26	6	ensembl_havana	118501308	118562226	-	10	ensembl_havana	protein_coding		452.193	-0.584243	0.119116	4.50653e-08	3.04979e-07
ENSMUSG00000039307	Hexdc	11	ensembl_havana	121204433	121222655	+	16	ensembl_havana	protein_coding		713.932	-0.584196	0.100821	3.20709e-10	2.78686e-09
ENSMUSG00000020482	Ccdc117	11	ensembl_havana	5528887	5542187	-	4	ensembl_havana	protein_coding		1638.55	-0.584051	0.0562714	1.36734e-26	4.09279e-25
ENSMUSG00000101800	Rnf170-ps	7	havana	26072073	26072931	+	1	havana	processed_pseudogene		31.1979	-0.583974	0.361466	0.00807276	0.0217215
ENSMUSG00000037270	4932438A13Rik	3	ensembl_havana	36863104	37053033	+	18	ensembl_havana	protein_coding		5883.75	-0.583753	0.0616623	1.28783e-22	3.0574e-21
ENSMUSG00000106767	Gm42727	5	havana	65616949	65619771	+	1	havana	TEC		11.9493	-0.583663	0.368897	0.00873225	0.0232811
ENSMUSG00000074365	Crxos	7	ensembl_havana	15882617	15904020	+	13	ensembl_havana	protein_coding		75.0962	-0.583575	0.15807	1.16219e-05	5.55037e-05
ENSMUSG00000058291	Zfp68	5	ensembl_havana	138603652	138619761	-	14	ensembl_havana	protein_coding		654.666	-0.582954	0.101193	3.96093e-10	3.40717e-09
ENSMUSG00000020520	Galnt10	11	ensembl_havana	57645442	57787514	+	14	ensembl_havana	protein_coding		3127.43	-0.582733	0.0874244	1.22574e-12	1.35278e-11
ENSMUSG00000059834	Sclt1	3	ensembl_havana	41626720	41742514	-	12	ensembl_havana	protein_coding		204.121	-0.582727	0.114576	1.77234e-08	1.26026e-07
ENSMUSG00000008932	Slc1a7	4	ensembl_havana	107968332	108013532	+	9	ensembl_havana	protein_coding		3322.71	-0.582133	0.037706	4.00717e-55	3.92738e-53
ENSMUSG00000020661	Dnmt3a	12	ensembl_havana	3806007	3914443	+	15	ensembl_havana	protein_coding		4804.94	-0.581972	0.0649074	1.40016e-20	2.89035e-19
ENSMUSG00000035179	Ppp1r32	19	ensembl	10474257	10482897	-	3	ensembl	protein_coding		8.1308	-0.580922	0.475022	0.0187478	0.0455333
ENSMUSG00000061654	Spry3	GL456233.1	ensembl	101352	106395	-	3	ensembl	protein_coding		363.712	-0.580735	0.115099	2.23128e-08	1.56848e-07
ENSMUSG00000021569	Trip13	13	ensembl_havana	73911347	73937784	-	10	ensembl_havana	protein_coding		23.602	-0.580219	0.363133	0.00853348	0.0228033
ENSMUSG00000112639	A730063M14Rik	10	havana	127070375	127074796	+	1	havana	lincRNA		30.4591	-0.579821	0.25912	0.00165863	0.0052755
ENSMUSG00000024180	Tmem8	17	ensembl_havana	26113316	26123254	+	13	ensembl_havana	protein_coding		1282.79	-0.579795	0.0589958	3.96418e-24	1.02698e-22
ENSMUSG00000032640	Chsy1	7	ensembl_havana	66109515	66173798	+	10	ensembl_havana	protein_coding		1484.2	-0.57948	0.0567612	8.37812e-26	2.42582e-24
ENSMUSG00000037857	Nufip2	11	ensembl_havana	77686155	77741921	+	16	ensembl_havana	protein_coding		1309	-0.579384	0.108179	4.20644e-09	3.20732e-08
ENSMUSG00000109118	Gm32031	7	havana	47008083	47009008	+	1	havana	bidirectional_promoter_lncRNA		30.1691	-0.578956	0.282676	0.00279524	0.0084009
ENSMUSG00000113528	Gm32699	13	havana	17944291	17946278	+	1	havana	TEC		22.4989	-0.578535	0.288473	0.00313464	0.00931102
ENSMUSG00000042138	Msantd2	9	ensembl_havana	37489319	37524625	+	8	ensembl_havana	protein_coding		243.093	-0.578413	0.13287	6.95602e-07	3.98541e-06
ENSMUSG00000081187	3110067C02Rik	X	havana	150463726	150466156	+	1	havana	processed_pseudogene		7.65613	-0.578286	0.468151	0.0185013	0.0450136
ENSMUSG00000024251	Thada	17	ensembl	84190056	84466196	-	9	ensembl	protein_coding		841.35	-0.578084	0.102818	9.33155e-10	7.73845e-09
ENSMUSG00000039715	Wdr34	2	ensembl_havana	30031546	30048881	-	8	ensembl_havana	protein_coding		916.321	-0.577812	0.0540412	5.22071e-28	1.67367e-26
ENSMUSG00000070733	Fryl	5	ensembl_havana	73019987	73256619	-	13	ensembl_havana	protein_coding		9379.38	-0.577643	0.0635529	4.74331e-21	1.01121e-19
ENSMUSG00000033382	Trappc8	18	ensembl_havana	20817223	20896093	-	14	ensembl_havana	protein_coding		2794.52	-0.577063	0.0961625	9.72451e-11	8.9451e-10
ENSMUSG00000097523	1700022N22Rik	17	ensembl	25985815	25988469	+	1	ensembl	lincRNA		12.2524	-0.576612	0.364753	0.00899705	0.0239094
ENSMUSG00000046994	Mars2	1	ensembl_havana	55237177	55248470	+	9	ensembl_havana	protein_coding		499.41	-0.576205	0.105609	2.46424e-09	1.93901e-08
ENSMUSG00000097793	Gm17259	13	havana	81778773	81783749	-	1	havana	antisense		44.6397	-0.575826	0.21109	0.00039118	0.00141164
ENSMUSG00000086226	Gm12660	11	havana	50851332	50852582	-	1	havana	antisense		46.547	-0.575754	0.353917	0.00811699	0.021814
ENSMUSG00000040771	Oard1	17	ensembl_havana	48410014	48417266	+	14	ensembl_havana	protein_coding		1139.71	-0.575532	0.0673146	5.99862e-19	1.10265e-17
ENSMUSG00000034973	Dopey1	9	ensembl_havana	86467154	86555923	+	16	ensembl_havana	protein_coding		1897.29	-0.575444	0.0540505	8.73519e-28	2.77596e-26
ENSMUSG00000023852	Chd1	17	ensembl_havana	15704967	15772610	+	14	ensembl_havana	protein_coding		1376.9	-0.575199	0.104006	1.62749e-09	1.30612e-08
ENSMUSG00000026596	Abl2	1	ensembl_havana	156558786	156649568	+	13	ensembl_havana	protein_coding		2178.1	-0.575019	0.140043	2.17317e-06	1.16214e-05
ENSMUSG00000108857	Gm44578	7	havana	85501297	85505131	+	1	havana	processed_pseudogene		17.7378	-0.574853	0.375072	0.0101039	0.0264759
ENSMUSG00000024236	Svil	18	ensembl_havana	4920540	5119299	+	18	ensembl_havana	protein_coding		871.148	-0.574447	0.0881515	3.61579e-12	3.80835e-11
ENSMUSG00000089999	Gm6485	3	havana	104752727	104753165	-	1	havana	transcribed_processed_pseudogene		24.217	-0.574296	0.34681	0.00762557	0.0206538
ENSMUSG00000035614	Togaram1	12	ensembl_havana	64965804	65022573	+	11	ensembl_havana	protein_coding		1733.27	-0.574132	0.0778452	8.17466e-15	1.09606e-13
ENSMUSG00000042650	Alkbh5	11	ensembl_havana	60536381	60558512	+	3	ensembl_havana	protein_coding		5063.59	-0.574057	0.064156	1.78582e-20	3.66258e-19
ENSMUSG00000089764	Gm16580	17	havana	26269336	26270379	+	1	havana	processed_pseudogene		15.0987	-0.57367	0.330448	0.00631614	0.0174813
ENSMUSG00000024240	Epc1	18	ensembl_havana	6435951	6516108	-	13	ensembl_havana	protein_coding		2150.42	-0.573532	0.0506957	5.53338e-31	2.10954e-29
ENSMUSG00000068391	Chrac1	15	ensembl_havana	73090392	73097554	+	8	ensembl_havana	protein_coding		1064.37	-0.573468	0.0752442	1.25547e-15	1.81045e-14
ENSMUSG00000041346	Wrap53	11	ensembl_havana	69561758	69580255	-	11	ensembl_havana	protein_coding		509.367	-0.573139	0.0744736	7.04973e-16	1.03549e-14
ENSMUSG00000029128	Rab28	5	ensembl_havana	41624976	41708157	-	12	ensembl_havana	protein_coding		4711.86	-0.572624	0.057053	5.22381e-25	1.44359e-23
ENSMUSG00000040040	Ift88	14	ensembl_havana	57424062	57517936	+	16	ensembl_havana	protein_coding		432.653	-0.572464	0.0880572	4.08461e-12	4.26966e-11
ENSMUSG00000066175	2510046G10Rik	7	ensembl_havana	126648543	126649594	-	2	ensembl_havana	antisense		51.0075	-0.572147	0.230183	0.000842806	0.00284946
ENSMUSG00000066026	Dhrs3	4	ensembl_havana	144892827	144928209	+	14	ensembl_havana	protein_coding		1682.99	-0.572116	0.0827482	2.40782e-13	2.82186e-12
ENSMUSG00000029469	Ift81	5	ensembl_havana	122550204	122614518	-	14	ensembl_havana	protein_coding		1150.96	-0.571918	0.0613946	6.09583e-22	1.37079e-20
ENSMUSG00000058070	Eml1	12	ensembl_havana	108370957	108539617	+	14	ensembl_havana	protein_coding		2949.92	-0.571767	0.0556496	4.60185e-26	1.34651e-24
ENSMUSG00000026024	Als2	1	ensembl_havana	59162926	59237231	-	14	ensembl_havana	protein_coding		2768.89	-0.571305	0.0779845	1.21591e-14	1.60504e-13
ENSMUSG00000025078	Nhlrc2	19	ensembl	56548261	56598846	+	8	ensembl	protein_coding		656.052	-0.570806	0.112044	1.87352e-08	1.32923e-07
ENSMUSG00000041247	Lamp3	16	ensembl_havana	19653378	19706375	-	8	ensembl_havana	protein_coding		8.04119	-0.570378	0.453628	0.0182629	0.0445119
ENSMUSG00000112354	Gm33843	10	havana	96519157	96595731	-	1	havana	lincRNA		1.11314	-0.569906	0.857895	0.0206886	0.0495622
ENSMUSG00000063488	Zkscan7	9	ensembl_havana	122885685	122898618	+	6	ensembl_havana	protein_coding		112.174	-0.569616	0.197266	0.00024206	0.00090752
ENSMUSG00000024660	Incenp	19	ensembl	9872297	9899533	-	8	ensembl	protein_coding		524.401	-0.569185	0.0634731	1.56902e-20	3.23593e-19
ENSMUSG00000067851	Arfgef1	1	ensembl_havana	10137571	10232670	-	11	ensembl_havana	protein_coding		6878.12	-0.56902	0.0771983	8.86924e-15	1.18417e-13
ENSMUSG00000059851	Kmt5c	7	ensembl_havana	4740115	4747514	+	15	ensembl_havana	protein_coding		957.944	-0.568971	0.067788	2.45323e-18	4.34712e-17
ENSMUSG00000083902	Gm15975	5	havana	55624190	55625591	+	2	havana	processed_pseudogene		15.522	-0.568572	0.354798	0.00883253	0.0235201
ENSMUSG00000046111	Cep295	9	ensembl_havana	15316915	15357788	-	17	ensembl_havana	protein_coding		667.576	-0.56847	0.131264	8.35208e-07	4.73384e-06
ENSMUSG00000048186	Bend7	2	ensembl_havana	4717831	4802142	+	14	ensembl_havana	protein_coding		420.986	-0.568456	0.0766	6.10833e-15	8.2955e-14
ENSMUSG00000043251	Exoc3l	8	ensembl_havana	105289924	105296101	-	6	ensembl_havana	protein_coding		137.796	-0.568372	0.11905	9.96871e-08	6.40101e-07
ENSMUSG00000097675	1700101I11Rik	6	havana	129531950	129533817	-	2	havana	processed_transcript		95.304	-0.568045	0.191031	0.000183467	0.000704908
ENSMUSG00000025332	Kdm5c	X	ensembl_havana	152233020	152274535	+	14	ensembl_havana	protein_coding		5366.76	-0.567978	0.103897	2.49245e-09	1.96028e-08
ENSMUSG00000028582	Cc2d1b	4	ensembl_havana	108619940	108634123	+	14	ensembl_havana	protein_coding		564.916	-0.567463	0.117924	8.30637e-08	5.39707e-07
ENSMUSG00000097231	Gm26852	7	havana	19382220	19392718	-	2	havana	antisense		51.1574	-0.567294	0.235778	0.00109436	0.00361899
ENSMUSG00000097784	A430105J06Rik	1	havana	186749396	186752921	+	1	havana	lincRNA		25.9279	-0.567282	0.323915	0.0062516	0.0173264
ENSMUSG00000024211	Grm8	6	ensembl_havana	27275119	28135178	-	15	ensembl_havana	protein_coding		720.277	-0.56719	0.0654372	2.32607e-19	4.41495e-18
ENSMUSG00000027293	Ehd4	2	ensembl_havana	120089175	120154606	-	13	ensembl_havana	protein_coding		1552.26	-0.567173	0.0916632	3.30039e-11	3.15919e-10
ENSMUSG00000061589	Dot1l	10	ensembl_havana	80755206	80795461	+	14	ensembl_havana	protein_coding		1471.46	-0.567137	0.0849532	1.319e-12	1.45136e-11
ENSMUSG00000074340	Ovgp1	3	ensembl_havana	105973711	105987423	+	9	ensembl_havana	protein_coding		25.4871	-0.567035	0.329225	0.00670988	0.0184123
ENSMUSG00000020593	Lpin1	12	ensembl_havana	16535669	16610966	-	15	ensembl_havana	protein_coding		1627.45	-0.56703	0.0817186	2.11778e-13	2.50047e-12
ENSMUSG00000026004	Kansl1l	1	ensembl_havana	66719248	66817562	-	15	ensembl_havana	protein_coding		529.876	-0.566279	0.104361	3.18136e-09	2.4682e-08
ENSMUSG00000039496	Cdnf	2	ensembl_havana	3513030	3526376	+	8	ensembl_havana	protein_coding		48.9736	-0.56572	0.343023	0.00801859	0.0215968
ENSMUSG00000038708	Golga4	9	ensembl_havana	118506267	118582519	+	10	ensembl_havana	protein_coding		4816.27	-0.565416	0.069894	3.22381e-17	5.26603e-16
ENSMUSG00000035401	Emsy	7	ensembl_havana	98587137	98656783	-	9	ensembl_havana	protein_coding		2005.1	-0.565074	0.0740192	1.23245e-15	1.77958e-14
ENSMUSG00000073374	C030034I22Rik	17	ensembl_havana	69417402	69421632	+	3	ensembl_havana	lincRNA		101.953	-0.565008	0.133157	1.27854e-06	7.05696e-06
ENSMUSG00000029167	Ppargc1a	5	ensembl_havana	51454250	51567726	-	13	ensembl_havana	protein_coding		1129.49	-0.564927	0.0995775	7.7945e-10	6.51256e-09
ENSMUSG00000030846	Tial1	7	ensembl_havana	128439777	128461717	-	15	ensembl_havana	protein_coding		1407.17	-0.564236	0.064158	7.79986e-20	1.52891e-18
ENSMUSG00000028018	Gstcd	3	ensembl_havana	132981752	133092033	-	15	ensembl_havana	protein_coding		655.34	-0.563933	0.0733668	8.28606e-16	1.20907e-14
ENSMUSG00000027253	Lrp4	2	ensembl_havana	91457511	91513779	+	15	ensembl_havana	protein_coding		1889.71	-0.563889	0.10849	1.14517e-08	8.3659e-08
ENSMUSG00000053062	Jam2	16	ensembl_havana	84774123	84825928	+	16	ensembl_havana	protein_coding		3714.91	-0.563133	0.065134	2.93418e-19	5.52184e-18
ENSMUSG00000031220	Awat2	X	ensembl_havana	100402221	100442717	-	14	ensembl_havana	protein_coding		36.254	-0.562931	0.269115	0.00268666	0.00811421
ENSMUSG00000026082	Rev1	1	ensembl_havana	38052786	38129801	-	11	ensembl_havana	protein_coding		923.503	-0.562786	0.100235	1.11798e-09	9.18164e-09
ENSMUSG00000101856	1700096K18Rik	5	havana	25530013	25531466	+	1	havana	lincRNA		103.884	-0.562687	0.181796	0.00012541	0.000495597
ENSMUSG00000066798	Zbtb6	2	ensembl_havana	37425500	37443171	-	3	ensembl_havana	protein_coding		543.317	-0.562536	0.108842	1.35667e-08	9.78832e-08
ENSMUSG00000031442	Mcf2l	8	ensembl_havana	12873806	13020905	+	20	ensembl_havana	protein_coding		4546.46	-0.562408	0.0477898	3.1117e-33	1.30045e-31
ENSMUSG00000025001	Hells	19	ensembl_havana	38930915	38971051	+	11	ensembl_havana	protein_coding		60.1751	-0.562137	0.283022	0.00355722	0.0104416
ENSMUSG00000098900	Gm18190	7	havana	7265498	7278267	-	2	havana	transcribed_unprocessed_pseudogene		12.4251	-0.562104	0.381247	0.0120659	0.0309079
ENSMUSG00000031982	Arv1	8	ensembl_havana	124722139	124734123	+	5	ensembl_havana	protein_coding		174.999	-0.561019	0.122822	2.91851e-07	1.7652e-06
ENSMUSG00000026103	Gls	1	ensembl_havana	52163448	52233232	-	14	ensembl_havana	protein_coding		8901.14	-0.560509	0.0703856	9.46322e-17	1.49615e-15
ENSMUSG00000038151	Prdm1	10	ensembl_havana	44437177	44528501	-	13	ensembl_havana	protein_coding		230.144	-0.560234	0.109991	2.06475e-08	1.45696e-07
ENSMUSG00000033705	Stard9	2	ensembl_havana	120629121	120731895	+	17	ensembl_havana	protein_coding		205.414	-0.560187	0.177702	0.000104457	0.000420296
ENSMUSG00000085956	4930481B07Rik	3	havana	95015625	95020138	+	1	havana	processed_transcript		125.958	-0.560106	0.241392	0.00145589	0.0046879
ENSMUSG00000001305	Rrp15	1	ensembl_havana	186720978	186749358	-	5	ensembl_havana	protein_coding		311.068	-0.559979	0.0924739	8.09344e-11	7.48517e-10
ENSMUSG00000019139	Isyna1	8	ensembl_havana	70594373	70597290	+	10	ensembl_havana	protein_coding		755.246	-0.559679	0.0840089	1.55378e-12	1.69872e-11
ENSMUSG00000024501	Dpysl3	18	ensembl_havana	43320979	43438286	-	19	ensembl_havana	protein_coding		10854.8	-0.559397	0.0852453	3.0637e-12	3.24694e-11
ENSMUSG00000097357	Gm16793	8	havana	35582503	35588972	-	2	havana	bidirectional_promoter_lncRNA		47.765	-0.559316	0.199659	0.000342189	0.00124786
ENSMUSG00000025646	Atrip	9	ensembl_havana	109057933	109074124	-	9	ensembl_havana	protein_coding		1123.23	-0.558855	0.0685451	2.03576e-17	3.37515e-16
ENSMUSG00000024472	Dcp2	18	ensembl_havana	44380502	44424969	+	9	ensembl_havana	protein_coding		1576.13	-0.558854	0.0934722	1.31468e-10	1.18906e-09
ENSMUSG00000029097	Trmt44	5	ensembl_havana	35556203	35575070	-	11	ensembl_havana	protein_coding		263.182	-0.558525	0.103369	3.87667e-09	2.97122e-08
ENSMUSG00000020021	Fgd6	10	ensembl_havana	94036001	94145339	+	4	ensembl_havana	protein_coding		553.05	-0.558122	0.101004	1.94563e-09	1.55076e-08
ENSMUSG00000022974	Paxbp1	16	ensembl_havana	91014037	91044543	-	12	ensembl_havana	protein_coding		660.355	-0.557981	0.0977465	6.74946e-10	5.68227e-09
ENSMUSG00000018433	Nol11	11	ensembl_havana	107166663	107189381	-	14	ensembl_havana	protein_coding		1283.08	-0.557611	0.0617706	1.02011e-20	2.12763e-19
ENSMUSG00000054659	Pm20d2	4	ensembl_havana	33174230	33189737	-	13	ensembl_havana	protein_coding		109.884	-0.557123	0.168553	6.17489e-05	0.000259878
ENSMUSG00000021270	Hsp90aa1	12	ensembl_havana	110690605	110702728	-	13	ensembl_havana	protein_coding		49409.3	-0.556875	0.0757431	1.1466e-14	1.51625e-13
ENSMUSG00000015846	Rxra	2	ensembl_havana	27676440	27762957	+	14	ensembl_havana	protein_coding		2060.05	-0.555371	0.0436282	2.3773e-38	1.23319e-36
ENSMUSG00000048721	Fndc9	11	ensembl_havana	46235531	46239872	+	2	ensembl_havana	protein_coding		50.1171	-0.555051	0.203504	0.000444715	0.00158827
ENSMUSG00000073664	Nbeal1	1	ensembl_havana	60180599	60338328	+	11	ensembl_havana	protein_coding		592.198	-0.555038	0.175294	0.000103095	0.000415345
ENSMUSG00000041297	Cdk13	13	ensembl_havana	17710315	17805097	-	8	ensembl_havana	protein_coding		2180.96	-0.554511	0.111932	4.50325e-08	3.0485e-07
ENSMUSG00000100455	Gm29170	1	havana	143777642	143781307	+	1	havana	sense_intronic		252.739	-0.553639	0.114754	8.78298e-08	5.68507e-07
ENSMUSG00000110424	1700012D14Rik	7	havana	111083064	111122684	-	1	havana	processed_transcript		43.1734	-0.553472	0.291738	0.00464733	0.0132755
ENSMUSG00000041328	Pcf11	7	ensembl_havana	92643543	92669934	-	16	ensembl_havana	protein_coding		1946.84	-0.553312	0.0715834	6.54981e-16	9.65901e-15
ENSMUSG00000071337	Tia1	6	ensembl_havana	86404219	86433405	+	11	ensembl_havana	protein_coding		1107.87	-0.55275	0.11686	1.4197e-07	8.94381e-07
ENSMUSG00000116461	Gm44502	15	havana	89416405	89429696	-	1	havana	protein_coding		14.409	-0.551444	0.88325	0.0189542	0.045976
ENSMUSG00000018415	Gid4	11	ensembl_havana	60417145	60450927	+	14	ensembl_havana	protein_coding		2092.13	-0.551416	0.0895797	4.67818e-11	4.4245e-10
ENSMUSG00000097791	Gm17315	17	ensembl	79354699	79358022	+	1	ensembl	lincRNA		26.8233	-0.551238	0.288093	0.0045099	0.012933
ENSMUSG00000001415	Smg5	3	ensembl_havana	88336260	88362338	+	10	ensembl_havana	protein_coding		3959.02	-0.551066	0.0482837	2.212e-31	8.62602e-30
ENSMUSG00000059939	9430015G10Rik	4	ensembl_havana	156109982	156127265	+	13	ensembl_havana	protein_coding		258.42	-0.550889	0.107827	2.06475e-08	1.45696e-07
ENSMUSG00000048000	Gigyf2	1	ensembl_havana	87326998	87450796	+	15	ensembl_havana	protein_coding		2855.91	-0.550636	0.0715375	8.67169e-16	1.26367e-14
ENSMUSG00000100967	Gm29666	15	havana	84910438	84920038	-	1	havana	protein_coding		23.3303	-0.550578	0.294605	0.00505433	0.0143035
ENSMUSG00000073147	5031425E22Rik	5	ensembl_havana	23382308	23434269	-	3	ensembl_havana	lincRNA		960.004	-0.55041	0.062593	9.0221e-20	1.7576e-18
ENSMUSG00000034042	Gpbp1l1	4	ensembl_havana	116557658	116593882	+	16	ensembl_havana	protein_coding		1033.57	-0.550365	0.125226	7.21392e-07	4.12357e-06
ENSMUSG00000073434	Wdr90	17	ensembl_havana	25844771	25861501	-	11	ensembl_havana	protein_coding		253.217	-0.549941	0.23447	0.00143523	0.00462473
ENSMUSG00000030822	Prr14	7	ensembl_havana	127459611	127476759	+	15	ensembl_havana	protein_coding		1589.28	-0.5499	0.0778798	1.04233e-13	1.26995e-12
ENSMUSG00000033671	Cep350	1	ensembl_havana	155844964	155973255	-	18	ensembl_havana	protein_coding		3025	-0.54935	0.11532	1.23702e-07	7.85327e-07
ENSMUSG00000052533	Nup188	2	ensembl_havana	30286397	30344266	+	14	ensembl_havana	protein_coding		1586.53	-0.549336	0.0801312	4.50846e-13	5.13432e-12
ENSMUSG00000022987	Zfp641	15	ensembl_havana	98285585	98296161	-	12	ensembl_havana	protein_coding		398.088	-0.549087	0.0987358	1.72428e-09	1.38179e-08
ENSMUSG00000035840	Lysmd3	13	ensembl_havana	81657663	81672871	+	7	ensembl_havana	protein_coding		455.337	-0.548601	0.0960806	7.29738e-10	6.12725e-09
ENSMUSG00000034621	Gpatch8	11	ensembl_havana	102475915	102556392	-	14	ensembl_havana	protein_coding		2104.43	-0.548227	0.111423	5.66371e-08	3.77739e-07
ENSMUSG00000114267	Gm48600	14	havana	11904679	11909158	+	1	havana	TEC		11.8294	-0.54817	0.435038	0.0197311	0.0475824
ENSMUSG00000031563	Wwc2	8	ensembl_havana	47823959	47990924	-	8	ensembl_havana	protein_coding		2462.42	-0.548169	0.0498515	2.52919e-29	8.83621e-28
ENSMUSG00000040123	Zmym5	14	ensembl_havana	56790585	56811716	-	17	ensembl_havana	protein_coding		1146.77	-0.548106	0.0693248	1.69186e-16	2.6206e-15
ENSMUSG00000096463	Gm21750	14	ensembl	73661225	73662721	+	1	ensembl	protein_coding		35.0973	-0.548002	0.27755	0.0039277	0.0114171
ENSMUSG00000107096	Gm43597	5	havana	150599932	150607003	-	3	havana	lincRNA		257.461	-0.547917	0.157661	3.51653e-05	0.000154761
ENSMUSG00000026812	Tsc1	2	ensembl_havana	28641228	28691167	+	16	ensembl_havana	protein_coding		1833.01	-0.547898	0.11491	1.22594e-07	7.78959e-07
ENSMUSG00000021514	Zfp369	13	ensembl_havana	65278814	65304221	+	18	ensembl_havana	protein_coding		364.635	-0.547598	0.131657	2.14296e-06	1.14765e-05
ENSMUSG00000022704	Qtrt2	16	ensembl_havana	43861407	43926809	-	15	ensembl_havana	protein_coding		422.912	-0.546745	0.157955	3.7389e-05	0.000163605
ENSMUSG00000112922	Gm47572	10	havana	82157101	82160461	+	1	havana	TEC		38.1158	-0.546251	0.242789	0.00191297	0.00598056
ENSMUSG00000108555	Gm18310	7	havana	80344082	80347993	-	1	havana	TEC		55.2963	-0.546095	0.187191	0.000256066	0.00095663
ENSMUSG00000017861	Mybl2	2	ensembl_havana	163054687	163084688	+	11	ensembl_havana	protein_coding		13.9372	-0.545985	0.421325	0.0185678	0.0451556
ENSMUSG00000048271	Rbm33	5	ensembl_havana	28317121	28419239	+	14	ensembl_havana	protein_coding		1638.2	-0.544903	0.0931292	3.25658e-10	2.82765e-09
ENSMUSG00000022130	Tgds	14	ensembl_havana	118111911	118132755	-	10	ensembl_havana	protein_coding		292.3	-0.544901	0.109728	4.60913e-08	3.11542e-07
ENSMUSG00000095595	Fam177a	12	ensembl_havana	55124469	55142104	+	2	ensembl_havana	protein_coding		1313.5	-0.544735	0.0908485	1.34786e-10	1.21659e-09
ENSMUSG00000041817	Fam169a	13	ensembl_havana	97067286	97131013	+	14	ensembl_havana	protein_coding		17913.8	-0.544644	0.0601924	9.55406e-21	1.99644e-19
ENSMUSG00000031467	Agpat5	8	ensembl_havana	18846277	18891361	+	10	ensembl_havana	protein_coding		2770.42	-0.544425	0.0722828	3.3146e-15	4.62916e-14
ENSMUSG00000034467	Dynlrb2	8	ensembl_havana	116504974	116515915	+	7	ensembl_havana	protein_coding		28.2283	-0.544193	0.322856	0.00807486	0.0217245
ENSMUSG00000053907	Mat2a	6	ensembl_havana	72432799	72439558	-	10	ensembl_havana	protein_coding		4820.47	-0.543586	0.0883594	5.151e-11	4.85303e-10
ENSMUSG00000028524	Sgip1	4	ensembl_havana	102741297	102973628	+	21	ensembl_havana	protein_coding		4925.17	-0.543581	0.137991	5.71162e-06	2.87332e-05
ENSMUSG00000001918	Slc1a5	7	ensembl_havana	16781340	16798274	+	17	ensembl_havana	protein_coding		227.943	-0.543283	0.11964	3.85946e-07	2.2887e-06
ENSMUSG00000047036	Zfp445	9	ensembl_havana	122844529	122866006	-	8	ensembl_havana	protein_coding		3333.38	-0.543268	0.11119	7.05105e-08	4.64271e-07
ENSMUSG00000035354	Uvrag	7	ensembl_havana	98885021	99141141	-	9	ensembl_havana	protein_coding		1456.12	-0.543146	0.0922939	2.69708e-10	2.36128e-09
ENSMUSG00000007216	Zfp775	6	ensembl_havana	48602063	48623227	+	6	ensembl_havana	protein_coding		528.587	-0.543074	0.0996562	3.43962e-09	2.65277e-08
ENSMUSG00000031828	Klhl36	8	ensembl_havana	119862266	119876995	+	9	ensembl_havana	protein_coding		1578.89	-0.54272	0.105248	1.72389e-08	1.22818e-07
ENSMUSG00000025608	Podxl	6	ensembl_havana	31519488	31563981	-	9	ensembl_havana	protein_coding		6017.58	-0.542282	0.0591483	3.24259e-21	6.97314e-20
ENSMUSG00000001157	Gmcl1	6	ensembl_havana	86691768	86733383	-	13	ensembl_havana	protein_coding		533.146	-0.542178	0.0778632	2.25831e-13	2.65366e-12
ENSMUSG00000050229	Pigm	1	ensembl_havana	172376546	172384099	+	3	ensembl_havana	protein_coding		406.551	-0.542024	0.0960333	1.13898e-09	9.34039e-09
ENSMUSG00000105572	Gm43300	3	havana	119727748	119729790	-	1	havana	TEC		14.3719	-0.541936	0.33434	0.00945904	0.0249902
ENSMUSG00000053091	Lins1	7	ensembl_havana	66689889	66717256	+	16	ensembl_havana	protein_coding		320.991	-0.541669	0.117765	2.95597e-07	1.786e-06
ENSMUSG00000106457	Gm42585	5	havana	25369020	25373039	+	1	havana	TEC		12.0459	-0.541603	0.406475	0.0175686	0.0430565
ENSMUSG00000021893	Capn7	14	ensembl_havana	31336638	31371986	+	14	ensembl_havana	protein_coding		1747.29	-0.541564	0.0484151	3.23983e-30	1.19405e-28
ENSMUSG00000041992	Rapgef5	12	ensembl_havana	117516479	117759737	+	9	ensembl_havana	protein_coding		5069.61	-0.541276	0.0984774	2.68082e-09	2.10121e-08
ENSMUSG00000039523	Cep104	4	ensembl_havana	153975194	154008732	+	16	ensembl_havana	protein_coding		1664.47	-0.540919	0.0660838	1.85865e-17	3.09309e-16
ENSMUSG00000107313	Gm43332	5	havana	149183183	149184226	+	1	havana	lincRNA		14.4668	-0.54084	0.352513	0.0115309	0.0297091
ENSMUSG00000067158	Col4a4	1	ensembl_havana	82448423	82586849	-	9	ensembl_havana	protein_coding		321.362	-0.540838	0.196841	0.000457781	0.0016302
ENSMUSG00000113637	Gm7049	13	havana	62813076	62814787	+	1	havana	processed_pseudogene		272.526	-0.540661	0.106412	2.62738e-08	1.8318e-07
ENSMUSG00000032384	Csnk1g1	9	ensembl_havana	65908924	66045015	+	16	ensembl_havana	protein_coding		1903.13	-0.540348	0.141815	1.00031e-05	4.82511e-05
ENSMUSG00000009905	Kdsr	1	ensembl_havana	106720459	106759727	-	5	ensembl_havana	protein_coding		1541.92	-0.540063	0.0779916	3.02983e-13	3.52472e-12
ENSMUSG00000064145	Arih2	9	ensembl_havana	108602942	108649386	-	12	ensembl_havana	protein_coding		2523.03	-0.53963	0.0620817	2.46101e-19	4.6591e-18
ENSMUSG00000029636	Wasf3	5	ensembl_havana	146384985	146473615	+	10	ensembl_havana	protein_coding		7469.33	-0.539578	0.0461043	8.45559e-33	3.48773e-31
ENSMUSG00000110148	5830408C22Rik	8	havana	25101216	25109986	+	1	havana	processed_transcript		56.1291	-0.539443	0.241546	0.00208019	0.00644422
ENSMUSG00000031196	F8	X	ensembl_havana	75172715	75382615	-	13	ensembl_havana	protein_coding		92.6325	-0.539353	0.249884	0.00254602	0.00773586
ENSMUSG00000107945	Rpl7a-ps14	7	havana	13439503	13440292	-	1	havana	processed_pseudogene		7.77324	-0.53926	0.418774	0.0193604	0.0468057
ENSMUSG00000089922	Gm43517	12	havana	49385174	49394127	+	2	havana	protein_coding		1.37803	-0.539221	0.921111	0.0152133	0.0379731
ENSMUSG00000036054	Sugp2	8	ensembl_havana	70234226	70279915	+	15	ensembl_havana	protein_coding		3378.7	-0.539182	0.0542803	2.07172e-24	5.46944e-23
ENSMUSG00000071252	2210408I21Rik	13	ensembl_havana	77135540	77613784	+	6	ensembl_havana	protein_coding		270.684	-0.538271	0.12141	6.68806e-07	3.83983e-06
ENSMUSG00000027130	Slc12a6	2	ensembl_havana	112265825	112363163	+	15	ensembl_havana	protein_coding		4947.27	-0.53827	0.0809347	2.06e-12	2.21931e-11
ENSMUSG00000087305	A430035B10Rik	6	havana	8488795	8510430	-	8	havana	processed_transcript		96.956	-0.538243	0.161721	6.53004e-05	0.000273525
ENSMUSG00000060260	Pwwp2b	7	ensembl_havana	139248482	139269903	+	13	ensembl_havana	protein_coding		991.753	-0.538229	0.0681227	1.94814e-16	2.99454e-15
ENSMUSG00000110611	Gm20163	8	havana	105289678	105291485	+	1	havana	antisense		125.602	-0.538151	0.120983	6.2533e-07	3.6033e-06
ENSMUSG00000025925	Terf1	1	ensembl_havana	15805646	15844052	+	14	ensembl_havana	protein_coding		300.21	-0.537749	0.117908	3.68518e-07	2.19309e-06
ENSMUSG00000089640	Gm6397	1	havana	143683230	143684298	+	1	havana	processed_pseudogene		1.76257	-0.537624	0.902476	0.0171363	0.0421323
ENSMUSG00000032409	Atr	9	ensembl_havana	95857597	95951781	+	15	ensembl_havana	protein_coding		754.057	-0.537529	0.154133	3.63724e-05	0.000159598
ENSMUSG00000026797	Stxbp1	2	ensembl_havana	32787602	32847245	-	16	ensembl_havana	protein_coding		40850.3	-0.537266	0.0403152	1.14553e-41	6.57343e-40
ENSMUSG00000089818	Gm15950	16	havana	13919427	13921399	-	1	havana	unprocessed_pseudogene		11.7059	-0.536249	0.363353	0.0133388	0.0338126
ENSMUSG00000020346	Mgat1	11	ensembl_havana	49244191	49263030	+	16	ensembl_havana	protein_coding		5330.37	-0.536018	0.051099	6.89722e-27	2.09566e-25
ENSMUSG00000030533	Unc45a	7	ensembl_havana	80325292	80341005	-	15	ensembl_havana	protein_coding		2666.12	-0.535973	0.0768722	2.24844e-13	2.64347e-12
ENSMUSG00000027361	Gabpb1	2	ensembl_havana	126627442	126676337	-	15	ensembl_havana	protein_coding		875.409	-0.535416	0.06545	2.04246e-17	3.38373e-16
ENSMUSG00000032064	Dixdc1	9	ensembl_havana	50662752	50739517	-	17	ensembl_havana	protein_coding		2506.18	-0.535411	0.0842197	1.4917e-11	1.46719e-10
ENSMUSG00000020528	Prpsap2	11	ensembl_havana	61729650	61762088	-	14	ensembl_havana	protein_coding		2387.23	-0.534923	0.0506691	3.40988e-27	1.05193e-25
ENSMUSG00000026283	Ing5	1	ensembl_havana	93803965	93822101	+	13	ensembl_havana	protein_coding		564.013	-0.534729	0.0813804	3.65812e-12	3.84928e-11
ENSMUSG00000028576	Ift74	4	ensembl_havana	94614491	94693229	+	12	ensembl_havana	protein_coding		706.072	-0.534622	0.0691123	7.50593e-16	1.10029e-14
ENSMUSG00000081219	Bambi-ps1	2	havana	122466935	122467526	-	1	havana	processed_pseudogene		17.0301	-0.534087	0.293548	0.00617059	0.0171255
ENSMUSG00000031959	Wdr59	8	ensembl_havana	111448797	111522092	-	15	ensembl_havana	protein_coding		891.185	-0.533623	0.0693029	1.003e-15	1.45585e-14
ENSMUSG00000061371	Zfp873	10	ensembl_havana	82048123	82064745	+	7	ensembl_havana	protein_coding		14.1102	-0.533601	0.375376	0.0151224	0.0377719
ENSMUSG00000038485	Socs7	11	ensembl_havana	97362551	97398542	+	5	ensembl_havana	protein_coding		6846.44	-0.533559	0.0687553	6.24343e-16	9.22562e-15
ENSMUSG00000002949	Timm44	8	ensembl_havana	4259731	4275913	-	15	ensembl_havana	protein_coding		1796.41	-0.533494	0.107069	4.68121e-08	3.16028e-07
ENSMUSG00000029427	Zcchc8	5	ensembl_havana	123698294	123721100	-	11	ensembl_havana	protein_coding		1319.07	-0.533321	0.0858561	3.88447e-11	3.69275e-10
ENSMUSG00000078684	5830417I10Rik	3	havana	88775216	88825587	+	8	havana	unprocessed_pseudogene		1335.21	-0.533157	0.110034	9.47611e-08	6.10873e-07
ENSMUSG00000021597	Slf1	13	ensembl_havana	77043088	77135473	-	16	ensembl_havana	protein_coding		310.914	-0.532978	0.114782	2.58083e-07	1.5735e-06
ENSMUSG00000017548	Suz12	11	ensembl_havana	79993106	80034123	+	15	ensembl_havana	protein_coding		4317.74	-0.532857	0.0689168	7.86078e-16	1.14928e-14
ENSMUSG00000060098	Prmt7	8	ensembl_havana	106210936	106252794	+	11	ensembl_havana	protein_coding		1739.86	-0.532762	0.0568888	5.63836e-22	1.2692e-20
ENSMUSG00000016624	Phf21b	15	ensembl_havana	84785381	84856049	-	15	ensembl_havana	protein_coding		798.016	-0.532679	0.0684552	5.32875e-16	7.90569e-15
ENSMUSG00000049353	Rd3	1	ensembl_havana	191977370	191988283	+	17	ensembl_havana	protein_coding		8010.22	-0.532266	0.071802	9.21952e-15	1.22724e-13
ENSMUSG00000082063	Gm12993	4	havana	116874588	116875465	-	1	havana	processed_pseudogene		42.6638	-0.531913	0.226159	0.00156726	0.00500936
ENSMUSG00000009741	Ubp1	9	ensembl_havana	113930934	113977202	+	15	ensembl_havana	protein_coding		1410.63	-0.531789	0.102592	1.64792e-08	1.17709e-07
ENSMUSG00000036158	Prickle1	15	ensembl_havana	93499114	93595891	-	12	ensembl_havana	protein_coding		1542.5	-0.531688	0.0514461	3.66978e-26	1.07806e-24
ENSMUSG00000035024	Ncapd3	9	ensembl_havana	27030175	27095315	+	16	ensembl_havana	protein_coding		696.621	-0.531448	0.120079	7.35511e-07	4.19998e-06
ENSMUSG00000030322	Mbd4	6	ensembl_havana	115840697	115853371	-	12	ensembl_havana	protein_coding		160.744	-0.531355	0.136322	7.5102e-06	3.70822e-05
ENSMUSG00000033985	Tesk2	4	ensembl_havana	116720948	116805956	+	17	ensembl_havana	protein_coding		347.372	-0.531213	0.0777991	6.50237e-13	7.29622e-12
ENSMUSG00000002825	Qtrt1	9	ensembl_havana	21411837	21420274	+	8	ensembl_havana	protein_coding		192.848	-0.53097	0.140313	1.20024e-05	5.7136e-05
ENSMUSG00000042111	Ccdc115	1	ensembl_havana	34436670	34439672	-	9	ensembl_havana	protein_coding		1242.01	-0.530782	0.0649308	2.24638e-17	3.7077e-16
ENSMUSG00000030643	Rab30	7	ensembl_havana	92741603	92844535	+	14	ensembl_havana	protein_coding		974.523	-0.530629	0.0963397	2.7718e-09	2.16715e-08
ENSMUSG00000038766	Gabpb2	3	ensembl_havana	95181766	95217916	-	16	ensembl_havana	protein_coding		432.35	-0.530599	0.137128	8.50067e-06	4.15467e-05
ENSMUSG00000023977	Ubr2	17	ensembl_havana	46928295	47010556	-	15	ensembl_havana	protein_coding		2564.04	-0.530181	0.0764732	3.14416e-13	3.65006e-12
ENSMUSG00000006307	Kmt2b	7	ensembl_havana	30568858	30588726	-	16	ensembl_havana	protein_coding		2486.96	-0.530177	0.0835897	1.72536e-11	1.68801e-10
ENSMUSG00000034601	2700049A03Rik	12	ensembl_havana	71136848	71243303	+	17	ensembl_havana	protein_coding		543.358	-0.530057	0.0844401	2.63448e-11	2.54265e-10
ENSMUSG00000027882	Stxbp3	3	ensembl_havana	108793176	108840526	-	18	ensembl_havana	protein_coding		804.277	-0.529873	0.0637307	7.04902e-18	1.20661e-16
ENSMUSG00000024542	Cep192	18	ensembl_havana	67800107	67885170	+	9	ensembl_havana	protein_coding		198.046	-0.529761	0.16815	0.000130887	0.000515039
ENSMUSG00000061603	Akap6	12	ensembl_havana	52699383	53155599	+	8	ensembl_havana	protein_coding		6403.4	-0.529301	0.109703	1.08783e-07	6.95794e-07
ENSMUSG00000002109	Ddb2	2	ensembl_havana	91211572	91236982	-	14	ensembl_havana	protein_coding		203.461	-0.529171	0.120397	8.64499e-07	4.8886e-06
ENSMUSG00000038080	Kdm1b	13	ensembl_havana	47043499	47085279	+	17	ensembl_havana	protein_coding		627.232	-0.528761	0.0942731	1.58122e-09	1.27407e-08
ENSMUSG00000026049	Tex30	1	ensembl_havana	44086613	44102441	-	11	ensembl_havana	protein_coding		215.689	-0.528704	0.123054	1.3627e-06	7.50467e-06
ENSMUSG00000106927	Gm43598	5	havana	150597062	150599540	-	1	havana	lincRNA		11.1921	-0.528643	0.385915	0.0171585	0.0421821
ENSMUSG00000038152	5033430I15Rik	13	ensembl_havana	45965253	45966508	+	4	ensembl_havana	lincRNA		307.329	-0.528538	0.0984673	6.2125e-09	4.66464e-08
ENSMUSG00000038425	Poli	18	ensembl_havana	70508680	70530620	-	17	ensembl_havana	protein_coding		449.125	-0.528406	0.0701834	3.96539e-15	5.48273e-14
ENSMUSG00000057522	Spop	11	ensembl_havana	95414080	95493406	+	15	ensembl_havana	protein_coding		7913.98	-0.528364	0.0658931	8.29644e-17	1.31732e-15
ENSMUSG00000058881	Zfp516	18	ensembl	82910879	83005314	+	12	ensembl	protein_coding		4028.41	-0.528338	0.112108	1.91617e-07	1.18855e-06
ENSMUSG00000096780	Tmem181b-ps	17	havana	6438524	6467022	-	7	havana	transcribed_unprocessed_pseudogene		184.894	-0.528211	0.17498	0.000207538	0.000789991
ENSMUSG00000044700	Tmem201	4	ensembl_havana	149715375	149738044	-	15	ensembl_havana	protein_coding		2804.53	-0.527817	0.0763075	3.59999e-13	4.15095e-12
ENSMUSG00000090564	A430057M04Rik	14	ensembl_havana	21847578	21856931	+	9	ensembl_havana	antisense		51.0117	-0.527813	0.308459	0.00820487	0.0220208
ENSMUSG00000053716	Dusp7	9	ensembl_havana	106368632	106375724	+	9	ensembl_havana	protein_coding		1611.75	-0.527676	0.0473065	5.31182e-30	1.93197e-28
ENSMUSG00000036572	Upf3b	X	ensembl_havana	37091678	37110322	-	16	ensembl_havana	protein_coding		1142.98	-0.527508	0.0815335	7.68425e-12	7.78263e-11
ENSMUSG00000112388	AI463170	12	havana	76546972	76547943	-	1	havana	antisense		50.7546	-0.527495	0.188097	0.000419234	0.00150479
ENSMUSG00000032267	Usp28	9	ensembl_havana	48985375	49042517	+	8	ensembl_havana	protein_coding		580.836	-0.527402	0.134052	6.66584e-06	3.32092e-05
ENSMUSG00000027185	Nat10	2	ensembl_havana	103721256	103761270	-	15	ensembl_havana	protein_coding		957.276	-0.526911	0.0956027	2.81144e-09	2.1935e-08
ENSMUSG00000074578	Zfas1	2	ensembl_havana	167062934	167065862	+	13	ensembl_havana	processed_transcript		590.637	-0.52666	0.106294	5.75325e-08	3.83146e-07
ENSMUSG00000037965	Zc3h7a	16	ensembl_havana	11136592	11176393	-	14	ensembl_havana	protein_coding		724.049	-0.526481	0.116802	5.23996e-07	3.05113e-06
ENSMUSG00000086638	4930405A21Rik	2	havana	156714540	156720909	-	7	havana	processed_transcript		24.5454	-0.525922	0.321035	0.00977246	0.0256895
ENSMUSG00000040111	Gramd1b	9	ensembl_havana	40293233	40531383	-	16	ensembl_havana	protein_coding		10529.8	-0.525831	0.0579065	8.57009e-21	1.80102e-19
ENSMUSG00000034163	Zfc3h1	10	ensembl_havana	115384959	115432772	+	10	ensembl_havana	protein_coding		799.512	-0.525429	0.131156	5.00731e-06	2.53745e-05
ENSMUSG00000031732	Phlpp2	8	ensembl_havana	109868542	109944671	+	12	ensembl_havana	protein_coding		3957.18	-0.525133	0.093987	1.85206e-09	1.48205e-08
ENSMUSG00000086290	Snhg12	4	havana	132308623	132311024	+	9	havana	lincRNA		558.431	-0.52467	0.0931331	1.42354e-09	1.15499e-08
ENSMUSG00000027324	Rpusd2	2	ensembl_havana	119034790	119039769	+	1	ensembl_havana	protein_coding		205.134	-0.524548	0.107745	9.1143e-08	5.88748e-07
ENSMUSG00000053768	Chchd3	6	ensembl_havana	32790976	33060260	-	13	ensembl_havana	protein_coding		2032.27	-0.524038	0.0679486	9.99845e-16	1.45223e-14
ENSMUSG00000017485	Top2b	14	ensembl_havana	16365179	16435462	+	11	ensembl_havana	protein_coding		9253.87	-0.523471	0.0660135	1.78596e-16	2.76157e-15
ENSMUSG00000053025	Sv2b	7	ensembl_havana	75114894	75309262	-	13	ensembl_havana	protein_coding		21497.6	-0.523131	0.0726744	4.97708e-14	6.2319e-13
ENSMUSG00000074925	Ptar1	19	ensembl	23687400	23721129	+	3	ensembl	protein_coding		238.638	-0.522905	0.202658	0.000859809	0.00289698
ENSMUSG00000033276	Stk36	1	ensembl_havana	74601445	74636894	+	18	ensembl_havana	protein_coding		279.722	-0.522538	0.14631	2.97443e-05	0.000132616
ENSMUSG00000020364	Zfp354a	11	ensembl_havana	51059257	51072799	+	14	ensembl_havana	protein_coding		68.5283	-0.521499	0.20397	0.000930288	0.00311597
ENSMUSG00000033697	Arhgap39	15	ensembl_havana	76723985	76818170	-	15	ensembl_havana	protein_coding		1143.53	-0.521493	0.0877597	2.33342e-10	2.05753e-09
ENSMUSG00000040029	Ipo8	6	ensembl_havana	148770683	148831467	-	14	ensembl_havana	protein_coding		1427.07	-0.521234	0.106685	8.60064e-08	5.58009e-07
ENSMUSG00000052748	Swt1	1	ensembl_havana	151367699	151428455	-	14	ensembl_havana	protein_coding		416.326	-0.521066	0.135247	9.85611e-06	4.76042e-05
ENSMUSG00000029635	Cdk8	5	ensembl_havana	146231230	146302874	+	15	ensembl_havana	protein_coding		1038.51	-0.520825	0.0651669	1.10679e-16	1.73744e-15
ENSMUSG00000019944	Rhobtb1	10	ensembl_havana	69151434	69291791	+	14	ensembl_havana	protein_coding		242.394	-0.520341	0.136571	1.18005e-05	5.62714e-05
ENSMUSG00000041949	Tango6	8	ensembl_havana	106683068	106851439	+	6	ensembl_havana	protein_coding		392.657	-0.520323	0.0990735	1.26542e-08	9.1778e-08
ENSMUSG00000048490	Nrip1	16	ensembl_havana	76287400	76373827	-	14	ensembl_havana	protein_coding		2499.2	-0.520152	0.0856158	1.03967e-10	9.53964e-10
ENSMUSG00000067149	Jchain	5	ensembl_havana	88519809	88527891	-	6	ensembl_havana	protein_coding		225.632	-0.520026	0.121799	1.65915e-06	9.03395e-06
ENSMUSG00000021668	Polk	13	ensembl_havana	96480690	96542579	-	15	ensembl_havana	protein_coding		387.437	-0.519341	0.0999578	1.731e-08	1.23246e-07
ENSMUSG00000071113	Mboat4	8	ensembl_havana	34115030	34125182	+	4	ensembl_havana	protein_coding		10.9936	-0.519105	0.387366	0.0189372	0.0459429
ENSMUSG00000096768	Gm47283	Y	ensembl	90784738	90816464	+	7	ensembl	protein_coding		315.611	-0.518927	0.341657	0.0131065	0.0332807
ENSMUSG00000073557	Ppp1r12b	1	ensembl_havana	134754658	134955942	-	11	ensembl_havana	protein_coding		1652.82	-0.518852	0.092906	1.99343e-09	1.58487e-08
ENSMUSG00000000028	Cdc45	16	ensembl_havana	18780447	18811987	-	15	ensembl_havana	protein_coding		125.391	-0.518792	0.163034	0.000127435	0.000502884
ENSMUSG00000093483	AA465934	11	havana	83291699	83294632	+	1	havana	processed_transcript		62.3302	-0.518716	0.204096	0.000990999	0.00330182
ENSMUSG00000085169	Gm10785	16	havana	91688898	91715642	+	2	havana	antisense		16.3381	-0.518515	0.331111	0.0118609	0.030446
ENSMUSG00000086098	Gm14291	2	havana	167201576	167202799	+	1	havana	antisense		10.1192	-0.518079	0.394756	0.0200795	0.0483318
ENSMUSG00000035161	Ints6	14	ensembl_havana	62676330	62761169	-	7	ensembl_havana	protein_coding		738.329	-0.51779	0.130945	6.64959e-06	3.31357e-05
ENSMUSG00000024900	Cpt1a	19	ensembl	3323301	3385732	+	4	ensembl	protein_coding		6158.91	-0.517744	0.108272	1.49657e-07	9.4013e-07
ENSMUSG00000063179	Pstk	7	ensembl_havana	131371141	131394482	+	13	ensembl_havana	protein_coding		446.56	-0.517003	0.095291	5.00723e-09	3.7957e-08
ENSMUSG00000025857	Dnaaf5	5	ensembl_havana	139150223	139186510	+	10	ensembl_havana	protein_coding		271.372	-0.516939	0.0985404	1.34828e-08	9.73415e-08
ENSMUSG00000020427	Igfbp3	11	ensembl_havana	7206086	7213923	-	11	ensembl_havana	protein_coding		74.435	-0.516826	0.190912	0.000611386	0.0021256
ENSMUSG00000038582	Pptc7	5	ensembl_havana	122284365	122324281	+	15	ensembl_havana	protein_coding		1802.75	-0.516809	0.0615372	3.93401e-18	6.85049e-17
ENSMUSG00000011960	Ccnt1	15	ensembl_havana	98538689	98570923	-	12	ensembl_havana	protein_coding		2252.2	-0.516542	0.0870383	2.56173e-10	2.249e-09
ENSMUSG00000003038	Hmgn2	4	ensembl_havana	133964738	133968650	-	15	ensembl_havana	protein_coding		6072.96	-0.516321	0.1066	1.11336e-07	7.10073e-07
ENSMUSG00000055452	Gm7353	7	havana	3109020	3111963	-	6	havana	processed_pseudogene		353.996	-0.515801	0.116168	7.89465e-07	4.48376e-06
ENSMUSG00000021115	Vrk1	12	ensembl_havana	106010228	106077426	+	15	ensembl_havana	protein_coding		606.964	-0.515778	0.08221	3.08558e-11	2.96382e-10
ENSMUSG00000032403	2300009A05Rik	9	ensembl_havana	63394447	63399246	-	8	ensembl_havana	protein_coding		334.655	-0.515528	0.102358	4.16614e-08	2.83415e-07
ENSMUSG00000040865	Ino80d	1	ensembl_havana	62958418	63114667	-	15	ensembl_havana	protein_coding		1395.52	-0.515346	0.104659	7.46416e-08	4.88567e-07
ENSMUSG00000020513	Tubd1	11	ensembl_havana	86544991	86567360	+	15	ensembl_havana	protein_coding		64.9153	-0.515209	0.18508	0.00048798	0.00172774
ENSMUSG00000106379	Lhfpl3	5	havana	22746059	23275597	+	1	havana	protein_coding		1600.77	-0.515156	0.091142	1.39597e-09	1.13429e-08
ENSMUSG00000040586	Ofd1	X	ensembl_havana	166390033	166440704	-	8	ensembl_havana	protein_coding		619.076	-0.514452	0.0900465	9.8382e-10	8.11002e-09
ENSMUSG00000041460	Cacna2d4	6	ensembl_havana	119236526	119352407	+	14	ensembl_havana	protein_coding		8745.92	-0.514242	0.112889	4.65567e-07	2.73174e-06
ENSMUSG00000041718	Alg13	X	ensembl_havana	144317804	144374450	+	15	ensembl_havana	protein_coding		113.548	-0.51419	0.163643	0.000151618	0.000590943
ENSMUSG00000106120	Gm42697	3	havana	129728845	129740188	+	1	havana	antisense		191.422	-0.514087	0.158368	0.000105571	0.000424008
ENSMUSG00000039395	Mreg	1	ensembl_havana	72159442	72212307	-	8	ensembl_havana	protein_coding		2006.59	-0.51408	0.0383524	5.11807e-42	2.97992e-40
ENSMUSG00000001053	N4bp3	11	ensembl_havana	51643063	51650842	-	15	ensembl_havana	protein_coding		363.336	-0.513978	0.0686169	6.12121e-15	8.30789e-14
ENSMUSG00000030424	Zfp939	7	havana	39449518	39477413	+	15	havana	transcribed_unprocessed_pseudogene		43.7842	-0.513335	0.207814	0.00126249	0.00411903
ENSMUSG00000021234	Fam161b	12	ensembl_havana	84345309	84361833	-	9	ensembl_havana	protein_coding		283.04	-0.513294	0.0945997	5.16978e-09	3.90555e-08
ENSMUSG00000030400	Ercc2	7	ensembl_havana	19382010	19395694	+	17	ensembl_havana	protein_coding		2331.07	-0.513254	0.0911756	1.62368e-09	1.30353e-08
ENSMUSG00000029510	Gpc2	5	ensembl_havana	138273655	138280005	-	15	ensembl_havana	protein_coding		136.332	-0.513237	0.112742	4.76501e-07	2.79219e-06
ENSMUSG00000034063	4930590J08Rik	6	ensembl_havana	91902809	91950725	+	8	ensembl_havana	protein_coding		24.5183	-0.513176	0.297972	0.00858841	0.022939
ENSMUSG00000032567	Aste1	9	ensembl_havana	105395392	105412229	+	16	ensembl_havana	protein_coding		126.105	-0.513154	0.188141	0.000589412	0.00205598
ENSMUSG00000086158	Ccpg1os	9	ensembl_havana	72979722	72985382	-	2	ensembl_havana	protein_coding		350.56	-0.513061	0.0983248	1.62546e-08	1.16142e-07
ENSMUSG00000052557	Gan	8	ensembl_havana	117158135	117215997	+	11	ensembl_havana	protein_coding		540.145	-0.512958	0.123375	2.89768e-06	1.52564e-05
ENSMUSG00000049658	Bdp1	13	ensembl_havana	100017994	100104070	-	13	ensembl_havana	protein_coding		1089.12	-0.51276	0.127788	5.42745e-06	2.7397e-05
ENSMUSG00000021779	Thrb	14	ensembl_havana	17660261	18038090	+	17	ensembl_havana	protein_coding		2064.5	-0.512342	0.0774507	3.36421e-12	3.55521e-11
ENSMUSG00000051890	Klhdc1	12	ensembl_havana	69241176	69284632	+	13	ensembl_havana	protein_coding		632.56	-0.511892	0.0851228	1.64989e-10	1.47657e-09
ENSMUSG00000022788	Fgd4	16	ensembl_havana	16416917	16600549	-	16	ensembl_havana	protein_coding		2076.1	-0.511835	0.0739714	4.13106e-13	4.71908e-12
ENSMUSG00000097277	2900076A07Rik	7	havana	81523550	81531498	+	7	havana	lincRNA		117.68	-0.511778	0.159977	0.000126818	0.000500715
ENSMUSG00000061607	Mdc1	17	ensembl_havana	35841515	35859670	+	15	ensembl_havana	protein_coding		866.045	-0.511462	0.232449	0.00268022	0.00809586
ENSMUSG00000019039	Dalrd3	9	ensembl_havana	108569886	108572774	+	14	ensembl_havana	protein_coding		968.385	-0.511024	0.0722586	1.40024e-13	1.68196e-12
ENSMUSG00000059974	Ntm	9	ensembl_havana	28994750	29963141	-	10	ensembl_havana	protein_coding		4989.75	-0.510762	0.0412966	3.59352e-36	1.71544e-34
ENSMUSG00000042363	Lgalsl	11	ensembl_havana	20823576	20831056	-	14	ensembl_havana	protein_coding		8736.87	-0.510166	0.0742847	6.03642e-13	6.80442e-12
ENSMUSG00000038518	Jarid2	13	ensembl_havana	44729474	44921643	+	15	ensembl_havana	protein_coding		1893.27	-0.510004	0.09566	9.01017e-09	6.67253e-08
ENSMUSG00000057093	Zfp607b	7	ensembl_havana	27689340	27706484	+	14	ensembl_havana	protein_coding		202.359	-0.50987	0.116716	1.15809e-06	6.43223e-06
ENSMUSG00000036450	Hif1an	19	ensembl_havana	44562850	44576274	+	4	ensembl_havana	protein_coding		2773.56	-0.509758	0.0658763	9.38589e-16	1.36595e-14
ENSMUSG00000036026	Tmem63b	17	ensembl_havana	45660171	45686905	-	15	ensembl_havana	protein_coding		4481.77	-0.509751	0.0505289	5.80359e-25	1.59491e-23
ENSMUSG00000044876	Zfp444	7	ensembl_havana	6172226	6193811	+	15	ensembl_havana	protein_coding		2274.43	-0.509331	0.0644421	2.52922e-16	3.8424e-15
ENSMUSG00000082896	Gm5844	3	havana	18008806	18010996	+	1	havana	processed_pseudogene		1874.73	-0.509285	0.125792	4.79654e-06	2.43789e-05
ENSMUSG00000025050	Pcgf6	19	ensembl	47033619	47050845	-	7	ensembl	protein_coding		202.386	-0.509055	0.11812	1.52461e-06	8.33622e-06
ENSMUSG00000067995	Gtf2f2	14	ensembl_havana	75896937	76010865	-	4	ensembl_havana	protein_coding		891.516	-0.50775	0.0705948	6.03026e-14	7.50817e-13
ENSMUSG00000032410	Xrn1	9	ensembl_havana	95954760	96057803	+	13	ensembl_havana	protein_coding		1336.27	-0.507716	0.120988	2.55811e-06	1.35588e-05
ENSMUSG00000038637	Lrrc56	7	ensembl_havana	141194157	141210055	+	15	ensembl_havana	protein_coding		211.14	-0.507712	0.120443	2.35259e-06	1.25294e-05
ENSMUSG00000016200	Syt14	1	ensembl_havana	192891233	193035775	-	14	ensembl_havana	protein_coding		991.743	-0.507595	0.106529	1.78513e-07	1.11194e-06
ENSMUSG00000020385	Clk4	11	ensembl_havana	51261730	51281766	+	16	ensembl_havana	protein_coding		765.192	-0.507542	0.081279	4.03097e-11	3.82709e-10
ENSMUSG00000024869	Gm49405	19	havana	4000626	4005816	+	10	havana	protein_coding		12.4149	-0.507113	0.378392	0.0199109	0.0479793
ENSMUSG00000028890	Mtf1	4	ensembl_havana	124802104	124849800	+	13	ensembl_havana	protein_coding		1402.88	-0.507048	0.071936	1.72387e-13	2.05178e-12
ENSMUSG00000026097	Ormdl1	1	ensembl_havana	53297095	53310309	+	9	ensembl_havana	protein_coding		1133.58	-0.506761	0.0929704	4.77962e-09	3.62936e-08
ENSMUSG00000000976	Heatr6	11	ensembl_havana	83753696	83783754	+	13	ensembl_havana	protein_coding		683.055	-0.50634	0.0878612	7.91426e-10	6.61014e-09
ENSMUSG00000114217	Gm7054	13	havana	106475936	106476755	+	1	havana	processed_pseudogene		35.6581	-0.506241	0.229167	0.00270501	0.00816183
ENSMUSG00000022023	Wbp4	14	ensembl_havana	79459937	79481520	-	6	ensembl_havana	protein_coding		1388.67	-0.505359	0.0598896	3.13298e-18	5.49885e-17
ENSMUSG00000027716	Trpc3	3	ensembl_havana	36620482	36690167	-	13	ensembl_havana	protein_coding		518.177	-0.50504	0.0812664	4.99294e-11	4.71213e-10
ENSMUSG00000030259	Rassf8	6	ensembl_havana	145746748	145821079	+	12	ensembl_havana	protein_coding		2110.99	-0.504993	0.0766043	4.21071e-12	4.39318e-11
ENSMUSG00000032570	Atp2c1	9	ensembl_havana	105403539	105527319	-	17	ensembl_havana	protein_coding		3926.01	-0.504626	0.0553775	7.89028e-21	1.66606e-19
ENSMUSG00000036430	Tbcc	17	ensembl_havana	46890684	46891847	+	8	ensembl_havana	protein_coding		1399.19	-0.504582	0.0701168	6.04467e-14	7.52188e-13
ENSMUSG00000050088	1600012H06Rik	17	ensembl_havana	14943184	14959570	+	9	ensembl_havana	protein_coding		964.985	-0.504551	0.0634442	1.7866e-16	2.76157e-15
ENSMUSG00000026806	Ddx31	2	ensembl_havana	28840406	28905571	+	15	ensembl_havana	protein_coding		308.994	-0.504454	0.120035	2.56174e-06	1.35748e-05
ENSMUSG00000098176	Ccdc166	15	ensembl_havana	75979872	75982455	-	2	ensembl_havana	protein_coding		624.626	-0.503599	0.0634009	1.94814e-16	2.99454e-15
ENSMUSG00000028649	Macf1	4	ensembl_havana	123349633	123684360	-	18	ensembl_havana	protein_coding		11693	-0.503597	0.0961365	1.5891e-08	1.13764e-07
ENSMUSG00000031555	Adam9	8	ensembl_havana	24949611	25016927	-	15	ensembl_havana	protein_coding		4010.8	-0.503595	0.0596151	2.94454e-18	5.17632e-17
ENSMUSG00000026199	Ankzf1	1	ensembl_havana	75192151	75199387	+	17	ensembl_havana	protein_coding		394.76	-0.503583	0.134026	1.67946e-05	7.79223e-05
ENSMUSG00000090500	Gm17057	15	havana	99819020	99834570	+	1	havana	antisense		31.5906	-0.502622	0.277417	0.00738147	0.0200539
ENSMUSG00000042763	Maneal	4	ensembl_havana	124855239	124862171	-	9	ensembl_havana	protein_coding		2871.82	-0.502468	0.0500347	9.94355e-25	2.66324e-23
ENSMUSG00000027071	P2rx3	2	ensembl_havana	84998583	85037462	-	14	ensembl_havana	protein_coding		43.0604	-0.502114	0.204201	0.00140546	0.004542
ENSMUSG00000022948	Setd4	16	ensembl_havana	93583457	93604063	-	16	ensembl_havana	protein_coding		127.834	-0.502041	0.129422	1.03895e-05	5.00385e-05
ENSMUSG00000014075	Tctex1d2	16	ensembl_havana	32419702	32429099	+	15	ensembl_havana	protein_coding		467.621	-0.501624	0.0999736	5.22269e-08	3.50659e-07
ENSMUSG00000032086	Bace1	9	ensembl_havana	45838580	45864399	+	12	ensembl_havana	protein_coding		3977.02	-0.501548	0.0683737	2.22499e-14	2.88039e-13
ENSMUSG00000106678	Gm43457	5	havana	34487314	34489722	+	1	havana	TEC		71.5708	-0.501469	0.201574	0.00130069	0.00423556
ENSMUSG00000107742	9530085L11Rik	8	havana	13285352	13287466	-	1	havana	TEC		171.698	-0.501194	0.144609	5.27622e-05	0.000224876
ENSMUSG00000035722	Abca7	10	ensembl_havana	79996494	80015572	+	15	ensembl_havana	protein_coding		979.852	-0.50012	0.100659	6.82716e-08	4.50735e-07
ENSMUSG00000030059	Tmf1	6	ensembl_havana	97152997	97179122	-	15	ensembl_havana	protein_coding		758.881	-0.499985	0.105384	2.11607e-07	1.3045e-06
ENSMUSG00000024889	Rce1	19	ensembl_havana	4622591	4625641	-	4	ensembl_havana	protein_coding		1076.03	-0.499581	0.0821696	1.2286e-10	1.1153e-09
ENSMUSG00000018740	Slc25a35	11	ensembl_havana	68968131	68974365	+	14	ensembl_havana	protein_coding		564.731	-0.499562	0.0824448	1.39614e-10	1.25659e-09
ENSMUSG00000074749	Kiz	2	ensembl_havana	146855864	146970097	+	10	ensembl_havana	protein_coding		672.726	-0.499507	0.0786065	2.13932e-11	2.07833e-10
ENSMUSG00000034518	Hmgxb4	8	ensembl_havana	74993356	75031978	+	14	ensembl_havana	protein_coding		620.172	-0.499499	0.141372	4.15553e-05	0.000180516
ENSMUSG00000070713	Gm10282	8	ensembl_havana	72304110	72305260	-	5	ensembl_havana	protein_coding		978.016	-0.499436	0.0995185	5.30183e-08	3.5565e-07
ENSMUSG00000097318	1700007L15Rik	16	havana	33379854	33380727	-	2	havana	bidirectional_promoter_lncRNA		74.1561	-0.499431	0.171109	0.000357102	0.00129903
ENSMUSG00000112226	Gm48786	10	havana	51543035	51546848	+	1	havana	processed_pseudogene		18.6757	-0.499255	0.358674	0.0185983	0.0452198
ENSMUSG00000020333	Acsl6	11	ensembl_havana	54303798	54364756	+	17	ensembl_havana	protein_coding		7832.16	-0.498657	0.0337507	2.22632e-50	1.74869e-48
ENSMUSG00000042426	Dhx29	13	ensembl_havana	112927454	112969432	+	6	ensembl_havana	protein_coding		1453.2	-0.498506	0.0817484	1.10797e-10	1.01244e-09
ENSMUSG00000003810	Mast2	4	ensembl_havana	116306762	116464183	-	12	ensembl_havana	protein_coding		4282.75	-0.49761	0.108709	4.86161e-07	2.84504e-06
ENSMUSG00000032633	Flcn	11	ensembl_havana	59791408	59810016	-	12	ensembl_havana	protein_coding		3432.01	-0.497153	0.063941	7.91944e-16	1.15633e-14
ENSMUSG00000033943	Mga	2	ensembl_havana	119897228	119969581	+	15	ensembl_havana	protein_coding		3303.23	-0.496862	0.12228	5.01629e-06	2.54142e-05
ENSMUSG00000070639	Lrrc8b	5	ensembl_havana	105415775	105490074	+	5	ensembl_havana	protein_coding		5057.7	-0.496409	0.0621786	1.50551e-16	2.34839e-15
ENSMUSG00000057440	Mpp7	18	ensembl	7347962	7626863	-	7	ensembl	protein_coding		455.872	-0.49605	0.0980107	4.377e-08	2.97121e-07
ENSMUSG00000040565	Btaf1	19	ensembl_havana	36926079	37012752	+	7	ensembl_havana	protein_coding		1748.07	-0.495917	0.112931	1.18007e-06	6.54774e-06
ENSMUSG00000009470	Tnpo1	13	ensembl_havana	98839019	98926384	-	17	ensembl_havana	protein_coding		11101.9	-0.495898	0.0934877	1.19069e-08	8.66703e-08
ENSMUSG00000026502	Desi2	1	ensembl_havana	178187417	178257301	+	13	ensembl_havana	protein_coding		1454.54	-0.495799	0.0883344	2.1031e-09	1.66608e-08
ENSMUSG00000115186	Gm49417	14	havana	70205324	70255287	+	1	havana	antisense		19.6197	-0.4956	0.31347	0.0127985	0.0326109
ENSMUSG00000097573	G730003C15Rik	1	ensembl_havana	59119833	59122141	+	2	ensembl_havana	antisense		109.886	-0.495341	0.126035	8.90976e-06	4.33358e-05
ENSMUSG00000047719	Ubiad1	4	ensembl_havana	148434495	148444771	-	2	ensembl_havana	protein_coding		1120.85	-0.494153	0.0732769	1.66543e-12	1.81096e-11
ENSMUSG00000107086	Gm43808	5	havana	30868764	30870828	-	1	havana	TEC		28.2642	-0.494059	0.287797	0.00959221	0.0252817
ENSMUSG00000040640	Erc2	14	ensembl_havana	27622428	28478537	+	11	ensembl_havana	protein_coding		920.45	-0.49403	0.0859173	9.58484e-10	7.92476e-09
ENSMUSG00000021608	Lpcat1	13	ensembl_havana	73467197	73516422	+	15	ensembl_havana	protein_coding		6548.35	-0.49386	0.0992092	6.88268e-08	4.5413e-07
ENSMUSG00000049550	Clip1	5	ensembl_havana	123577795	123684618	-	17	ensembl_havana	protein_coding		2472.09	-0.493575	0.0602059	2.65978e-17	4.36724e-16
ENSMUSG00000020719	Ddx5	11	ensembl_havana	106780355	106789185	-	14	ensembl_havana	protein_coding		35938.1	-0.49357	0.0410833	3.29323e-34	1.42471e-32
ENSMUSG00000052446	Zfp961	8	ensembl_havana	71951038	71993792	+	17	ensembl_havana	protein_coding		180.595	-0.493521	0.149864	0.000105286	0.000423246
ENSMUSG00000025236	Adpgk	9	ensembl_havana	59291558	59324052	+	11	ensembl_havana	protein_coding		859.259	-0.49335	0.0594944	1.21206e-17	2.04784e-16
ENSMUSG00000082674	Gm11914	4	havana	27867149	27867655	-	1	havana	processed_pseudogene		31.9975	-0.493176	0.291633	0.0102006	0.0266845
ENSMUSG00000044452	Zfp507	7	ensembl_havana	35772343	35803003	-	10	ensembl_havana	protein_coding		1362.84	-0.493055	0.082834	2.86957e-10	2.50635e-09
ENSMUSG00000026504	Sdccag8	1	ensembl_havana	176814660	177020437	+	17	ensembl_havana	protein_coding		356.988	-0.49299	0.140528	4.82053e-05	0.000207169
ENSMUSG00000056919	Cep162	9	ensembl_havana	87189577	87255536	-	9	ensembl_havana	protein_coding		324.741	-0.492981	0.163929	0.00028127	0.00104061
ENSMUSG00000007777	0610009B22Rik	11	ensembl_havana	51685386	51688874	-	9	ensembl_havana	protein_coding		818.938	-0.49297	0.0900853	4.81378e-09	3.65405e-08
ENSMUSG00000033257	Ttll4	1	ensembl_havana	74661745	74703730	+	14	ensembl_havana	protein_coding		785.746	-0.492625	0.138696	4.10027e-05	0.00017829
ENSMUSG00000020590	Snx13	12	ensembl_havana	35047186	35147479	+	16	ensembl_havana	protein_coding		1680.91	-0.492174	0.066094	1.05517e-14	1.39952e-13
ENSMUSG00000027676	Ccdc39	3	ensembl_havana	33812362	33844310	-	11	ensembl_havana	protein_coding		126.229	-0.491885	0.188877	0.000993523	0.00330925
ENSMUSG00000096929	A330023F24Rik	1	havana	194976375	195037904	+	7	havana	processed_transcript		558.71	-0.491059	0.18534	0.000874573	0.00294136
ENSMUSG00000055884	Fancm	12	ensembl_havana	65075603	65132058	+	8	ensembl_havana	protein_coding		366.195	-0.490844	0.168281	0.000383688	0.00138731
ENSMUSG00000037622	Wdtc1	4	ensembl_havana	133292459	133353481	-	14	ensembl_havana	protein_coding		6626.17	-0.490766	0.0616363	1.88868e-16	2.90919e-15
ENSMUSG00000039065	Fam173b	15	ensembl_havana	31601852	31621227	+	11	ensembl_havana	protein_coding		334.066	-0.490533	0.113055	1.57253e-06	8.58763e-06
ENSMUSG00000107929	4930595L18Rik	6	havana	98535246	98552107	-	1	havana	lincRNA		35.9763	-0.49038	0.286782	0.0099288	0.0260696
ENSMUSG00000018068	Ints2	11	ensembl_havana	86210681	86257575	-	13	ensembl_havana	protein_coding		514.577	-0.490325	0.121891	6.31276e-06	3.15496e-05
ENSMUSG00000033669	Zfp7	15	ensembl_havana	76879259	76892395	+	8	ensembl_havana	protein_coding		75.0008	-0.490294	0.234262	0.00402522	0.011673
ENSMUSG00000029655	N4bp2l2	5	ensembl_havana	150608007	150666183	-	17	ensembl_havana	protein_coding		970.167	-0.49022	0.0925683	1.31543e-08	9.51251e-08
ENSMUSG00000033054	Npat	9	ensembl_havana	53537047	53574342	+	7	ensembl_havana	protein_coding		686.893	-0.490025	0.107507	5.7054e-07	3.30477e-06
ENSMUSG00000035121	Neil2	14	ensembl_havana	63182443	63193856	-	6	ensembl_havana	protein_coding		137.16	-0.489918	0.140499	5.35196e-05	0.000227754
ENSMUSG00000023079	Gtf2ird1	5	ensembl_havana	134357656	134456716	-	14	ensembl_havana	protein_coding		2538.07	-0.489849	0.0725436	1.63249e-12	1.77689e-11
ENSMUSG00000015748	Prpf3	3	ensembl_havana	95830124	95855885	-	13	ensembl_havana	protein_coding		886.087	-0.488732	0.105432	3.98393e-07	2.35506e-06
ENSMUSG00000057098	Ebf1	11	ensembl_havana	44617317	45008091	+	14	ensembl_havana	protein_coding		950.218	-0.48852	0.181196	0.000775224	0.00263929
ENSMUSG00000039512	Uhrf1bp1	17	ensembl_havana	27856441	27900041	+	12	ensembl_havana	protein_coding		1227.89	-0.488509	0.0808319	1.70871e-10	1.52736e-09
ENSMUSG00000061755	Bod1l	5	ensembl_havana	41787538	41844315	-	10	ensembl_havana	protein_coding		2266.01	-0.488362	0.113519	1.89407e-06	1.02326e-05
ENSMUSG00000085260	Med9os	11	havana	59946889	59948142	-	7	havana	antisense		63.0949	-0.488294	0.22877	0.00367162	0.0107489
ENSMUSG00000043923	Ccdc84	9	ensembl_havana	44410159	44418569	-	8	ensembl_havana	protein_coding		78.3175	-0.488107	0.196341	0.00143438	0.00462334
ENSMUSG00000022386	Trmu	15	ensembl_havana	85879312	85897394	+	12	ensembl_havana	protein_coding		325.021	-0.488092	0.122283	7.34095e-06	3.63194e-05
ENSMUSG00000042508	Dmtf1	5	ensembl_havana	9118801	9161776	-	16	ensembl_havana	protein_coding		1142.47	-0.488002	0.101598	1.76109e-07	1.09789e-06
ENSMUSG00000078762	Haus5	7	ensembl_havana	30653711	30664994	-	10	ensembl_havana	protein_coding		387.306	-0.487519	0.0877098	3.10551e-09	2.41105e-08
ENSMUSG00000100347	Gm7895	1	havana	94468715	94469887	-	1	havana	processed_pseudogene		159.268	-0.487348	0.136811	4.1194e-05	0.000179051
ENSMUSG00000035529	Prdm4	10	ensembl_havana	85891966	85917142	-	10	ensembl_havana	protein_coding		1538.66	-0.487159	0.0459665	3.53999e-27	1.08753e-25
ENSMUSG00000021636	Marveld2	13	ensembl_havana	100595957	100616971	-	15	ensembl_havana	protein_coding		84.9373	-0.487117	0.218374	0.00288888	0.00864594
ENSMUSG00000024943	Smc5	19	ensembl_havana	23206451	23273897	-	9	ensembl_havana	protein_coding		955.917	-0.487113	0.10267	2.37625e-07	1.45438e-06
ENSMUSG00000025316	Banp	8	ensembl_havana	121949750	122029258	+	16	ensembl_havana	protein_coding		726.052	-0.487063	0.127217	1.45122e-05	6.80739e-05
ENSMUSG00000046580	Gm7862	12	havana	76152336	76152627	-	10	havana	processed_pseudogene		82.9465	-0.486202	0.204336	0.00195422	0.00608974
ENSMUSG00000032212	Sltm	9	ensembl_havana	70542754	70592234	+	10	ensembl_havana	protein_coding		1901.28	-0.486153	0.0490128	4.04721e-24	1.04726e-22
ENSMUSG00000032579	Hemk1	9	ensembl_havana	107327084	107338350	-	14	ensembl_havana	protein_coding		555.052	-0.486151	0.0740473	6.02942e-12	6.18009e-11
ENSMUSG00000022257	Laptm4b	15	ensembl_havana	34238028	34284302	+	4	ensembl_havana	protein_coding		18521	-0.486063	0.0689113	2.0345e-13	2.40727e-12
ENSMUSG00000018574	Acadvl	11	ensembl_havana	70010183	70015411	-	14	ensembl_havana	protein_coding		1376.18	-0.485666	0.0665946	3.55421e-14	4.52186e-13
ENSMUSG00000035139	Secisbp2	13	ensembl_havana	51651697	51684044	+	14	ensembl_havana	protein_coding		811.506	-0.485654	0.0581086	7.51971e-18	1.28619e-16
ENSMUSG00000032905	Atg12	18	ensembl	46732417	46741579	-	4	ensembl	protein_coding		1678.85	-0.485598	0.0481763	8.03175e-25	2.17804e-23
ENSMUSG00000003226	Ranbp2	10	ensembl_havana	58446920	58494356	+	7	ensembl_havana	protein_coding		6355.06	-0.485589	0.0908202	1.0378e-08	7.61928e-08
ENSMUSG00000060510	Zfp266	9	ensembl_havana	20495068	20521417	-	14	ensembl_havana	protein_coding		567.418	-0.485345	0.135315	3.81469e-05	0.000166625
ENSMUSG00000037646	Vps13b	15	ensembl_havana	35371160	35931229	+	10	ensembl_havana	protein_coding		2743.38	-0.48525	0.0718208	1.65949e-12	1.80539e-11
ENSMUSG00000020806	Rhbdf2	11	ensembl_havana	116598165	116627019	-	15	ensembl_havana	protein_coding		158.477	-0.484695	0.169612	0.000485341	0.00171977
ENSMUSG00000008226	Scrn3	2	ensembl_havana	73312601	73337818	+	14	ensembl_havana	protein_coding		816.838	-0.48452	0.0678054	1.05925e-13	1.28843e-12
ENSMUSG00000098234	Snhg6	1	havana	9941959	9944118	-	7	havana	lincRNA		266.873	-0.484342	0.122042	8.34629e-06	4.08734e-05
ENSMUSG00000027799	Nbea	3	ensembl_havana	55625195	56183701	-	12	ensembl_havana	protein_coding		8448.2	-0.483928	0.0637736	3.86682e-15	5.34979e-14
ENSMUSG00000047804	Akap10	11	ensembl_havana	61871307	61930252	-	15	ensembl_havana	protein_coding		1120.29	-0.483629	0.0767109	3.43331e-11	3.27651e-10
ENSMUSG00000058638	Zfp110	7	ensembl_havana	12834761	12850577	+	14	ensembl_havana	protein_coding		1201.83	-0.483594	0.0625946	1.33003e-15	1.91175e-14
ENSMUSG00000005481	Ddx39	8	ensembl_havana	83715177	83726892	+	18	ensembl_havana	protein_coding		548.125	-0.483333	0.0811896	3.12636e-10	2.71884e-09
ENSMUSG00000033166	Dis3	14	ensembl_havana	99075206	99099770	-	11	ensembl_havana	protein_coding		656.657	-0.483293	0.0907593	1.19432e-08	8.69057e-08
ENSMUSG00000054387	Mdm4	1	ensembl_havana	132959484	133030561	-	13	ensembl_havana	protein_coding		1007.85	-0.483023	0.291281	0.0115601	0.029774
ENSMUSG00000026198	Abcb6	1	ensembl_havana	75171717	75180392	-	15	ensembl_havana	protein_coding		988.23	-0.482285	0.0499295	5.46899e-23	1.33265e-21
ENSMUSG00000059273	Zc3h4	7	ensembl_havana	16400910	16437696	+	9	ensembl_havana	protein_coding		4114.02	-0.482151	0.0978358	9.88463e-08	6.35728e-07
ENSMUSG00000066900	Suds3	5	ensembl_havana	117091680	117116113	-	11	ensembl_havana	protein_coding		4418.39	-0.4821	0.0554652	4.33889e-19	8.06939e-18
ENSMUSG00000048410	Zfp407	18	ensembl_havana	84128027	84589725	-	16	ensembl_havana	protein_coding		769.733	-0.480882	0.102818	3.49583e-07	2.09164e-06
ENSMUSG00000036533	Cdc42ep3	17	ensembl_havana	79333727	79355091	-	9	ensembl_havana	protein_coding		372.07	-0.480863	0.0890863	8.17013e-09	6.07481e-08
ENSMUSG00000032238	Rora	9	ensembl_havana	68653786	69388246	+	17	ensembl_havana	protein_coding		6366.92	-0.48082	0.0963214	7.21344e-08	4.73977e-07
ENSMUSG00000096910	Zfp955b	17	ensembl	33289649	33303196	+	1	ensembl	protein_coding		47.5158	-0.480134	0.26038	0.00777121	0.0210122
ENSMUSG00000070003	Ssbp4	8	ensembl_havana	70597490	70608872	-	7	ensembl_havana	protein_coding		3006.88	-0.479829	0.0787425	1.35651e-10	1.2234e-09
ENSMUSG00000051316	Taf7	18	ensembl_havana	37640491	37644204	-	8	ensembl_havana	protein_coding		682.844	-0.479741	0.078072	9.84835e-11	9.05525e-10
ENSMUSG00000110218	Gm20219	17	havana	56551414	56554387	-	1	havana	protein_coding		38.5635	-0.479647	0.26158	0.00797913	0.0215036
ENSMUSG00000061393	Acvr2b	9	ensembl_havana	119402118	119434995	+	14	ensembl_havana	protein_coding		540.874	-0.479101	0.136424	5.33703e-05	0.00022725
ENSMUSG00000022604	Cep97	16	ensembl_havana	55899888	55934855	-	18	ensembl_havana	protein_coding		352.408	-0.478966	0.146316	0.000127028	0.000501368
ENSMUSG00000033624	Pdpr	8	ensembl_havana	111094630	111137074	+	10	ensembl_havana	protein_coding		682.291	-0.477961	0.136342	5.51552e-05	0.000233995
ENSMUSG00000027115	Kif18a	2	ensembl_havana	109280738	109341747	+	14	ensembl_havana	protein_coding		116.774	-0.477597	0.309102	0.0151023	0.037726
ENSMUSG00000030528	Blm	7	ensembl_havana	80454733	80535119	-	12	ensembl_havana	protein_coding		217.869	-0.477331	0.150778	0.000187084	0.000717313
ENSMUSG00000086502	B130055M24Rik	7	ensembl_havana	127448636	127460360	+	1	ensembl_havana	processed_transcript		37.76	-0.477289	0.287151	0.0118206	0.0303496
ENSMUSG00000034738	Nostrin	2	ensembl_havana	69135800	69189330	+	8	ensembl_havana	protein_coding		27.8711	-0.477157	0.23563	0.00516555	0.0145903
ENSMUSG00000020739	Nup85	11	ensembl_havana	115564434	115583985	+	11	ensembl_havana	protein_coding		1101.1	-0.476667	0.0780929	1.31055e-10	1.18581e-09
ENSMUSG00000039841	Zfp800	6	ensembl_havana	28239927	28398005	-	14	ensembl_havana	protein_coding		521.121	-0.476594	0.144524	0.000118923	0.000472664
ENSMUSG00000086350	B230369F24Rik	1	havana	178313328	178318549	-	1	havana	antisense		155.004	-0.476456	0.124055	1.51341e-05	7.08114e-05
ENSMUSG00000038718	Pbx3	2	ensembl_havana	34171457	34373142	-	15	ensembl_havana	protein_coding		1874.28	-0.476132	0.0546963	4.09181e-19	7.62267e-18
ENSMUSG00000045140	Pigw	11	ensembl_havana	84876315	84880285	-	8	ensembl_havana	protein_coding		127.31	-0.476116	0.133489	4.44994e-05	0.000192324
ENSMUSG00000038570	Saxo2	7	ensembl_havana	82632960	82648528	-	15	ensembl_havana	protein_coding		141.191	-0.476113	0.163043	0.000425472	0.00152569
ENSMUSG00000038544	Inip	4	ensembl_havana	59769637	59801589	-	14	ensembl_havana	protein_coding		453.532	-0.47585	0.114528	4.05734e-06	2.08419e-05
ENSMUSG00000024301	Kifc5b	17	ensembl	26917091	26932579	+	9	ensembl	protein_coding		76.3647	-0.475636	0.161186	0.000387037	0.00139783
ENSMUSG00000036208	Nepro	16	ensembl_havana	44724301	44737284	+	13	ensembl_havana	protein_coding		155.116	-0.475556	0.121178	1.08225e-05	5.19885e-05
ENSMUSG00000038679	Trps1	15	ensembl_havana	50654752	50890463	-	16	ensembl_havana	protein_coding		651.06	-0.475514	0.287008	0.0120723	0.030917
ENSMUSG00000092074	Dynlt1a	17	ensembl_havana	6306340	6317500	-	2	ensembl_havana	protein_coding		79.7015	-0.475464	0.187336	0.00135514	0.0043993
ENSMUSG00000025077	Dclre1a	19	ensembl_havana	56529167	56548222	-	13	ensembl_havana	protein_coding		378.906	-0.475039	0.187033	0.00135222	0.00439109
ENSMUSG00000018377	Vezf1	11	ensembl_havana	88068279	88084729	+	10	ensembl_havana	protein_coding		4301.43	-0.474596	0.0433984	1.02157e-28	3.43888e-27
ENSMUSG00000028096	Gpr89	3	ensembl_havana	96868281	96905346	-	13	ensembl_havana	protein_coding		1173.6	-0.474368	0.14335	0.000116277	0.000462977
ENSMUSG00000036721	Zscan12	13	ensembl_havana	21362820	21372289	+	14	ensembl_havana	protein_coding		223.914	-0.474175	0.0849187	3.03242e-09	2.35926e-08
ENSMUSG00000092417	Gpank1	17	ensembl_havana	35121455	35124814	+	3	ensembl_havana	protein_coding		633.476	-0.473948	0.0784584	1.98976e-10	1.76717e-09
ENSMUSG00000026047	Kdelc1	1	ensembl_havana	44106546	44118808	-	13	ensembl_havana	protein_coding		186.932	-0.473404	0.102789	5.27674e-07	3.07013e-06
ENSMUSG00000028602	Tnfrsf8	4	ensembl_havana	145267137	145315164	-	12	ensembl_havana	protein_coding		136.816	-0.473362	0.155847	0.000297286	0.00109511
ENSMUSG00000054737	Zfp182	X	ensembl_havana	21028939	21062316	-	11	ensembl_havana	protein_coding		50.5632	-0.473137	0.191524	0.00166744	0.0053005
ENSMUSG00000027893	Ahcyl1	3	ensembl_havana	107663118	107696560	-	14	ensembl_havana	protein_coding		9582.97	-0.473118	0.0518018	8.82525e-21	1.85113e-19
ENSMUSG00000021254	Gpatch2l	12	ensembl_havana	86241858	86291784	+	9	ensembl_havana	protein_coding		1585.9	-0.473097	0.057842	3.78397e-17	6.14029e-16
ENSMUSG00000019961	Tmpo	10	ensembl_havana	91147571	91181315	-	17	ensembl_havana	protein_coding		2447.46	-0.47306	0.061259	1.50989e-15	2.15907e-14
ENSMUSG00000070527	Mkrn3	7	ensembl_havana	62417593	62420139	-	3	ensembl_havana	protein_coding		189.068	-0.472708	0.109349	1.97863e-06	1.06556e-05
ENSMUSG00000116632	AC126457.1	16	havana	21331902	21333356	-	1	havana	transcribed_processed_pseudogene		282.771	-0.472641	0.121018	1.19988e-05	5.71308e-05
ENSMUSG00000028414	Fktn	4	ensembl_havana	53713998	53777890	+	17	ensembl_havana	protein_coding		1414.13	-0.472627	0.0781069	1.89002e-10	1.68331e-09
ENSMUSG00000097195	Snhg5	9	havana	88521050	88522929	-	9	havana	processed_transcript		260.404	-0.472583	0.0984322	2.04502e-07	1.26317e-06
ENSMUSG00000056342	Usp34	11	ensembl_havana	23306895	23490560	+	16	ensembl_havana	protein_coding		5342.57	-0.47256	0.0973884	1.58281e-07	9.91773e-07
ENSMUSG00000085037	4933421O10Rik	4	havana	33027142	33031323	-	1	havana	processed_transcript		258.755	-0.472394	0.101769	4.47309e-07	2.62879e-06
ENSMUSG00000013878	Rnf170	8	ensembl_havana	26119368	26151790	+	18	ensembl_havana	protein_coding		870.005	-0.472381	0.0744782	2.98155e-11	2.86762e-10
ENSMUSG00000026491	Ahctf1	1	ensembl_havana	179744894	179803680	-	13	ensembl_havana	protein_coding		1961.94	-0.472328	0.0793671	3.5023e-10	3.02913e-09
ENSMUSG00000032846	Zswim6	13	ensembl_havana	107724617	107890064	-	10	ensembl_havana	processed_transcript		943.615	-0.472261	0.138109	7.95181e-05	0.000327384
ENSMUSG00000022960	Donson	16	ensembl_havana	91676808	91688770	-	13	ensembl_havana	protein_coding		413.061	-0.472025	0.102818	5.73072e-07	3.31857e-06
ENSMUSG00000074890	Lcmt2	2	ensembl_havana	121128307	121140653	-	4	ensembl_havana	protein_coding		857.521	-0.471886	0.0599493	4.68795e-16	7.00662e-15
ENSMUSG00000034379	Wdr5b	16	ensembl_havana	36041190	36043928	+	9	ensembl_havana	protein_coding		452.417	-0.471845	0.0766727	1.00006e-10	9.18761e-10
ENSMUSG00000018651	Tada2a	11	ensembl_havana	84078920	84129600	-	14	ensembl_havana	protein_coding		776.818	-0.471492	0.0608905	1.29927e-15	1.86997e-14
ENSMUSG00000079083	Jrkl	9	ensembl_havana	13242607	13245829	-	3	ensembl_havana	protein_coding		255.661	-0.471172	0.106813	1.34102e-06	7.38893e-06
ENSMUSG00000045349	Sh2d5	4	ensembl_havana	138250403	138261332	+	15	ensembl_havana	protein_coding		565.86	-0.47076	0.102566	5.82501e-07	3.36789e-06
ENSMUSG00000028974	Dffa	4	ensembl_havana	149104146	149120647	+	13	ensembl_havana	protein_coding		656.7	-0.470694	0.0675116	4.20342e-13	4.79679e-12
ENSMUSG00000022119	Rbm26	14	ensembl_havana	105106751	105177327	-	15	ensembl_havana	protein_coding		1466.5	-0.470356	0.0558285	4.90291e-18	8.48434e-17
ENSMUSG00000025257	Ribc1	X	ensembl_havana	152004582	152016295	-	5	ensembl_havana	protein_coding		58.2912	-0.469959	0.213176	0.00346475	0.0101918
ENSMUSG00000031986	Sprtn	8	ensembl_havana	124897886	124906161	+	6	ensembl_havana	protein_coding		591.451	-0.469893	0.0647004	5.15625e-14	6.44531e-13
ENSMUSG00000011158	Brf1	12	ensembl_havana	112960085	113000704	-	8	ensembl_havana	protein_coding		1350.16	-0.469881	0.0542002	5.9375e-19	1.09414e-17
ENSMUSG00000039834	Zfp335	2	ensembl_havana	164891882	164911757	-	17	ensembl_havana	protein_coding		601.013	-0.469659	0.105141	1.04995e-06	5.86838e-06
ENSMUSG00000016018	Skiv2l2	13	ensembl_havana	112867418	112927398	-	4	ensembl_havana	protein_coding		2811.24	-0.469608	0.0650777	7.28142e-14	8.99016e-13
ENSMUSG00000022961	Son	16	ensembl_havana	91647506	91679221	+	18	ensembl_havana	protein_coding		8716.85	-0.469565	0.055808	5.42911e-18	9.37294e-17
ENSMUSG00000031634	Ufsp2	8	ensembl_havana	45975528	45996958	+	13	ensembl_havana	protein_coding		1328.01	-0.469558	0.0556015	4.16148e-18	7.2409e-17
ENSMUSG00000032593	Amigo3	9	ensembl_havana	108053159	108055701	+	5	ensembl_havana	protein_coding		93.8249	-0.469538	0.125179	2.30152e-05	0.000104251
ENSMUSG00000104945	Gm35715	9	havana	110669329	110674954	-	1	havana	antisense		31.5146	-0.469133	0.278627	0.0118019	0.030312
ENSMUSG00000025645	Ccdc51	9	ensembl_havana	109082493	109092489	+	8	ensembl_havana	protein_coding		402.661	-0.469077	0.119324	1.1133e-05	5.33758e-05
ENSMUSG00000026034	Clk1	1	ensembl_havana	58410189	58424066	-	17	ensembl_havana	protein_coding		1623.27	-0.468978	0.0891644	1.94309e-08	1.37594e-07
ENSMUSG00000001248	Gramd1a	7	ensembl_havana	31130127	31155896	-	15	ensembl_havana	protein_coding		1652.28	-0.468882	0.0574731	4.67773e-17	7.5081e-16
ENSMUSG00000032842	Abcc10	17	ensembl_havana	46303221	46328352	-	13	ensembl_havana	protein_coding		404	-0.468325	0.0696745	2.46774e-12	2.63297e-11
ENSMUSG00000045576	St7l	3	ensembl_havana	104864005	104930064	+	16	ensembl_havana	protein_coding		903.143	-0.468114	0.0916092	4.36627e-08	2.96574e-07
ENSMUSG00000033819	Ppp1r16a	15	ensembl_havana	76671615	76694919	+	16	ensembl_havana	protein_coding		1971.47	-0.467865	0.0631183	1.71618e-14	2.24004e-13
ENSMUSG00000090071	Cdk5r2	1	ensembl_havana	74854934	74857732	+	4	ensembl_havana	protein_coding		3869.66	-0.467626	0.0461028	4.98332e-25	1.38148e-23
ENSMUSG00000038205	Prkab2	3	ensembl_havana	97658193	97673812	+	12	ensembl_havana	protein_coding		762.942	-0.467293	0.0978299	2.42155e-07	1.48088e-06
ENSMUSG00000113654	Gm30893	13	havana	14521486	14525016	+	1	havana	antisense		20.7192	-0.467266	0.274607	0.0114775	0.0295991
ENSMUSG00000039087	Rreb1	13	ensembl_havana	37778400	37952005	+	17	ensembl_havana	protein_coding		594.956	-0.467171	0.141824	0.000130157	0.000512713
ENSMUSG00000027378	Nphp1	2	ensembl_havana	127740732	127788897	-	16	ensembl_havana	protein_coding		597.802	-0.467029	0.0763897	1.34579e-10	1.21521e-09
ENSMUSG00000026219	Trip12	1	ensembl_havana	84721189	84840516	-	14	ensembl_havana	protein_coding		6001.81	-0.466782	0.060721	2.10451e-15	2.98622e-14
ENSMUSG00000052675	Zfp112	7	ensembl_havana	24112314	24127952	+	11	ensembl_havana	protein_coding		79.064	-0.466565	0.175924	0.00104096	0.00345478
ENSMUSG00000003360	Ddx23	15	ensembl_havana	98645134	98662894	-	15	ensembl_havana	protein_coding		3914.2	-0.466452	0.0436737	1.78379e-27	5.59645e-26
ENSMUSG00000059474	Mbtd1	11	ensembl_havana	93885852	93946985	+	13	ensembl_havana	protein_coding		899.976	-0.466278	0.0769589	1.90876e-10	1.69932e-09
ENSMUSG00000062519	Zfp398	6	ensembl_havana	47835661	47873537	+	13	ensembl_havana	protein_coding		732.545	-0.465954	0.121992	1.80381e-05	8.32904e-05
ENSMUSG00000033285	Wdr3	3	ensembl_havana	100138180	100162407	-	15	ensembl_havana	protein_coding		827.966	-0.465899	0.11665	8.80404e-06	4.28875e-05
ENSMUSG00000030515	Tarsl2	7	ensembl_havana	65644898	65692091	+	9	ensembl_havana	protein_coding		956.492	-0.465658	0.0550507	3.83924e-18	6.69073e-17
ENSMUSG00000052707	Tnrc6a	7	ensembl_havana	123123885	123195296	+	8	ensembl_havana	protein_coding		2562.95	-0.46563	0.0995255	3.97705e-07	2.35225e-06
ENSMUSG00000036214	Znrd1as	17	ensembl_havana	36958592	36965625	+	14	ensembl_havana	protein_coding		174.861	-0.465446	0.1126	4.87299e-06	2.47296e-05
ENSMUSG00000061666	Gdpd1	11	ensembl_havana	87033867	87074062	-	6	ensembl_havana	protein_coding		1176.8	-0.46543	0.0442125	9.27482e-27	2.79887e-25
ENSMUSG00000081232	Gm14373	X	havana	5699727	5701884	-	3	havana	processed_pseudogene		20.9407	-0.465282	0.319163	0.0191718	0.0464083
ENSMUSG00000021575	Ahrr	13	ensembl_havana	74211118	74292331	-	16	ensembl_havana	protein_coding		1102.97	-0.46527	0.12385	2.33271e-05	0.000105491
ENSMUSG00000112449	Srp54b	12	ensembl_havana	55155104	55189573	+	1	ensembl_havana	protein_coding		2896.85	-0.465074	0.116004	8.32039e-06	4.07556e-05
ENSMUSG00000036552	Ermard	17	ensembl_havana	15041208	15090044	+	18	ensembl_havana	protein_coding		456.511	-0.464914	0.125229	2.78607e-05	0.00012467
ENSMUSG00000029632	Ndufa4	6	ensembl_havana	11900292	11907497	-	7	ensembl_havana	protein_coding		7652.68	-0.464814	0.068324	1.45305e-12	1.59332e-11
ENSMUSG00000017550	Atad5	11	ensembl_havana	80089400	80135794	+	14	ensembl_havana	protein_coding		217.163	-0.464677	0.108284	2.44818e-06	1.30072e-05
ENSMUSG00000036977	Anapc10	8	ensembl_havana	79711820	79779059	+	8	ensembl_havana	protein_coding		241.893	-0.46457	0.120499	1.5788e-05	7.35447e-05
ENSMUSG00000029166	Mapre3	5	ensembl_havana	30814641	30866106	+	14	ensembl_havana	protein_coding		4615.19	-0.464401	0.0467826	4.59459e-24	1.182e-22
ENSMUSG00000050890	Pdik1l	4	ensembl_havana	134275002	134287895	-	15	ensembl_havana	protein_coding		593.176	-0.464307	0.114984	7.41327e-06	3.66608e-05
ENSMUSG00000087589	D430040D24Rik	1	havana	36557701	36565613	+	3	havana	processed_transcript		42.1348	-0.464301	0.198065	0.00250441	0.00762512
ENSMUSG00000041375	Ccdc9	7	ensembl_havana	16274042	16286795	-	18	ensembl_havana	protein_coding		1268.55	-0.464059	0.0791803	6.5299e-10	5.5037e-09
ENSMUSG00000031706	Rfx1	8	ensembl_havana	84066834	84096992	+	7	ensembl_havana	protein_coding		754.882	-0.464033	0.0641221	6.58833e-14	8.17544e-13
ENSMUSG00000025591	Tma16	8	ensembl_havana	66473118	66486530	-	6	ensembl_havana	protein_coding		278.876	-0.463924	0.0986526	3.59026e-07	2.14236e-06
ENSMUSG00000056493	Foxk1	5	ensembl_havana	142401497	142462011	+	9	ensembl_havana	protein_coding		1855.29	-0.463732	0.0909847	4.86567e-08	3.28081e-07
ENSMUSG00000027671	Actl6a	3	ensembl_havana	32706298	32726973	+	14	ensembl_havana	protein_coding		1594.04	-0.463704	0.0615783	7.28812e-15	9.81349e-14
ENSMUSG00000049657	Zbtb5	4	ensembl_havana	44991242	45012412	-	9	ensembl_havana	protein_coding		1005.47	-0.463563	0.0577079	1.37561e-16	2.15182e-15
ENSMUSG00000041161	Otud3	4	ensembl_havana	138895379	138913945	-	8	ensembl_havana	protein_coding		180.756	-0.463403	0.0986517	3.70016e-07	2.20141e-06
ENSMUSG00000038175	Mylip	13	ensembl_havana	45389742	45412022	+	10	ensembl_havana	protein_coding		1020.99	-0.463304	0.0645563	1.02961e-13	1.25519e-12
ENSMUSG00000078486	Perm1	4	ensembl_havana	156215868	156221307	+	3	ensembl_havana	protein_coding		124.57	-0.463298	0.146836	0.000217285	0.000822995
ENSMUSG00000068284	Usf3	16	ensembl_havana	44173246	44227465	+	14	ensembl_havana	protein_coding		1292.01	-0.463202	0.110996	4.18341e-06	2.14348e-05
ENSMUSG00000043659	Npsr1	9	ensembl_havana	24097996	24316398	+	11	ensembl_havana	protein_coding		67.8335	-0.463145	0.237236	0.00670797	0.0184116
ENSMUSG00000060206	Zfp462	4	ensembl_havana	54945048	55083563	+	11	ensembl_havana	protein_coding		3166.77	-0.462925	0.128003	4.11229e-05	0.000178778
ENSMUSG00000039456	Morc3	16	ensembl_havana	93832121	93876073	+	10	ensembl_havana	protein_coding		918.899	-0.462789	0.0960237	2.03563e-07	1.25807e-06
ENSMUSG00000035868	Zfp983	17	ensembl_havana	21650624	21664966	+	9	ensembl_havana	protein_coding		89.7703	-0.462641	0.192479	0.00216069	0.00666191
ENSMUSG00000034297	Med13	11	ensembl_havana	86267033	86357602	-	14	ensembl_havana	protein_coding		4834.59	-0.462513	0.116834	1.05051e-05	5.05295e-05
ENSMUSG00000016181	Diexf	1	ensembl_havana	193091104	193130272	-	9	ensembl_havana	protein_coding		470.038	-0.462479	0.123941	2.64011e-05	0.000118521
ENSMUSG00000040220	Gas8	8	ensembl_havana	123518834	123536650	+	10	ensembl_havana	protein_coding		782.089	-0.46207	0.0661135	4.03197e-13	4.61064e-12
ENSMUSG00000063450	Syne2	12	ensembl_havana	75818134	76110926	+	14	ensembl_havana	protein_coding		4094.4	-0.461793	0.0857637	1.0454e-08	7.67251e-08
ENSMUSG00000005125	Ndrg1	15	ensembl_havana	66929318	66969640	-	13	ensembl_havana	protein_coding		8033.24	-0.461438	0.0945025	1.4988e-07	9.41268e-07
ENSMUSG00000022742	Cpox	16	ensembl_havana	58670292	58717636	+	6	ensembl_havana	protein_coding		776.714	-0.461372	0.0860118	1.17495e-08	8.56374e-08
ENSMUSG00000020700	Map3k3	11	ensembl_havana	106084613	106155446	+	11	ensembl_havana	protein_coding		663.751	-0.46134	0.10869	3.10471e-06	1.62498e-05
ENSMUSG00000103486	Gm10657	9	ensembl_havana	58554799	58555829	+	1	ensembl_havana	TEC		67.2551	-0.461284	0.178246	0.00130501	0.00424839
ENSMUSG00000089682	Bcl2l2	14	ensembl_havana	54883377	54888234	+	10	ensembl_havana	protein_coding		5151.21	-0.46127	0.0562728	3.63999e-17	5.91531e-16
ENSMUSG00000091405	Hist2h4	3	ensembl_havana	96261682	96263311	-	2	ensembl_havana	protein_coding		34.1573	-0.460915	0.253984	0.0093008	0.0246162
ENSMUSG00000054178	Gm9938	19	ensembl	23723279	23725034	+	1	ensembl	protein_coding		246.254	-0.460809	0.163968	0.000676235	0.00233058
ENSMUSG00000074211	Sdhaf1	7	ensembl_havana	30321406	30323895	-	4	ensembl_havana	protein_coding		1075.2	-0.460723	0.072898	3.8352e-11	3.65043e-10
ENSMUSG00000026407	Cacna1s	1	ensembl_havana	136052750	136119822	+	17	ensembl_havana	protein_coding		763.61	-0.460329	0.0852234	9.63957e-09	7.10301e-08
ENSMUSG00000048706	Lurap1l	4	ensembl_havana	80910646	80955628	+	3	ensembl_havana	protein_coding		1494.18	-0.460114	0.0662269	5.51127e-13	6.22513e-12
ENSMUSG00000107035	Ybx1-ps2	6	havana	37686239	37687195	-	1	havana	processed_pseudogene		68.1158	-0.46001	0.153478	0.000377058	0.00136535
ENSMUSG00000113786	Gm49384	12	havana	69189839	69204267	-	1	havana	protein_coding		73.9849	-0.459921	0.186215	0.00183853	0.00577802
ENSMUSG00000024276	Zfp397	18	ensembl_havana	23954692	23964673	+	7	ensembl_havana	protein_coding		1005.05	-0.459855	0.110679	4.66401e-06	2.37435e-05
ENSMUSG00000035455	Fignl1	11	ensembl_havana	11787431	11808962	-	12	ensembl_havana	protein_coding		49.5005	-0.459537	0.196142	0.00259978	0.00788188
ENSMUSG00000031174	Rpgr	X	ensembl_havana	10073621	10216920	-	17	ensembl_havana	protein_coding		311.353	-0.459506	0.0853448	1.06917e-08	7.83917e-08
ENSMUSG00000054115	Skp2	15	ensembl_havana	9111985	9155425	-	11	ensembl_havana	protein_coding		175.43	-0.458563	0.109721	4.23902e-06	2.17097e-05
ENSMUSG00000061130	Ppm1b	17	ensembl	84956741	85023991	+	12	ensembl	protein_coding		6070.37	-0.458527	0.0383667	9.79218e-34	4.15511e-32
ENSMUSG00000064115	Cadm2	16	ensembl_havana	66655421	67620908	-	13	ensembl_havana	protein_coding		4856.01	-0.458261	0.0884903	3.30944e-08	2.28291e-07
ENSMUSG00000015023	Ddx19a	8	ensembl_havana	110974996	110997800	-	7	ensembl_havana	protein_coding		1836.14	-0.458218	0.055707	2.9531e-17	4.8381e-16
ENSMUSG00000030752	Kdm8	7	ensembl_havana	125444676	125462269	+	8	ensembl_havana	protein_coding		189.182	-0.45771	0.119518	1.85807e-05	8.55461e-05
ENSMUSG00000028013	Ppa2	3	ensembl_havana	133310110	133378235	+	16	ensembl_havana	protein_coding		1790.22	-0.457613	0.0805161	1.9786e-09	1.57365e-08
ENSMUSG00000038095	Sbno1	5	ensembl_havana	124368702	124426001	-	15	ensembl_havana	protein_coding		2875.34	-0.457541	0.109264	4.12678e-06	2.1174e-05
ENSMUSG00000085521	4930526A20Rik	17	havana	28075050	28076677	-	4	havana	transcribed_processed_pseudogene		39.3347	-0.457337	0.222497	0.00545508	0.015326
ENSMUSG00000035234	Abraxas1	5	ensembl_havana	100805192	100820965	-	18	ensembl_havana	protein_coding		160.724	-0.457087	0.121429	2.42731e-05	0.000109479
ENSMUSG00000039738	Slx4	16	ensembl_havana	3979105	4003770	-	16	ensembl_havana	protein_coding		1112.99	-0.457002	0.109002	4.05443e-06	2.08317e-05
ENSMUSG00000049164	Zfp518a	19	ensembl	40894705	40917947	+	6	ensembl	protein_coding		686.893	-0.456833	0.0930673	1.36956e-07	8.64511e-07
ENSMUSG00000004364	Cul3	1	ensembl_havana	80264923	80340480	-	14	ensembl_havana	protein_coding		7255.21	-0.456584	0.055828	4.4343e-17	7.13806e-16
ENSMUSG00000032590	Apeh	9	ensembl_havana	108085413	108094606	-	14	ensembl_havana	protein_coding		1851.77	-0.456437	0.0858353	1.58563e-08	1.13552e-07
ENSMUSG00000020694	Tlk2	11	ensembl_havana	105178807	105283959	+	17	ensembl_havana	protein_coding		2038.2	-0.456273	0.0566054	1.17315e-16	1.83772e-15
ENSMUSG00000066441	Rdh11	12	ensembl_havana	79174337	79192293	-	14	ensembl_havana	protein_coding		2065.65	-0.456223	0.0865311	2.03362e-08	1.43683e-07
ENSMUSG00000035314	Gdpd5	7	ensembl_havana	99381414	99461877	+	10	ensembl_havana	protein_coding		3543.71	-0.455991	0.0587534	1.30225e-15	1.87305e-14
ENSMUSG00000046404	Yod1	1	ensembl_havana	130717327	130724358	+	5	ensembl_havana	protein_coding		485.702	-0.455738	0.084116	9.15922e-09	6.77385e-08
ENSMUSG00000044201	Cdc25c	18	ensembl	34732997	34751533	-	9	ensembl	protein_coding		51.8195	-0.455267	0.221111	0.00548403	0.0153937
ENSMUSG00000029165	Agbl5	5	ensembl_havana	30888694	30906965	+	17	ensembl_havana	protein_coding		675.284	-0.455119	0.0918097	1.08512e-07	6.94262e-07
ENSMUSG00000038024	Dennd4c	4	ensembl_havana	86748555	86850603	+	17	ensembl_havana	protein_coding		857.083	-0.454994	0.0937832	1.8574e-07	1.15469e-06
ENSMUSG00000047789	Slc38a9	13	ensembl_havana	112660751	112738749	+	5	ensembl_havana	protein_coding		1061.67	-0.454645	0.119619	2.14187e-05	9.75982e-05
ENSMUSG00000039219	Arid4b	13	ensembl_havana	14063232	14199603	+	18	ensembl_havana	protein_coding		1569.26	-0.454496	0.0700123	1.31966e-11	1.30319e-10
ENSMUSG00000029422	Rsrc2	5	ensembl_havana	123728426	123749414	-	15	ensembl_havana	protein_coding		2729.95	-0.454375	0.0697688	1.1496e-11	1.14238e-10
ENSMUSG00000100615	Gm5511	19	havana	11438031	11438832	+	1	havana	processed_pseudogene		65.6222	-0.454187	0.164743	0.000837692	0.00283497
ENSMUSG00000057378	Ryr3	2	ensembl_havana	112631355	113217096	-	15	ensembl_havana	protein_coding		371.352	-0.454125	0.31424	0.0208049	0.0498193
ENSMUSG00000038762	Abcf1	17	ensembl_havana	35956819	35969761	-	15	ensembl_havana	protein_coding		3986.81	-0.454005	0.0420643	5.90323e-28	1.88954e-26
ENSMUSG00000055926	Gm14137	2	ensembl_havana	119174509	119177575	+	2	ensembl_havana	protein_coding		21.8334	-0.45382	0.284874	0.0155368	0.0386545
ENSMUSG00000051451	Crebzf	7	ensembl_havana	90442729	90447994	+	6	ensembl_havana	protein_coding		1195.63	-0.453285	0.101929	1.3293e-06	7.32621e-06
ENSMUSG00000039671	Zmynd8	2	ensembl_havana	165784152	165899016	-	18	ensembl_havana	protein_coding		4572.79	-0.452916	0.112724	8.90161e-06	4.33057e-05
ENSMUSG00000086688	Gm11560	11	havana	99932162	99933109	+	4	havana	processed_pseudogene		96.9465	-0.452696	0.152428	0.000436612	0.0015626
ENSMUSG00000062944	9130023H24Rik	7	ensembl_havana	128234458	128238031	-	4	ensembl_havana	protein_coding		324.16	-0.452242	0.0746635	2.18954e-10	1.93452e-09
ENSMUSG00000078880	Gm14308	2	ensembl_havana	176613364	176636344	-	10	ensembl_havana	protein_coding		45.2128	-0.451789	0.252542	0.0104033	0.0271481
ENSMUSG00000025862	Stag2	X	ensembl_havana	42149317	42277185	+	14	ensembl_havana	protein_coding		4697.54	-0.451648	0.0687943	8.29076e-12	8.37011e-11
ENSMUSG00000035107	Dcbld2	16	ensembl_havana	58408443	58469727	+	13	ensembl_havana	protein_coding		1489.65	-0.451543	0.0446679	8.19619e-25	2.21938e-23
ENSMUSG00000064208	Gm10145	10	havana	27936364	27936825	+	6	havana	processed_pseudogene		25.9804	-0.451452	0.273919	0.0140615	0.0354473
ENSMUSG00000034867	Ankrd27	7	ensembl_havana	35586244	35639226	+	16	ensembl_havana	protein_coding		1101.81	-0.451443	0.124496	4.36499e-05	0.000188911
ENSMUSG00000023952	Gtpbp2	17	ensembl_havana	46161032	46169370	+	13	ensembl_havana	protein_coding		1180.9	-0.451425	0.070012	1.81219e-11	1.76906e-10
ENSMUSG00000036568	Bicral	17	ensembl_havana	46798120	46858482	-	7	ensembl_havana	protein_coding		1791.15	-0.451307	0.126995	5.75602e-05	0.000243406
ENSMUSG00000063659	Zbtb18	1	ensembl_havana	177442351	177450764	+	11	ensembl_havana	protein_coding		3659.22	-0.451289	0.0846974	1.56534e-08	1.12135e-07
ENSMUSG00000038332	Sesn1	10	ensembl_havana	41809935	41908424	+	13	ensembl_havana	protein_coding		2496.89	-0.451173	0.0478205	6.37732e-22	1.43263e-20
ENSMUSG00000100075	1700018L02Rik	19	havana	29046245	29048729	+	1	havana	antisense		90.6537	-0.451158	0.130647	8.37474e-05	0.000343519
ENSMUSG00000049091	Sephs2	7	ensembl_havana	127271879	127274055	-	6	ensembl_havana	protein_coding		1669.78	-0.451113	0.0527105	1.85852e-18	3.32254e-17
ENSMUSG00000103697	Gm38020	X	havana	103576426	103581101	-	1	havana	TEC		41.4481	-0.45095	0.281473	0.0155001	0.0386151
ENSMUSG00000083258	Gm5939	X	ensembl_havana	78855408	78858281	-	3	ensembl_havana	processed_pseudogene		98.0794	-0.450925	0.14728	0.000328442	0.00120109
ENSMUSG00000051860	Samd7	3	ensembl_havana	30746293	30767174	+	13	ensembl_havana	protein_coding		3181.15	-0.450619	0.121888	3.34136e-05	0.00014749
ENSMUSG00000031451	Gas6	8	ensembl_havana	13465374	13494490	-	6	ensembl_havana	protein_coding		6086.89	-0.450535	0.0429866	1.73653e-26	5.18385e-25
ENSMUSG00000042323	Pbrm1	14	ensembl_havana	31019138	31121592	+	17	ensembl_havana	protein_coding		3091.53	-0.450476	0.108992	5.55762e-06	2.79839e-05
ENSMUSG00000014748	Tex261	6	ensembl_havana	83768885	83775813	-	13	ensembl_havana	protein_coding		2577.75	-0.450472	0.0626544	1.05131e-13	1.27948e-12
ENSMUSG00000045193	Cirbp	10	ensembl_havana	80165985	80172786	+	13	ensembl_havana	protein_coding		6985.1	-0.450403	0.126299	5.53367e-05	0.000234709
ENSMUSG00000074283	Zfp109	7	ensembl_havana	24227572	24237560	-	5	ensembl_havana	protein_coding		56.8264	-0.450363	0.193888	0.00292751	0.00874738
ENSMUSG00000063455	D630045J12Rik	6	ensembl_havana	38123174	38254009	-	16	ensembl_havana	protein_coding		2083.34	-0.450172	0.0943575	2.89626e-07	1.75231e-06
ENSMUSG00000026779	Mastl	2	ensembl_havana	23115606	23156024	-	6	ensembl_havana	protein_coding		40.7461	-0.449994	0.193725	0.00293492	0.00876599
ENSMUSG00000003929	Zfp81	17	ensembl_havana	33329342	33358878	-	10	ensembl_havana	protein_coding		358.25	-0.449985	0.145726	0.000303442	0.00111538
ENSMUSG00000042625	Safb2	17	ensembl_havana	56560965	56584585	-	16	ensembl_havana	protein_coding		1457.35	-0.449964	0.0865564	3.20226e-08	2.21035e-07
ENSMUSG00000035000	Dpp4	2	ensembl_havana	62330073	62412231	-	8	ensembl_havana	protein_coding		43.6431	-0.449669	0.26035	0.0120364	0.0308465
ENSMUSG00000029363	Rfc5	5	ensembl_havana	117378103	117389047	-	14	ensembl_havana	protein_coding		223.823	-0.449459	0.169754	0.00120088	0.00394008
ENSMUSG00000027030	Stk39	2	ensembl_havana	68210445	68472268	-	15	ensembl_havana	protein_coding		1771.64	-0.449136	0.0627259	1.31961e-13	1.59202e-12
ENSMUSG00000040167	Ikzf5	7	ensembl_havana	131388652	131410521	-	16	ensembl_havana	protein_coding		1526.32	-0.449105	0.0646883	6.30172e-13	7.08904e-12
ENSMUSG00000043572	Pars2	4	ensembl_havana	106651069	106655282	+	7	ensembl_havana	protein_coding		331.244	-0.449093	0.132295	0.000105483	0.000423809
ENSMUSG00000053470	Kdm3a	6	ensembl_havana	71588972	71632990	-	13	ensembl_havana	protein_coding		1893.56	-0.448437	0.103495	2.33663e-06	1.24534e-05
ENSMUSG00000030726	Pold3	7	ensembl_havana	100082111	100121565	-	16	ensembl_havana	protein_coding		1256.15	-0.448314	0.0712982	5.27634e-11	4.95846e-10
ENSMUSG00000029863	Casp2	6	ensembl_havana	42264985	42282508	+	13	ensembl_havana	protein_coding		391.002	-0.448127	0.101928	1.7547e-06	9.52145e-06
ENSMUSG00000020329	Polrmt	10	ensembl_havana	79736123	79746581	-	12	ensembl_havana	protein_coding		933.557	-0.448051	0.0945517	3.4585e-07	2.06987e-06
ENSMUSG00000021707	Dhfr	13	ensembl_havana	92354726	92389053	+	5	ensembl_havana	protein_coding		132.658	-0.447324	0.115036	1.59766e-05	7.43761e-05
ENSMUSG00000040174	Alkbh3	2	ensembl_havana	93980550	94010807	-	14	ensembl_havana	protein_coding		481.714	-0.447217	0.0930665	2.50501e-07	1.52907e-06
ENSMUSG00000062627	Mysm1	4	ensembl_havana	94942040	94979100	-	9	ensembl_havana	protein_coding		550.713	-0.447141	0.106269	4.13134e-06	2.11904e-05
[truncated: 52,533 more rows]
