# Supplementary material for: Transcriptional Profiling Identifies Upregulation of Neuroprotective Pathways in Retinitis Pigmentosa
Source: Int J Mol Sci. 2021 Jun 11;22(12):6307. doi: 10.3390/ijms22126307 (PMC8231189; doi:10.3390/ijms22126307)
Supplement: Supplementary file 1 [file ijms-22-06307-s001.zip › Table3_suppl_WGCNA_modules.xlsx]

## Sheet: WGCNA_RNAseq_analysis
geneid	gene_name	chr	assembly	start	stop	strand	geneid.1	gene_version	gene_source	gene_biotype		moduleColors	cor.VPP_vs_wt	cor.sex_M_vs_W
ENSMUSG00000000204	Slfn4	11	ensembl_havana	83175186	83190216	+	ENSMUSG00000000204	16	ensembl_havana	protein_coding		bisque4	0.27363	-0.0920785
ENSMUSG00000000903	Vpreb3	10	ensembl_havana	75943057	75949657	+	ENSMUSG00000000903	3	ensembl_havana	protein_coding		bisque4	0.145913	0.146924
ENSMUSG00000003531	Dgcr6	16	ensembl_havana	18052860	18071632	+	ENSMUSG00000003531	15	ensembl_havana	protein_coding		bisque4	0.747287	0.263029
ENSMUSG00000009549	Srp14	2	ensembl_havana	118475850	118479711	-	ENSMUSG00000009549	14	ensembl_havana	protein_coding		bisque4	0.749986	0.313107
ENSMUSG00000015405	Ace2	X	ensembl_havana	164139332	164188420	+	ENSMUSG00000015405	15	ensembl_havana	protein_coding		bisque4	0.0642745	0.0467198
ENSMUSG00000015806	Qdpr	5	ensembl_havana	45434021	45450236	-	ENSMUSG00000015806	12	ensembl_havana	protein_coding		bisque4	0.766674	0.346566
ENSMUSG00000018585	Atox1	11	ensembl_havana	55446641	55461239	-	ENSMUSG00000018585	9	ensembl_havana	protein_coding		bisque4	0.7946	0.326157
ENSMUSG00000019210	Atp6v1e1	6	ensembl_havana	120794305	120822793	-	ENSMUSG00000019210	10	ensembl_havana	protein_coding		bisque4	0.575722	0.325044
ENSMUSG00000019927	Ube2d1	10	ensembl_havana	71254980	71285262	-	ENSMUSG00000019927	6	ensembl_havana	protein_coding		bisque4	0.540609	0.043753
ENSMUSG00000020219	Timm13	10	ensembl_havana	80899450	80900969	-	ENSMUSG00000020219	7	ensembl_havana	protein_coding		bisque4	0.486307	0.134257
ENSMUSG00000020429	Igfbp1	11	ensembl_havana	7197782	7202546	+	ENSMUSG00000020429	7	ensembl_havana	protein_coding		bisque4	0.0849729	0.19019
ENSMUSG00000020483	Dynll2	11	ensembl_havana	87979525	87987533	-	ENSMUSG00000020483	14	ensembl_havana	protein_coding		bisque4	0.35114	0.0533533
ENSMUSG00000020485	Supt4a	11	ensembl_havana	87737552	87743623	+	ENSMUSG00000020485	14	ensembl_havana	protein_coding		bisque4	0.362807	0.285836
ENSMUSG00000020542	Myocd	11	ensembl_havana	65176561	65269989	-	ENSMUSG00000020542	18	ensembl_havana	protein_coding		bisque4	0.228199	0.302821
ENSMUSG00000021209	Ppp4r4	12	ensembl_havana	103532283	103613831	+	ENSMUSG00000021209	12	ensembl_havana	protein_coding		bisque4	0.284473	-0.0633871
ENSMUSG00000021243	Fcf1	12	ensembl_havana	84970897	84983303	+	ENSMUSG00000021243	14	ensembl_havana	protein_coding		bisque4	0.430866	0.0403498
ENSMUSG00000021468	Sptlc1	13	ensembl_havana	53332748	53377397	-	ENSMUSG00000021468	8	ensembl_havana	protein_coding		bisque4	0.262441	0.192351
ENSMUSG00000021499	Catsper3	13	ensembl_havana	55784568	55808998	+	ENSMUSG00000021499	12	ensembl_havana	protein_coding		bisque4	0.351798	0.166799
ENSMUSG00000021555	Naa35	13	ensembl_havana	59585259	59635922	+	ENSMUSG00000021555	15	ensembl_havana	protein_coding		bisque4	0.113602	0.123361
ENSMUSG00000021590	Spata9	13	ensembl_havana	75967150	75998972	+	ENSMUSG00000021590	7	ensembl_havana	protein_coding		bisque4	-0.0615108	-0.245357
ENSMUSG00000021737	Psmd6	14	ensembl_havana	14112174	14120984	-	ENSMUSG00000021737	4	ensembl_havana	protein_coding		bisque4	0.111188	0.114694
ENSMUSG00000021774	Ube2e1	14	ensembl_havana	18282722	18331859	-	ENSMUSG00000021774	13	ensembl_havana	protein_coding		bisque4	0.573146	0.079383
ENSMUSG00000022051	Bnip3l	14	ensembl_havana	66985239	67008877	-	ENSMUSG00000022051	15	ensembl_havana	protein_coding		bisque4	0.204312	-0.0615477
ENSMUSG00000022111	Uchl3	14	ensembl_havana	101653967	101696125	+	ENSMUSG00000022111	9	ensembl_havana	protein_coding		bisque4	0.432384	0.252282
ENSMUSG00000022270	Retreg1	15	ensembl_havana	25843180	25973687	+	ENSMUSG00000022270	16	ensembl_havana	protein_coding		bisque4	0.458063	0.159133
ENSMUSG00000022339	Ebag9	15	ensembl_havana	44619175	44641515	+	ENSMUSG00000022339	9	ensembl_havana	protein_coding		bisque4	0.0342896	-0.0227841
ENSMUSG00000022365	Derl1	15	ensembl_havana	57869502	57892448	-	ENSMUSG00000022365	6	ensembl_havana	protein_coding		bisque4	0.500474	0.164511
ENSMUSG00000022715	Tmem114	16	ensembl_havana	8409275	8425136	-	ENSMUSG00000022715	3	ensembl_havana	protein_coding		bisque4	0.0205313	-0.140415
ENSMUSG00000022940	Pigp	16	ensembl_havana	94358763	94371842	-	ENSMUSG00000022940	17	ensembl_havana	protein_coding		bisque4	0.318445	-0.121393
ENSMUSG00000023800	Tiam2	17	ensembl_havana	3326573	3531344	+	ENSMUSG00000023800	15	ensembl_havana	protein_coding		bisque4	0.299696	0.293563
ENSMUSG00000024091	Vapa	17	ensembl_havana	65578327	65613555	-	ENSMUSG00000024091	9	ensembl_havana	protein_coding		bisque4	0.186238	0.111072
ENSMUSG00000024146	Cript	17	ensembl_havana	87025550	87035810	+	ENSMUSG00000024146	9	ensembl_havana	protein_coding		bisque4	0.0935627	-0.0545334
ENSMUSG00000024231	Cul2	18	ensembl_havana	3382988	3436377	+	ENSMUSG00000024231	14	ensembl_havana	protein_coding		bisque4	-0.302113	-0.0893107
ENSMUSG00000024286	Ccny	18	ensembl	9314044	9450150	-	ENSMUSG00000024286	7	ensembl	protein_coding		bisque4	0.581295	0.10052
ENSMUSG00000024317	Rnf138	18	ensembl	21001341	21028223	+	ENSMUSG00000024317	14	ensembl	protein_coding		bisque4	0.0869626	-0.0324889
ENSMUSG00000024647	Cbln2	18	ensembl_havana	86711110	86718283	+	ENSMUSG00000024647	14	ensembl_havana	protein_coding		bisque4	0.26504	0.00207671
ENSMUSG00000024955	Esrra	19	ensembl_havana	6910977	6921813	-	ENSMUSG00000024955	13	ensembl_havana	protein_coding		bisque4	0.456865	0.112835
ENSMUSG00000025544	Tm9sf2	14	ensembl_havana	122107038	122159604	+	ENSMUSG00000025544	13	ensembl_havana	protein_coding		bisque4	0.341163	0.00276514
ENSMUSG00000026563	Tada1	1	ensembl_havana	166379097	166393621	+	ENSMUSG00000026563	13	ensembl_havana	protein_coding		bisque4	0.401294	0.0423904
ENSMUSG00000026568	Mpc2	1	ensembl_havana	165460637	165481214	+	ENSMUSG00000026568	6	ensembl_havana	protein_coding		bisque4	-0.0714213	0.0639875
ENSMUSG00000026585	Kifap3	1	ensembl_havana	163779583	163917109	+	ENSMUSG00000026585	13	ensembl_havana	protein_coding		bisque4	0.644837	0.520735
ENSMUSG00000026766	Mmadhc	2	ensembl_havana	50279881	50296801	-	ENSMUSG00000026766	16	ensembl_havana	protein_coding		bisque4	0.0676108	0.122851
ENSMUSG00000027108	Ola1	2	ensembl_havana	73092801	73218924	-	ENSMUSG00000027108	15	ensembl_havana	protein_coding		bisque4	0.571575	0.259851
ENSMUSG00000027170	Eif3m	2	ensembl_havana	104999656	105017080	-	ENSMUSG00000027170	12	ensembl_havana	protein_coding		bisque4	-0.0496976	0.107437
ENSMUSG00000027195	Hsd17b12	2	ensembl_havana	94032689	94157964	-	ENSMUSG00000027195	10	ensembl_havana	protein_coding		bisque4	0.656671	0.361769
ENSMUSG00000027273	Snap25	2	ensembl_havana	136713453	136782428	+	ENSMUSG00000027273	13	ensembl_havana	protein_coding		bisque4	-0.00632519	-0.0487206
ENSMUSG00000028062	Lamtor2	3	ensembl_havana	88549819	88553074	-	ENSMUSG00000028062	15	ensembl_havana	protein_coding		bisque4	-0.184027	-0.0281505
ENSMUSG00000028710	Atpaf1	4	ensembl_havana	115784812	115818828	+	ENSMUSG00000028710	17	ensembl_havana	protein_coding		bisque4	0.433627	0.00405063
ENSMUSG00000028747	Htr6	4	ensembl_havana	139061108	139075570	-	ENSMUSG00000028747	10	ensembl_havana	protein_coding		bisque4	0.0160552	-0.0128114
ENSMUSG00000028847	Trappc3	4	ensembl_havana	126262325	126275883	+	ENSMUSG00000028847	8	ensembl_havana	protein_coding		bisque4	-0.150166	-0.161084
ENSMUSG00000028945	Rheb	5	ensembl_havana	24802823	24842624	-	ENSMUSG00000028945	9	ensembl_havana	protein_coding		bisque4	0.241318	0.0485419
ENSMUSG00000029059	Fam213b	4	ensembl_havana	154895504	154899135	-	ENSMUSG00000029059	9	ensembl_havana	protein_coding		bisque4	0.579357	0.0436698
ENSMUSG00000029370	Rassf6	5	ensembl_havana	90603076	90640657	-	ENSMUSG00000029370	10	ensembl_havana	protein_coding		bisque4	0.351159	0.182516
ENSMUSG00000029466	Anapc7	5	ensembl_havana	122421693	122444912	+	ENSMUSG00000029466	11	ensembl_havana	protein_coding		bisque4	0.668215	0.172127
ENSMUSG00000029550	Sppl3	5	ensembl_havana	115011137	115098790	+	ENSMUSG00000029550	11	ensembl_havana	protein_coding		bisque4	0.316681	-0.0188945
ENSMUSG00000031144	Syp	X	ensembl_havana	7638471	7653256	+	ENSMUSG00000031144	15	ensembl_havana	protein_coding		bisque4	0.278422	0.0995074
ENSMUSG00000031258	Xkrx	X	ensembl_havana	134149043	134162076	-	ENSMUSG00000031258	4	ensembl_havana	protein_coding		bisque4	0.19502	-0.237977
ENSMUSG00000032673	Prorsd1	11	ensembl_havana	29511757	29515033	-	ENSMUSG00000032673	5	ensembl_havana	protein_coding		bisque4	0.477045	0.279615
ENSMUSG00000032925	Itgbl1	14	ensembl_havana	123659971	123975618	+	ENSMUSG00000032925	16	ensembl_havana	protein_coding		bisque4	0.453904	0.0965039
ENSMUSG00000033460	Armcx1	X	ensembl_havana	134717963	134721917	+	ENSMUSG00000033460	14	ensembl_havana	protein_coding		bisque4	0.553166	0.076543
ENSMUSG00000033752	Mnd1	3	ensembl_havana	84087933	84155786	-	ENSMUSG00000033752	7	ensembl_havana	protein_coding		bisque4	0.354209	0.186121
ENSMUSG00000033805	Ephx4	5	ensembl_havana	107402736	107430035	+	ENSMUSG00000033805	12	ensembl_havana	protein_coding		bisque4	0.551813	0.142699
ENSMUSG00000035171	1110059E24Rik	19	ensembl_havana	21581202	21652976	-	ENSMUSG00000035171	9	ensembl_havana	protein_coding		bisque4	0.0568675	0.141953
ENSMUSG00000035530	Eif1	11	ensembl_havana	100319885	100322096	+	ENSMUSG00000035530	13	ensembl_havana	protein_coding		bisque4	-0.0150732	0.00332301
ENSMUSG00000036309	Skp1a	11	ensembl_havana	52231995	52246858	+	ENSMUSG00000036309	14	ensembl_havana	protein_coding		bisque4	0.583396	0.179336
ENSMUSG00000037349	Nudt22	19	ensembl_havana	6993018	6996117	-	ENSMUSG00000037349	9	ensembl_havana	protein_coding		bisque4	0.448033	0.177947
ENSMUSG00000037434	Slc30a1	1	ensembl_havana	191906767	191913247	+	ENSMUSG00000037434	7	ensembl_havana	protein_coding		bisque4	0.493694	0.181762
ENSMUSG00000037894	H2afz	3	ensembl_havana	137864487	137866922	+	ENSMUSG00000037894	13	ensembl_havana	protein_coding		bisque4	0.721396	0.309455
ENSMUSG00000038304	Cd160	3	ensembl_havana	96798763	96829351	-	ENSMUSG00000038304	14	ensembl_havana	protein_coding		bisque4	0.420148	0.149988
ENSMUSG00000038600	Atp6v0a4	6	ensembl_havana	38048483	38124586	-	ENSMUSG00000038600	12	ensembl_havana	protein_coding		bisque4	0.127397	0.342935
ENSMUSG00000039485	Tspyl4	10	ensembl_havana	34297442	34301320	+	ENSMUSG00000039485	8	ensembl_havana	protein_coding		bisque4	0.42232	0.0413745
ENSMUSG00000039634	Zfp189	4	ensembl_havana	49521176	49531517	+	ENSMUSG00000039634	12	ensembl_havana	protein_coding		bisque4	-0.0193695	0.0308895
ENSMUSG00000040592	Cd79b	11	ensembl_havana	106311341	106314762	-	ENSMUSG00000040592	11	ensembl_havana	protein_coding		bisque4	0.380417	0.0756947
ENSMUSG00000040706	Agmat	4	ensembl_havana	141746672	141759263	+	ENSMUSG00000040706	4	ensembl_havana	protein_coding		bisque4	0.0761326	0.189254
ENSMUSG00000041028	Ghitm	14	ensembl_havana	37120092	37135272	-	ENSMUSG00000041028	16	ensembl_havana	protein_coding		bisque4	0.0924832	0.255142
ENSMUSG00000041124	Msantd4	9	ensembl_havana	4376562	4386870	+	ENSMUSG00000041124	11	ensembl_havana	protein_coding		bisque4	0.360005	-0.0126665
ENSMUSG00000041716	Gm20604	12	ensembl_havana	102741732	102758672	-	ENSMUSG00000041716	7	ensembl_havana	protein_coding		bisque4	0.1921	-0.00997971
ENSMUSG00000041889	Shisa4	1	ensembl_havana	135371057	135375237	-	ENSMUSG00000041889	7	ensembl_havana	protein_coding		bisque4	0.575283	0.28842
ENSMUSG00000044155	Lsm8	6	ensembl_havana	18848579	18855751	+	ENSMUSG00000044155	11	ensembl_havana	protein_coding		bisque4	0.476608	0.113037
ENSMUSG00000044807	Zfp354c	11	ensembl_havana	50811086	50827724	-	ENSMUSG00000044807	13	ensembl_havana	protein_coding		bisque4	0.333046	0.0707495
ENSMUSG00000044976	Wdr72	9	ensembl_havana	74110356	74283308	+	ENSMUSG00000044976	17	ensembl_havana	protein_coding		bisque4	0.0891166	-0.0253313
ENSMUSG00000045031	Cetn4	3	ensembl_havana	37307749	37312708	-	ENSMUSG00000045031	18	ensembl_havana	protein_coding		bisque4	0.426535	0.132123
ENSMUSG00000045251	Zfp688	7	ensembl_havana	127418967	127422068	-	ENSMUSG00000045251	13	ensembl_havana	protein_coding		bisque4	-0.0082342	0.170414
ENSMUSG00000045435	Tmem60	5	ensembl_havana	20882191	20886870	+	ENSMUSG00000045435	9	ensembl_havana	protein_coding		bisque4	-0.232229	-0.100532
ENSMUSG00000046447	Camk2n1	4	ensembl_havana	138454314	138460123	+	ENSMUSG00000046447	3	ensembl_havana	protein_coding		bisque4	0.688933	0.173277
ENSMUSG00000047187	Rab2a	4	ensembl_havana	8535644	8607778	+	ENSMUSG00000047187	9	ensembl_havana	protein_coding		bisque4	0.759793	0.15736
ENSMUSG00000047238	Mageh1	X	ensembl_havana	153036166	153037575	-	ENSMUSG00000047238	4	ensembl_havana	protein_coding		bisque4	0.579431	0.196533
ENSMUSG00000047347	Tdg-ps	15	ensembl_havana	82516311	82519278	+	ENSMUSG00000047347	7	ensembl_havana	processed_pseudogene		bisque4	-0.130582	-0.110561
ENSMUSG00000047879	Usp14	18	ensembl_havana	9995432	10045119	-	ENSMUSG00000047879	16	ensembl_havana	protein_coding		bisque4	0.615705	0.0837116
ENSMUSG00000047996	Prrg1	X	ensembl_havana	78449613	78583896	-	ENSMUSG00000047996	16	ensembl_havana	protein_coding		bisque4	0.509549	-0.0427239
ENSMUSG00000048007	Timm8a1	X	ensembl_havana	134537256	134541865	-	ENSMUSG00000048007	4	ensembl_havana	protein_coding		bisque4	-0.0263508	0.0103802
ENSMUSG00000048307	Ankrd46	15	ensembl_havana	36477668	36496820	-	ENSMUSG00000048307	8	ensembl_havana	protein_coding		bisque4	-0.145599	-0.350433
ENSMUSG00000049775	Tmsb4x	X	ensembl_havana	167207093	167209315	-	ENSMUSG00000049775	16	ensembl_havana	protein_coding		bisque4	0.854389	0.302964
ENSMUSG00000050029	Rap2c	X	ensembl_havana	51003912	51018018	-	ENSMUSG00000050029	7	ensembl_havana	protein_coding		bisque4	0.197916	-0.254304
ENSMUSG00000050440	Hamp	7	ensembl_havana	30942368	30944032	-	ENSMUSG00000050440	8	ensembl_havana	protein_coding		bisque4	0.261748	0.254117
ENSMUSG00000050967	Creg2	1	ensembl_havana	39618406	39651474	-	ENSMUSG00000050967	5	ensembl_havana	protein_coding		bisque4	0.324026	-0.223995
ENSMUSG00000051037	Zfp455	13	ensembl_havana	67194506	67209298	+	ENSMUSG00000051037	15	ensembl_havana	protein_coding		bisque4	-0.135073	-0.0581476
ENSMUSG00000051412	Vamp7	GL456233.1	ensembl	10738	39148	-	ENSMUSG00000051412	6	ensembl	protein_coding		bisque4	0.758357	0.147052
ENSMUSG00000051729	Gm5087	14	ensembl_havana	13157388	13284638	-	ENSMUSG00000051729	12	ensembl_havana	processed_transcript		bisque4	0.312261	0.185552
ENSMUSG00000052364	B630019K06Rik	X	ensembl_havana	8892382	8894964	+	ENSMUSG00000052364	4	ensembl_havana	protein_coding		bisque4	0.691464	0.0479102
ENSMUSG00000052372	Il1rapl1	X	ensembl_havana	86740870	88115645	-	ENSMUSG00000052372	10	ensembl_havana	protein_coding		bisque4	0.192335	-0.129153
ENSMUSG00000052419	2610001J05Rik	6	havana	13867735	13871518	-	ENSMUSG00000052419	7	havana	protein_coding		bisque4	0.621465	0.324324
ENSMUSG00000052681	Rap1b	10	ensembl_havana	117813871	117846035	-	ENSMUSG00000052681	8	ensembl_havana	protein_coding		bisque4	0.730915	0.223986
ENSMUSG00000053119	Chmp3	6	ensembl_havana	71543797	71582609	+	ENSMUSG00000053119	11	ensembl_havana	protein_coding		bisque4	0.388637	0.069475
ENSMUSG00000054408	Spcs3	8	ensembl_havana	54520433	54529998	-	ENSMUSG00000054408	9	ensembl_havana	protein_coding		bisque4	0.538561	0.211198
ENSMUSG00000054519	Zfp867	11	ensembl_havana	59461197	59472474	-	ENSMUSG00000054519	8	ensembl_havana	protein_coding		bisque4	0.670934	0.216742
ENSMUSG00000055976	Cldn23	8	ensembl_havana	35824712	35826559	-	ENSMUSG00000055976	6	ensembl_havana	protein_coding		bisque4	0.375177	0.0477817
ENSMUSG00000057722	Lepr	4	ensembl_havana	101717404	101815352	+	ENSMUSG00000057722	17	ensembl_havana	protein_coding		bisque4	0.454112	0.310814
ENSMUSG00000058773	Hist1h1b	13	ensembl_havana	21779883	21780625	-	ENSMUSG00000058773	2	ensembl_havana	protein_coding		bisque4	-0.0159321	0.0890975
ENSMUSG00000060566	Rpl21-ps3	12	ensembl_havana	59094055	59094537	-	ENSMUSG00000060566	4	ensembl_havana	processed_pseudogene		bisque4	0.350764	-0.0998625
ENSMUSG00000060681	Slc9a6	X	ensembl_havana	56609757	56664230	+	ENSMUSG00000060681	15	ensembl_havana	protein_coding		bisque4	0.548102	0.116498
ENSMUSG00000061482	Hist1h4d	13	ensembl_havana	23581598	23582735	+	ENSMUSG00000061482	7	ensembl_havana	protein_coding		bisque4	0.223724	0.0547466
ENSMUSG00000061533	Cep128	12	ensembl_havana	90998492	91384409	-	ENSMUSG00000061533	16	ensembl_havana	protein_coding		bisque4	0.337527	0.242623
ENSMUSG00000062014	Gmfb	14	ensembl_havana	46808149	46822242	-	ENSMUSG00000062014	13	ensembl_havana	protein_coding		bisque4	-0.0564071	-0.0644431
ENSMUSG00000062203	Gspt1	16	ensembl_havana	11219292	11254325	-	ENSMUSG00000062203	15	ensembl_havana	protein_coding		bisque4	-0.298567	0.041388
ENSMUSG00000062270	Morf4l1	9	ensembl_havana	90091665	90114774	-	ENSMUSG00000062270	14	ensembl_havana	protein_coding		bisque4	0.681177	0.126834
ENSMUSG00000062762	Ei24	9	ensembl_havana	36779159	36797393	-	ENSMUSG00000062762	16	ensembl_havana	protein_coding		bisque4	0.342849	0.17761
ENSMUSG00000062797	Hikeshi	7	ensembl_havana	89917529	89941204	-	ENSMUSG00000062797	13	ensembl_havana	protein_coding		bisque4	0.453127	0.288219
ENSMUSG00000063015	Ccni	5	ensembl_havana	93181933	93206495	-	ENSMUSG00000063015	12	ensembl_havana	protein_coding		bisque4	0.538893	0.195436
ENSMUSG00000063412	Gm10131	8	havana	34111002	34111737	-	ENSMUSG00000063412	4	havana	protein_coding		bisque4	0.246214	0.323463
ENSMUSG00000064341	mt-Nd1	MT	insdc	2751	3707	+	ENSMUSG00000064341	1	insdc	protein_coding		bisque4	0.477762	0.113261
ENSMUSG00000064352	mt-Ts1	MT	insdc	6870	6938	-	ENSMUSG00000064352	1	insdc	Mt_tRNA		bisque4	0.0240812	-0.111617
ENSMUSG00000064356	mt-Atp8	MT	insdc	7766	7969	+	ENSMUSG00000064356	3	insdc	protein_coding		bisque4	0.0104244	-0.14943
ENSMUSG00000064360	mt-Nd3	MT	insdc	9459	9806	+	ENSMUSG00000064360	1	insdc	protein_coding		bisque4	0.212869	0.00372076
ENSMUSG00000068732	Tmem167b	3	ensembl_havana	108556425	108562466	-	ENSMUSG00000068732	5	ensembl_havana	protein_coding		bisque4	0.2121	0.00281277
ENSMUSG00000068855	Hist2h2ac	3	ensembl_havana	96220361	96220880	-	ENSMUSG00000068855	3	ensembl_havana	protein_coding		bisque4	0.00897055	0.21663
ENSMUSG00000069633	Pex11g	8	ensembl_havana	3457105	3467680	-	ENSMUSG00000069633	12	ensembl_havana	protein_coding		bisque4	0.270575	-0.275591
ENSMUSG00000073131	Vma21	X	ensembl_havana	71815924	71839757	+	ENSMUSG00000073131	12	ensembl_havana	protein_coding		bisque4	-0.0245778	-0.323829
ENSMUSG00000073639	Rab18	18	ensembl	6765205	6790231	+	ENSMUSG00000073639	5	ensembl	protein_coding		bisque4	0.351311	0.108411
ENSMUSG00000075389	2810410L24Rik	11	havana	120185400	120189852	-	ENSMUSG00000075389	3	havana	processed_transcript		bisque4	0.407498	-0.0926226
ENSMUSG00000075524	4930407I10Rik	15	ensembl_havana	82059151	82066540	+	ENSMUSG00000075524	3	ensembl_havana	protein_coding		bisque4	0.0597162	-0.0407694
ENSMUSG00000075700	Selenot	3	ensembl_havana	58576636	58593133	+	ENSMUSG00000075700	9	ensembl_havana	protein_coding		bisque4	-0.0274093	-0.177183
ENSMUSG00000076432	Ywhaq	12	ensembl_havana	21390071	21417637	-	ENSMUSG00000076432	13	ensembl_havana	protein_coding		bisque4	0.623834	0.213218
ENSMUSG00000078570	1110065P20Rik	4	ensembl_havana	124849080	124851196	-	ENSMUSG00000078570	10	ensembl_havana	protein_coding		bisque4	0.682942	0.42499
ENSMUSG00000079018	Ly6c1	15	ensembl_havana	75044018	75048830	-	ENSMUSG00000079018	10	ensembl_havana	protein_coding		bisque4	0.654496	0.477409
ENSMUSG00000079508	Apoo	X	ensembl_havana	94367117	94417093	+	ENSMUSG00000079508	8	ensembl_havana	protein_coding		bisque4	-0.00556403	0.0932871
ENSMUSG00000081070	Gm13181	2	havana	3686362	3687430	+	ENSMUSG00000081070	1	havana	processed_pseudogene		bisque4	0.230834	-0.0565035
ENSMUSG00000082186	Gm12403	4	havana	41168646	41169604	+	ENSMUSG00000082186	2	havana	processed_pseudogene		bisque4	0.222921	0.266583
ENSMUSG00000082394	Gm4596	3	havana	116528137	116528578	-	ENSMUSG00000082394	1	havana	processed_pseudogene		bisque4	-0.200953	-0.018919
ENSMUSG00000082431	Tdpx-ps1	1	havana	99790429	99791025	-	ENSMUSG00000082431	3	havana	processed_pseudogene		bisque4	0.324334	-0.100924
ENSMUSG00000082706	Gm11663	11	havana	104571268	104571557	-	ENSMUSG00000082706	1	havana	processed_pseudogene		bisque4	0.237006	0.25444
ENSMUSG00000082729	Gm14845	X	ensembl_havana	101691545	101691850	-	ENSMUSG00000082729	3	ensembl_havana	processed_pseudogene		bisque4	-0.0489209	-0.0787731
ENSMUSG00000082852	Gm12021	11	havana	18508037	18509940	-	ENSMUSG00000082852	2	havana	processed_pseudogene		bisque4	0.23316	0.0448559
ENSMUSG00000083757	Rps15a-ps4	4	havana	132219988	132220489	-	ENSMUSG00000083757	2	havana	transcribed_processed_pseudogene		bisque4	0.0367663	0.10204
ENSMUSG00000083854	Dnajc19-ps	7	havana	103882654	103883004	-	ENSMUSG00000083854	3	havana	processed_pseudogene		bisque4	0.370664	0.103272
ENSMUSG00000084235	Gm15421	5	havana	22528321	22529244	-	ENSMUSG00000084235	2	havana	transcribed_processed_pseudogene		bisque4	0.143094	0.164418
ENSMUSG00000084274	Gm12504	4	ensembl_havana	44121893	44124123	+	ENSMUSG00000084274	2	ensembl_havana	transcribed_processed_pseudogene		bisque4	-0.0654387	-0.113089
ENSMUSG00000087226	Gm14015	2	havana	106463823	106523103	-	ENSMUSG00000087226	1	havana	lincRNA		bisque4	0.0419825	0.0354567
ENSMUSG00000089844	A530032D15Rik	1	ensembl_havana	85083069	85109853	-	ENSMUSG00000089844	7	ensembl_havana	protein_coding		bisque4	0.058477	0.0569255
ENSMUSG00000090258	Churc1	12	ensembl_havana	76765538	76783180	+	ENSMUSG00000090258	7	ensembl_havana	protein_coding		bisque4	0.536457	0.195974
ENSMUSG00000091337	Eid1	2	ensembl_havana	125673095	125674785	+	ENSMUSG00000091337	3	ensembl_havana	protein_coding		bisque4	-0.0732427	-0.104814
ENSMUSG00000091896	Ube2d2a	18	ensembl	35771559	35807172	+	ENSMUSG00000091896	7	ensembl	protein_coding		bisque4	0.144051	0.0447451
ENSMUSG00000091955	Gm9844	7	ensembl_havana	24862213	24862697	+	ENSMUSG00000091955	2	ensembl_havana	protein_coding		bisque4	0.649411	0.251167
ENSMUSG00000094737	Gm17045	14	havana	6034967	6035810	+	ENSMUSG00000094737	1	havana	processed_pseudogene		bisque4	0.222536	0.10939
ENSMUSG00000094942	Gm3604	13	ensembl_havana	62368328	62383177	-	ENSMUSG00000094942	7	ensembl_havana	protein_coding		bisque4	0.0128075	-0.0948885
ENSMUSG00000094989	Rpl9-ps4	13	ensembl_havana	72454762	72455340	-	ENSMUSG00000094989	1	ensembl_havana	processed_pseudogene		bisque4	0.109235	0.072763
ENSMUSG00000095224	F930015N05Rik	11	ensembl	64435156	64436653	-	ENSMUSG00000095224	1	ensembl	protein_coding		bisque4	0.0634075	-0.249696
ENSMUSG00000096433	Zfp994	17	ensembl_havana	22197265	22225616	-	ENSMUSG00000096433	2	ensembl_havana	protein_coding		bisque4	0.160114	-0.20704
ENSMUSG00000096472	Cdkn2d	9	ensembl_havana	21288410	21291407	-	ENSMUSG00000096472	2	ensembl_havana	protein_coding		bisque4	0.649217	0.210793
ENSMUSG00000096488	Gm10409	14	havana	3412614	3433800	+	ENSMUSG00000096488	1	havana	protein_coding		bisque4	-0.193029	-0.128292
ENSMUSG00000097316	Gm10516	1	havana	192136896	192151026	+	ENSMUSG00000097316	2	havana	antisense		bisque4	0.07482	-0.105011
ENSMUSG00000097544	Gm26750	8	ensembl	4088149	4089166	-	ENSMUSG00000097544	1	ensembl	lincRNA		bisque4	0.155212	-0.0382843
ENSMUSG00000097610	A930012L18Rik	18	havana	44661665	44676271	+	ENSMUSG00000097610	2	havana	antisense		bisque4	-0.0526206	-0.309088
ENSMUSG00000097891	Gm3650	18	havana	43472816	43475169	+	ENSMUSG00000097891	1	havana	unprocessed_pseudogene		bisque4	0.0164736	0.0498467
ENSMUSG00000098056	Gm8100	8	havana	28185840	28186827	+	ENSMUSG00000098056	1	havana	processed_pseudogene		bisque4	0.181692	0.119873
ENSMUSG00000099340	Gm29540	13	havana	91373842	91374294	-	ENSMUSG00000099340	1	havana	sense_intronic		bisque4	0.0133801	0.315498
ENSMUSG00000099471	Gm8451	1	havana	127282662	127283108	-	ENSMUSG00000099471	1	havana	processed_pseudogene		bisque4	0.31267	0.286205
ENSMUSG00000099635	Gm28528	17	havana	85619326	85621001	-	ENSMUSG00000099635	1	havana	antisense		bisque4	0.320825	0.289051
ENSMUSG00000100594	2810414N06Rik	1	havana	151748949	151755018	-	ENSMUSG00000100594	1	havana	lincRNA		bisque4	0.0168478	0.106225
ENSMUSG00000100862	Gm10925	1	havana	24613974	24614651	-	ENSMUSG00000100862	1	havana	unprocessed_pseudogene		bisque4	0.150455	-0.000516878
ENSMUSG00000101013	A630072M18Rik	5	havana	20950989	20956398	+	ENSMUSG00000101013	1	havana	antisense		bisque4	0.395355	0.325222
ENSMUSG00000101111	Gm28437	1	havana	24613189	24613971	-	ENSMUSG00000101111	1	havana	unprocessed_pseudogene		bisque4	-0.00162582	-0.0522874
ENSMUSG00000101133	Gm29050	17	havana	5388763	5419652	+	ENSMUSG00000101133	1	havana	antisense		bisque4	0.427268	-0.178787
ENSMUSG00000101502	Rpl7a-ps10	9	ensembl_havana	97179179	97179976	+	ENSMUSG00000101502	1	ensembl_havana	processed_pseudogene		bisque4	0.424798	0.109012
ENSMUSG00000101939	Gm28438	1	havana	24612775	24613119	-	ENSMUSG00000101939	1	havana	unprocessed_pseudogene		bisque4	0.173046	0.0228367
ENSMUSG00000102070	Gm28661	1	havana	24614885	24615565	-	ENSMUSG00000102070	1	havana	unprocessed_pseudogene		bisque4	-0.134059	-0.143397
ENSMUSG00000102437	Gm38048	3	havana	64949223	65223701	+	ENSMUSG00000102437	1	havana	sense_overlapping		bisque4	0.32824	-0.134706
ENSMUSG00000102550	Gm8276	3	havana	59431537	59433348	+	ENSMUSG00000102550	1	havana	processed_pseudogene		bisque4	0.0561437	0.18321
ENSMUSG00000102869	2900097C17Rik	2	ensembl_havana	156388065	156392979	-	ENSMUSG00000102869	2	ensembl_havana	lincRNA		bisque4	0.623272	0.126383
ENSMUSG00000104241	Gm9442	3	havana	51402844	51403162	-	ENSMUSG00000104241	1	havana	processed_pseudogene		bisque4	0.150955	0.0289646
ENSMUSG00000104299	Gm9924	5	ensembl_havana	31094984	31097294	+	ENSMUSG00000104299	1	ensembl_havana	TEC		bisque4	-0.116855	0.0247415
ENSMUSG00000104810	Gm5684	17	havana	54002372	54003332	+	ENSMUSG00000104810	1	havana	processed_pseudogene		bisque4	0.346887	-0.0988719
ENSMUSG00000105441	Gm8041	5	havana	98075303	98075918	-	ENSMUSG00000105441	1	havana	processed_pseudogene		bisque4	0.421859	0.127488
ENSMUSG00000108391	Gm9768	4	havana	152006759	152009619	-	ENSMUSG00000108391	1	havana	TEC		bisque4	0.401632	0.199451
ENSMUSG00000108688	Gm44985	7	havana	122167029	122168044	-	ENSMUSG00000108688	1	havana	TEC		bisque4	0.351628	0.261243
ENSMUSG00000109767	Gm45460	8	havana	62616317	62634645	-	ENSMUSG00000109767	1	havana	lincRNA		bisque4	0.161183	-0.223121
ENSMUSG00000111992	Gm47724	10	havana	95870483	95870799	-	ENSMUSG00000111992	1	havana	processed_pseudogene		bisque4	0.129533	0.0784858
ENSMUSG00000112381	Gm8170	10	havana	82020551	82021495	+	ENSMUSG00000112381	1	havana	processed_pseudogene		bisque4	0.184217	-0.0982093
ENSMUSG00000113188	Gm35638	12	havana	13436447	13437098	-	ENSMUSG00000113188	1	havana	processed_pseudogene		bisque4	0.36439	0.12046
ENSMUSG00000113709	Hmgb1-ps11	13	havana	65436524	65437144	-	ENSMUSG00000113709	1	havana	processed_pseudogene		bisque4	0.273345	-0.0918588
ENSMUSG00000114133	Gm20075	13	havana	96079216	96081376	-	ENSMUSG00000114133	1	havana	protein_coding		bisque4	-0.0464807	-0.158867
ENSMUSG00000114155	Gm7986	12	havana	72048709	72049259	-	ENSMUSG00000114155	1	havana	processed_pseudogene		bisque4	0.499662	0.277926
ENSMUSG00000114306	Gm3227	18	havana	25597490	25603833	+	ENSMUSG00000114306	1	havana	antisense		bisque4	0.565407	0.0476757
ENSMUSG00000114500	Gm8983	14	havana	56865413	56866355	+	ENSMUSG00000114500	1	havana	processed_pseudogene		bisque4	0.0169189	0.0283272
ENSMUSG00000115767	Gm10366	14	havana	54463042	54464742	-	ENSMUSG00000115767	1	havana	antisense		bisque4	0.409077	0.230688
ENSMUSG00000116898	AC113006.1	16	havana	17531182	17531518	+	ENSMUSG00000116898	1	havana	bidirectional_promoter_lncRNA		bisque4	0.180885	0.138227
ENSMUSG00000117048	AC127690.2	17	havana	45885346	45888630	+	ENSMUSG00000117048	1	havana	lincRNA		bisque4	-0.119836	-0.227342
ENSMUSG00000117234	AC154707.1	17	havana	22067264	22069888	-	ENSMUSG00000117234	1	havana	processed_pseudogene		bisque4	0.619506	0.329011
ENSMUSG00000117310	Ptp4a1	1	ensembl_havana	30940302	30949770	-	ENSMUSG00000117310	1	ensembl_havana	protein_coding		bisque4	0.666446	0.49083
ENSMUSG00000117327	AC114990.3	16	ensembl	21896506	21897116	+	ENSMUSG00000117327	1	ensembl	pseudogene		bisque4	0.59902	0.266753
ENSMUSG00000000157	Itgb2l	16	ensembl_havana	96422288	96443619	-	ENSMUSG00000000157	16	ensembl_havana	protein_coding		black	-0.240739	-0.227038
ENSMUSG00000000411	Tssk3	4	ensembl_havana	129489014	129491022	-	ENSMUSG00000000411	7	ensembl_havana	protein_coding		black	-0.0171842	-0.0551326
ENSMUSG00000001403	Ube2c	2	ensembl_havana	164769898	164778822	+	ENSMUSG00000001403	13	ensembl_havana	protein_coding		black	-0.0890654	-0.247009
ENSMUSG00000001506	Col1a1	11	ensembl_havana	94936224	94953042	+	ENSMUSG00000001506	10	ensembl_havana	protein_coding		black	0.180489	-0.136496
ENSMUSG00000001604	Tcea3	4	ensembl_havana	136247729	136274898	+	ENSMUSG00000001604	14	ensembl_havana	protein_coding		black	-0.346457	-0.117431
ENSMUSG00000001739	Cldn15	5	ensembl_havana	136966616	136975858	+	ENSMUSG00000001739	14	ensembl_havana	protein_coding		black	0.0339904	-0.131479
ENSMUSG00000001774	Chordc1	9	ensembl_havana	18292125	18317442	+	ENSMUSG00000001774	8	ensembl_havana	protein_coding		black	-0.119517	0.293744
ENSMUSG00000001865	Cpa3	3	ensembl_havana	20215620	20242181	-	ENSMUSG00000001865	2	ensembl_havana	protein_coding		black	0.246952	-0.0186991
ENSMUSG00000002968	Med25	7	ensembl_havana	44876765	44892712	-	ENSMUSG00000002968	9	ensembl_havana	protein_coding		black	-0.26848	0.138335
ENSMUSG00000003271	Sult2b1	7	ensembl_havana	45729983	45784669	-	ENSMUSG00000003271	17	ensembl_havana	protein_coding		black	0.0991154	0.307359
ENSMUSG00000003555	Cyp17a1	19	ensembl_havana	46667165	46672974	-	ENSMUSG00000003555	7	ensembl_havana	protein_coding		black	-0.230748	-0.190472
ENSMUSG00000004814	Ccl24	5	ensembl_havana	135569937	135573049	-	ENSMUSG00000004814	10	ensembl_havana	protein_coding		black	0.0448194	0.0942557
ENSMUSG00000005371	Fbxo11	17	ensembl_havana	87990859	88065291	-	ENSMUSG00000005371	14	ensembl_havana	protein_coding		black	-0.251888	0.266085
ENSMUSG00000005891	Prl4a1	13	ensembl_havana	28016212	28023559	+	ENSMUSG00000005891	7	ensembl_havana	protein_coding		black	-0.383311	0.0057678
ENSMUSG00000008435	Rdh13	7	ensembl_havana	4424770	4445649	-	ENSMUSG00000008435	15	ensembl_havana	protein_coding		black	-0.247465	0.323461
ENSMUSG00000008496	Pou2f2	7	ensembl_havana	25087344	25179726	-	ENSMUSG00000008496	19	ensembl_havana	protein_coding		black	-0.294655	-0.388054
ENSMUSG00000008601	Rab25	3	ensembl_havana	88542029	88548300	-	ENSMUSG00000008601	12	ensembl_havana	protein_coding		black	0.105975	-0.0728838
ENSMUSG00000009487	Otog	7	ensembl_havana	46240987	46311434	+	ENSMUSG00000009487	10	ensembl_havana	protein_coding		black	0.0972645	0.0360807
ENSMUSG00000009733	Tfcp2	15	ensembl_havana	100498012	100552008	-	ENSMUSG00000009733	9	ensembl_havana	protein_coding		black	-0.22289	-0.182408
ENSMUSG00000010601	Apol7a	15	ensembl_havana	77388219	77399110	-	ENSMUSG00000010601	14	ensembl_havana	protein_coding		black	0.0981233	-0.0172037
ENSMUSG00000015721	Nlrp5	7	ensembl_havana	23385889	23441922	+	ENSMUSG00000015721	18	ensembl_havana	protein_coding		black	-0.26905	-0.336294
ENSMUSG00000015787	Abo	2	ensembl_havana	26842503	26864979	-	ENSMUSG00000015787	15	ensembl_havana	protein_coding		black	-0.240739	-0.227038
ENSMUSG00000015812	Gnrh1	14	ensembl_havana	67745181	67749439	+	ENSMUSG00000015812	8	ensembl_havana	protein_coding		black	-0.200419	-0.0664018
ENSMUSG00000017615	Tnfaip1	11	ensembl_havana	78522850	78536332	-	ENSMUSG00000017615	12	ensembl_havana	protein_coding		black	-0.126784	0.0794633
ENSMUSG00000018168	Ikzf3	11	ensembl_havana	98464902	98546031	-	ENSMUSG00000018168	8	ensembl_havana	protein_coding		black	0.31666	0.0530186
ENSMUSG00000018583	G3bp1	11	ensembl_havana	55469685	55504838	+	ENSMUSG00000018583	5	ensembl_havana	protein_coding		black	-0.361557	0.320523
ENSMUSG00000019891	Dcbld1	10	ensembl_havana	52233619	52321378	+	ENSMUSG00000019891	15	ensembl_havana	protein_coding		black	-0.128838	-0.180189
ENSMUSG00000020048	Hsp90b1	10	ensembl_havana	86690209	86705509	-	ENSMUSG00000020048	13	ensembl_havana	protein_coding		black	-0.299942	0.222216
ENSMUSG00000020053	Igf1	10	ensembl_havana	87858265	87937042	+	ENSMUSG00000020053	18	ensembl_havana	protein_coding		black	-0.269386	0.143509
ENSMUSG00000020061	Mybpc1	10	ensembl_havana	88518279	88605152	-	ENSMUSG00000020061	17	ensembl_havana	protein_coding		black	0.066781	-0.31245
ENSMUSG00000020191	Spata48	11	ensembl_havana	11462094	11515192	+	ENSMUSG00000020191	11	ensembl_havana	protein_coding		black	-0.218064	-0.10742
ENSMUSG00000020228	Helb	10	ensembl_havana	120083608	120112987	-	ENSMUSG00000020228	11	ensembl_havana	protein_coding		black	-0.147351	-0.229872
ENSMUSG00000020305	Asb3	11	ensembl_havana	30885416	31102704	+	ENSMUSG00000020305	13	ensembl_havana	protein_coding		black	0.204714	-0.0680436
ENSMUSG00000020383	Il13	11	ensembl_havana	53631324	53634702	-	ENSMUSG00000020383	1	ensembl_havana	protein_coding		black	-0.240739	-0.227038
ENSMUSG00000020412	Ascc2	11	ensembl_havana	4637747	4685699	+	ENSMUSG00000020412	16	ensembl_havana	protein_coding		black	-0.137151	0.127371
ENSMUSG00000020475	Pgam2	11	ensembl_havana	5801640	5803733	-	ENSMUSG00000020475	3	ensembl_havana	protein_coding		black	-0.263859	-0.197951
ENSMUSG00000020609	Apob	12	ensembl_havana	7977648	8016835	+	ENSMUSG00000020609	14	ensembl_havana	protein_coding		black	-0.386069	-0.346984
ENSMUSG00000020830	Vmo1	11	ensembl_havana	70513516	70514616	-	ENSMUSG00000020830	3	ensembl_havana	protein_coding		black	-0.361807	0.0441143
ENSMUSG00000020916	Krt36	11	ensembl_havana	100102007	100105626	-	ENSMUSG00000020916	8	ensembl_havana	protein_coding		black	-0.240739	-0.227038
ENSMUSG00000020929	Eftud2	11	ensembl_havana	102838473	102880985	-	ENSMUSG00000020929	14	ensembl_havana	protein_coding		black	-0.32381	0.0583659
ENSMUSG00000021116	Eif2s1	12	ensembl_havana	78861819	78887010	+	ENSMUSG00000021116	10	ensembl_havana	protein_coding		black	-0.0862562	0.284894
ENSMUSG00000021187	Tc2n	12	ensembl_havana	101645443	101718523	-	ENSMUSG00000021187	14	ensembl_havana	protein_coding		black	0.211531	0.0840658
ENSMUSG00000021613	Hapln1	13	ensembl_havana	89539796	89611652	+	ENSMUSG00000021613	9	ensembl_havana	protein_coding		black	-0.204669	-0.0326725
ENSMUSG00000021643	Serf1	13	ensembl_havana	100108012	100114571	+	ENSMUSG00000021643	15	ensembl_havana	protein_coding		black	0.322026	0.427007
ENSMUSG00000021903	Galnt15	14	ensembl_havana	32028989	32062197	+	ENSMUSG00000021903	11	ensembl_havana	protein_coding		black	0.13036	0.161131
ENSMUSG00000021966	Prss52	14	ensembl_havana	64104286	64113755	+	ENSMUSG00000021966	7	ensembl_havana	protein_coding		black	-0.182301	-0.0243161
ENSMUSG00000021991	Cacna2d3	14	ensembl_havana	28904943	29721864	-	ENSMUSG00000021991	9	ensembl_havana	protein_coding		black	-0.324986	-0.348137
ENSMUSG00000022471	Xrcc6	15	ensembl_havana	81987835	82040085	+	ENSMUSG00000022471	14	ensembl_havana	protein_coding		black	-0.462911	-0.062496
ENSMUSG00000022698	Naa50	16	ensembl_havana	44139830	44163366	+	ENSMUSG00000022698	17	ensembl_havana	protein_coding		black	-0.112766	-0.00402756
ENSMUSG00000022711	Pmm2	16	ensembl_havana	8637674	8662467	+	ENSMUSG00000022711	16	ensembl_havana	protein_coding		black	-0.0276115	0.0207496
ENSMUSG00000022761	Lztr1	16	ensembl_havana	17508688	17526333	+	ENSMUSG00000022761	12	ensembl_havana	protein_coding		black	-0.361279	-0.102947
ENSMUSG00000022878	Adipoq	16	ensembl_havana	23146536	23158028	+	ENSMUSG00000022878	5	ensembl_havana	protein_coding		black	-0.0513461	0.0342064
ENSMUSG00000022945	Chaf1b	16	ensembl_havana	93883901	93906115	+	ENSMUSG00000022945	12	ensembl_havana	protein_coding		black	-0.178314	-0.343988
ENSMUSG00000023886	Smoc2	17	ensembl_havana	14279506	14404790	+	ENSMUSG00000023886	10	ensembl_havana	protein_coding		black	0.208524	0.162756
ENSMUSG00000024002	Brd4	17	ensembl_havana	32196274	32284722	-	ENSMUSG00000024002	17	ensembl_havana	protein_coding		black	0.0373096	0.349255
ENSMUSG00000024163	Mapk8ip3	17	ensembl_havana	24892153	24936977	-	ENSMUSG00000024163	17	ensembl_havana	protein_coding		black	0.033541	0.327456
ENSMUSG00000024234	Mtpap	18	ensembl	4375592	4397330	+	ENSMUSG00000024234	6	ensembl	protein_coding		black	-0.37826	0.222261
ENSMUSG00000024406	Pou5f1	17	ensembl_havana	35506018	35510772	+	ENSMUSG00000024406	16	ensembl_havana	protein_coding		black	-0.0137262	0.456605
ENSMUSG00000024456	Diaph1	18	ensembl_havana	37843601	37935476	-	ENSMUSG00000024456	16	ensembl_havana	protein_coding		black	-0.05036	0.100456
ENSMUSG00000024459	H2-M5	17	ensembl_havana	36984061	36989537	-	ENSMUSG00000024459	18	ensembl_havana	protein_coding		black	-0.37276	-0.0682932
ENSMUSG00000024471	Myot	18	ensembl_havana	44334074	44355724	+	ENSMUSG00000024471	12	ensembl_havana	protein_coding		black	-0.255697	-0.0311928
ENSMUSG00000024481	Lvrn	18	ensembl	46850039	46905446	+	ENSMUSG00000024481	4	ensembl	protein_coding		black	-0.136548	-0.127842
ENSMUSG00000024663	Rab3il1	19	ensembl_havana	10001669	10038380	+	ENSMUSG00000024663	17	ensembl_havana	protein_coding		black	-0.187503	-0.0614415
ENSMUSG00000024713	Pcsk5	19	ensembl	17432832	17837632	-	ENSMUSG00000024713	15	ensembl	protein_coding		black	0.177633	0.134114
ENSMUSG00000024730	Ms4a8a	19	ensembl_havana	11067471	11081102	-	ENSMUSG00000024730	7	ensembl_havana	protein_coding		black	0.17343	-0.279328
ENSMUSG00000025162	Csnk1d	11	ensembl_havana	120961749	120991330	-	ENSMUSG00000025162	17	ensembl_havana	protein_coding		black	0.00637826	0.0592562
ENSMUSG00000025194	Abcc2	19	ensembl_havana	43782192	43840740	+	ENSMUSG00000025194	5	ensembl_havana	protein_coding		black	-0.231542	-0.283767
ENSMUSG00000025201	Bloc1s2-ps	2	havana	52619754	52620185	+	ENSMUSG00000025201	7	havana	processed_pseudogene		black	-0.166791	0.176791
ENSMUSG00000025726	Slc28a1	7	ensembl_havana	81114799	81170416	+	ENSMUSG00000025726	11	ensembl_havana	protein_coding		black	-0.0345795	-0.00905475
ENSMUSG00000025872	Thoc3	13	ensembl_havana	54458837	54468849	-	ENSMUSG00000025872	5	ensembl_havana	protein_coding		black	-0.178876	0.00165746
ENSMUSG00000026005	Rpe	1	ensembl_havana	66700831	66719805	+	ENSMUSG00000026005	15	ensembl_havana	protein_coding		black	-0.0619196	0.33769
ENSMUSG00000026031	Cflar	1	ensembl_havana	58711508	58758884	+	ENSMUSG00000026031	15	ensembl_havana	protein_coding		black	-0.194335	0.0437923
ENSMUSG00000026042	Col5a2	1	ensembl_havana	45374321	45503282	-	ENSMUSG00000026042	16	ensembl_havana	protein_coding		black	0.150373	0.262239
ENSMUSG00000026172	Bcs1l	1	ensembl_havana	74588289	74592443	+	ENSMUSG00000026172	12	ensembl_havana	protein_coding		black	0.0670831	0.382751
ENSMUSG00000026208	Des	1	ensembl_havana	75360329	75368579	+	ENSMUSG00000026208	9	ensembl_havana	protein_coding		black	-0.0194964	0.0284963
ENSMUSG00000026269	Rnpepl1	1	ensembl_havana	92910783	92924384	+	ENSMUSG00000026269	14	ensembl_havana	protein_coding		black	0.0624248	0.132021
ENSMUSG00000026416	Il20	1	ensembl_havana	130906985	130911451	-	ENSMUSG00000026416	12	ensembl_havana	protein_coding		black	-0.203277	-0.0942043
ENSMUSG00000026484	Rnf2	1	ensembl_havana	151458004	151500955	-	ENSMUSG00000026484	13	ensembl_havana	protein_coding		black	-0.203401	-0.0863173
ENSMUSG00000026686	Lmx1a	1	ensembl_havana	167689237	167848741	+	ENSMUSG00000026686	14	ensembl_havana	protein_coding		black	0.0404338	0.0902531
ENSMUSG00000026834	Acvr1c	2	ensembl_havana	58267453	58357895	-	ENSMUSG00000026834	13	ensembl_havana	protein_coding		black	-0.198471	-0.150073
ENSMUSG00000026843	Fubp3	2	ensembl_havana	31572651	31617526	+	ENSMUSG00000026843	15	ensembl_havana	protein_coding		black	-0.0293585	0.308884
ENSMUSG00000027022	Xirp2	2	ensembl_havana	67446002	67526614	+	ENSMUSG00000027022	13	ensembl_havana	protein_coding		black	0.00585371	-0.170547
ENSMUSG00000027035	Cers6	2	ensembl_havana	68861441	69114282	+	ENSMUSG00000027035	10	ensembl_havana	protein_coding		black	0.0824208	0.181745
ENSMUSG00000027198	Ext2	2	ensembl_havana	93661028	93822568	-	ENSMUSG00000027198	16	ensembl_havana	protein_coding		black	-0.133209	-0.131461
ENSMUSG00000027224	Duoxa1	2	ensembl_havana	122302191	122313730	-	ENSMUSG00000027224	14	ensembl_havana	protein_coding		black	0.0371629	0.0327625
ENSMUSG00000027359	Slc27a2	2	ensembl_havana	126552407	126588243	+	ENSMUSG00000027359	16	ensembl_havana	protein_coding		black	-0.00319021	-0.242724
ENSMUSG00000027460	Angpt4	2	ensembl_havana	151911210	151945337	+	ENSMUSG00000027460	7	ensembl_havana	protein_coding		black	0.0380851	0.32574
ENSMUSG00000027470	Mylk2	2	ensembl_havana	152911352	152923068	+	ENSMUSG00000027470	9	ensembl_havana	protein_coding		black	-0.213506	-0.156731
ENSMUSG00000027520	Zdbf2	1	ensembl_havana	63273265	63314576	+	ENSMUSG00000027520	15	ensembl_havana	protein_coding		black	-0.150023	-0.246428
ENSMUSG00000027861	Casq2	3	ensembl_havana	102086415	102146514	+	ENSMUSG00000027861	13	ensembl_havana	protein_coding		black	-0.0824546	-0.00478016
ENSMUSG00000027871	Hsd3b1	3	ensembl_havana	98852194	98859794	-	ENSMUSG00000027871	16	ensembl_havana	protein_coding		black	-0.471487	-0.0824568
ENSMUSG00000027887	Sypl2	3	ensembl_havana	108211472	108226648	-	ENSMUSG00000027887	11	ensembl_havana	protein_coding		black	-0.112353	-0.33994
ENSMUSG00000027971	Ndst4	3	ensembl_havana	125404076	125728899	+	ENSMUSG00000027971	16	ensembl_havana	protein_coding		black	0.346258	0.26261
ENSMUSG00000028031	Dkk2	3	ensembl_havana	132085292	132180304	+	ENSMUSG00000028031	6	ensembl_havana	protein_coding		black	0.0831942	-0.00318623
ENSMUSG00000028059	Arhgef2	3	ensembl_havana	88605966	88648052	+	ENSMUSG00000028059	15	ensembl_havana	protein_coding		black	-0.330655	0.254328
ENSMUSG00000028347	Tmeff1	4	ensembl_havana	48585174	48663131	+	ENSMUSG00000028347	14	ensembl_havana	protein_coding		black	0.288841	0.236221
ENSMUSG00000028464	Tpm2	4	ensembl_havana	43514711	43523765	-	ENSMUSG00000028464	16	ensembl_havana	protein_coding		black	0.284059	0.0165546
ENSMUSG00000028607	Cpt2	4	ensembl_havana	107903981	107923610	-	ENSMUSG00000028607	16	ensembl_havana	protein_coding		black	-0.471229	-0.232831
ENSMUSG00000028618	Tmem59	4	ensembl_havana	107178399	107200996	+	ENSMUSG00000028618	11	ensembl_havana	protein_coding		black	0.25074	0.284474
ENSMUSG00000028834	Trim63	4	ensembl_havana	134315120	134329629	+	ENSMUSG00000028834	13	ensembl_havana	protein_coding		black	-0.0486724	0.264635
ENSMUSG00000029005	Draxin	4	ensembl_havana	148098437	148130698	-	ENSMUSG00000029005	4	ensembl_havana	protein_coding		black	-0.117826	-0.352893
ENSMUSG00000029014	Dnajc2	5	ensembl_havana	21757267	21785251	-	ENSMUSG00000029014	14	ensembl_havana	protein_coding		black	-0.52711	-0.210062
ENSMUSG00000029158	Yipf7	5	ensembl_havana	69516671	69542648	-	ENSMUSG00000029158	9	ensembl_havana	protein_coding		black	-0.188711	-0.0314748
ENSMUSG00000029235	Pdcl2	5	ensembl_havana	76312115	76331156	-	ENSMUSG00000029235	14	ensembl_havana	protein_coding		black	-0.419782	-0.152512
ENSMUSG00000029250	Polr2b	5	ensembl_havana	77310147	77349324	+	ENSMUSG00000029250	5	ensembl_havana	protein_coding		black	-0.452709	-0.13682
ENSMUSG00000029546	Uncx	5	ensembl_havana	139543494	139548179	+	ENSMUSG00000029546	12	ensembl_havana	protein_coding		black	-0.20752	-0.108699
ENSMUSG00000029586	Spdye4b	5	ensembl_havana	143181017	143205075	+	ENSMUSG00000029586	9	ensembl_havana	protein_coding		black	-0.116633	0.1783
ENSMUSG00000029602	Rasal1	5	ensembl_havana	120648812	120679597	+	ENSMUSG00000029602	11	ensembl_havana	protein_coding		black	-0.216529	0.23771
ENSMUSG00000029683	Lmod2	6	ensembl_havana	24597762	24605414	+	ENSMUSG00000029683	7	ensembl_havana	protein_coding		black	-0.342244	-0.0757952
ENSMUSG00000030045	Mrpl19	6	ensembl_havana	81957851	81965958	-	ENSMUSG00000030045	10	ensembl_havana	protein_coding		black	-0.0234389	0.0426409
ENSMUSG00000030222	Rerg	6	ensembl_havana	137054825	137170497	-	ENSMUSG00000030222	13	ensembl_havana	protein_coding		black	0.304798	0.332102
ENSMUSG00000030735	Gm9755	8	havana	67514235	67515590	-	ENSMUSG00000030735	6	havana	processed_pseudogene		black	-0.415358	0.000273012
ENSMUSG00000030768	Disp1	1	ensembl_havana	183086266	183221522	-	ENSMUSG00000030768	12	ensembl_havana	protein_coding		black	-0.153874	-0.0497225
ENSMUSG00000030982	Vsp35l	7	ensembl_havana	118740226	118842966	+	ENSMUSG00000030982	19	ensembl_havana	protein_coding		black	0.210079	0.0247717
ENSMUSG00000030996	Art1	7	ensembl_havana	102101743	102113933	+	ENSMUSG00000030996	8	ensembl_havana	protein_coding		black	0.0303269	-0.130078
ENSMUSG00000031390	Avpr2	X	ensembl_havana	73892102	73895502	+	ENSMUSG00000031390	8	ensembl_havana	protein_coding		black	0.125773	-0.329272
ENSMUSG00000031775	Pllp	8	ensembl_havana	94674894	94696278	-	ENSMUSG00000031775	5	ensembl_havana	protein_coding		black	0.350695	0.242533
ENSMUSG00000032015	Pou2f3	9	ensembl_havana	43123939	43210369	-	ENSMUSG00000032015	16	ensembl_havana	protein_coding		black	0.0192563	0.227082
ENSMUSG00000032041	Tirap	9	ensembl_havana	35184551	35200291	-	ENSMUSG00000032041	15	ensembl_havana	protein_coding		black	-0.0355661	0.0151851
ENSMUSG00000032098	Treh	9	ensembl_havana	44673233	44686305	+	ENSMUSG00000032098	13	ensembl_havana	protein_coding		black	-0.0580852	-0.126333
ENSMUSG00000032312	Csk	9	ensembl_havana	57626646	57653631	-	ENSMUSG00000032312	7	ensembl_havana	protein_coding		black	-0.117577	0.121468
ENSMUSG00000032473	Cldn18	9	ensembl_havana	99689461	99717267	-	ENSMUSG00000032473	13	ensembl_havana	protein_coding		black	-0.240739	-0.227038
ENSMUSG00000032561	Acpp	9	ensembl_havana	104288251	104337748	-	ENSMUSG00000032561	15	ensembl_havana	protein_coding		black	0.142523	-0.173448
ENSMUSG00000032637	Atxn2l	7	ensembl_havana	126491708	126503437	-	ENSMUSG00000032637	15	ensembl_havana	protein_coding		black	-0.169155	0.0711084
ENSMUSG00000032776	Mctp2	7	ensembl_havana	72077830	72306608	-	ENSMUSG00000032776	9	ensembl_havana	protein_coding		black	-0.136141	0.130123
ENSMUSG00000032937	Fshr	17	ensembl	88985170	89200612	-	ENSMUSG00000032937	4	ensembl	protein_coding		black	-0.148515	-0.222611
ENSMUSG00000032998	Foxj3	4	ensembl_havana	119537004	119629119	+	ENSMUSG00000032998	16	ensembl_havana	protein_coding		black	0.041606	-0.212632
ENSMUSG00000033044	Dhrs7c	11	ensembl_havana	67798187	67816002	+	ENSMUSG00000033044	12	ensembl_havana	protein_coding		black	-0.148202	-0.296452
ENSMUSG00000033053	1700028P14Rik	19	ensembl	23558760	23652812	-	ENSMUSG00000033053	3	ensembl	protein_coding		black	0.415618	0.275816
ENSMUSG00000033352	Map2k4	11	ensembl_havana	65688243	65788297	-	ENSMUSG00000033352	11	ensembl_havana	protein_coding		black	0.163506	0.0942557
ENSMUSG00000033554	Dph5	3	ensembl_havana	115887837	115934361	+	ENSMUSG00000033554	17	ensembl_havana	protein_coding		black	0.0287108	0.220069
ENSMUSG00000033987	Dnah17	11	ensembl_havana	118021723	118130634	-	ENSMUSG00000033987	16	ensembl_havana	protein_coding		black	-0.191034	0.172461
ENSMUSG00000034210	Efcab14	4	ensembl_havana	115737744	115777327	+	ENSMUSG00000034210	13	ensembl_havana	protein_coding		black	0.0795116	0.182738
ENSMUSG00000035296	Sgcg	14	ensembl_havana	61219115	61258490	-	ENSMUSG00000035296	14	ensembl_havana	protein_coding		black	0.134018	-0.0124307
ENSMUSG00000035540	Gc	5	ensembl_havana	89417522	89457898	-	ENSMUSG00000035540	12	ensembl_havana	protein_coding		black	-0.240739	-0.227038
ENSMUSG00000035785	Cmtm2b	8	ensembl_havana	104322230	104330764	+	ENSMUSG00000035785	6	ensembl_havana	protein_coding		black	-0.240739	-0.227038
ENSMUSG00000035861	Tmprss11b	5	ensembl_havana	86657631	86676362	-	ENSMUSG00000035861	6	ensembl_havana	protein_coding		black	-0.126131	-0.226085
ENSMUSG00000036078	Sigmar1	4	ensembl_havana	41738493	41756157	-	ENSMUSG00000036078	16	ensembl_havana	protein_coding		black	-0.0188375	-0.230975
ENSMUSG00000036172	Cd200r3	16	ensembl_havana	44943678	44981380	+	ENSMUSG00000036172	17	ensembl_havana	protein_coding		black	-0.291884	-0.43238
ENSMUSG00000036251	Trpm8	1	ensembl_havana	88277661	88389293	+	ENSMUSG00000036251	16	ensembl_havana	protein_coding		black	-0.217946	-0.0459559
ENSMUSG00000036357	Gpr101	X	ensembl_havana	57496668	57503757	-	ENSMUSG00000036357	5	ensembl_havana	protein_coding		black	-0.213026	-0.319547
ENSMUSG00000036693	Nop14	5	ensembl_havana	34638536	34660148	-	ENSMUSG00000036693	12	ensembl_havana	protein_coding		black	-0.310418	0.0750161
ENSMUSG00000036985	Zdhhc9	X	ensembl_havana	48171969	48208878	-	ENSMUSG00000036985	12	ensembl_havana	protein_coding		black	0.174175	0.271034
ENSMUSG00000037296	Lsm1	8	ensembl_havana	25785288	25803975	+	ENSMUSG00000037296	7	ensembl_havana	protein_coding		black	0.0437687	-0.276664
ENSMUSG00000037379	Spon2	5	ensembl_havana	33198184	33218455	-	ENSMUSG00000037379	7	ensembl_havana	protein_coding		black	0.525386	0.225606
ENSMUSG00000037440	Vnn1	10	ensembl_havana	23894688	23905343	+	ENSMUSG00000037440	8	ensembl_havana	protein_coding		black	-0.100534	-0.297621
ENSMUSG00000037725	Ckap2	8	ensembl_havana	22168160	22185819	-	ENSMUSG00000037725	8	ensembl_havana	protein_coding		black	0.0107515	-0.365949
ENSMUSG00000038046	Mrm3	11	ensembl_havana	76243715	76250619	+	ENSMUSG00000038046	4	ensembl_havana	protein_coding		black	0.0165575	0.191509
ENSMUSG00000038239	Hrc	7	ensembl_havana	45335290	45338974	+	ENSMUSG00000038239	11	ensembl_havana	protein_coding		black	-0.36736	-0.0584769
ENSMUSG00000038546	Ranbp9	13	ensembl_havana	43402675	43481282	-	ENSMUSG00000038546	9	ensembl_havana	protein_coding		black	-0.223978	-0.16368
ENSMUSG00000038916	Soga3	10	ensembl_havana	29143839	29199630	+	ENSMUSG00000038916	7	ensembl_havana	protein_coding		black	-0.0883402	0.18154
ENSMUSG00000039050	Osbpl2	2	ensembl_havana	180119306	180162680	+	ENSMUSG00000039050	8	ensembl_havana	protein_coding		black	0.034772	0.0624652
ENSMUSG00000039956	Mrap	16	ensembl_havana	90738207	90749785	+	ENSMUSG00000039956	9	ensembl_havana	protein_coding		black	0.176556	-0.096047
ENSMUSG00000040028	Elavl1	8	ensembl_havana	4285382	4325413	-	ENSMUSG00000040028	10	ensembl_havana	protein_coding		black	-0.0645531	0.207094
ENSMUSG00000040139	9430038I01Rik	7	ensembl_havana	137375574	137410762	-	ENSMUSG00000040139	14	ensembl_havana	protein_coding		black	-0.0813139	-0.100751
ENSMUSG00000040140	Tdrd6	17	ensembl_havana	43615335	43630299	-	ENSMUSG00000040140	15	ensembl_havana	protein_coding		black	-0.204107	0.273457
ENSMUSG00000040177	2310057M21Rik	7	ensembl_havana	131338220	131362759	-	ENSMUSG00000040177	10	ensembl_havana	protein_coding		black	-0.348522	0.165707
ENSMUSG00000040274	Cdk6	5	ensembl_havana	3341485	3531008	+	ENSMUSG00000040274	11	ensembl_havana	protein_coding		black	0.23714	-0.0555918
ENSMUSG00000040367	Lrrd1	5	ensembl_havana	3845173	3866596	+	ENSMUSG00000040367	2	ensembl_havana	protein_coding		black	-0.0628116	0.198653
ENSMUSG00000040370	Etfrf1	6	ensembl_havana	145211134	145216939	+	ENSMUSG00000040370	13	ensembl_havana	protein_coding		black	-0.292203	-0.426201
ENSMUSG00000040666	Sh3bgr	16	ensembl_havana	96200450	96228935	+	ENSMUSG00000040666	19	ensembl_havana	protein_coding		black	-0.00237024	0.281436
ENSMUSG00000040957	Cables1	18	ensembl_havana	11839220	11945630	+	ENSMUSG00000040957	15	ensembl_havana	protein_coding		black	-0.169544	0.0119743
ENSMUSG00000041062	Mslnl	17	ensembl	25736040	25748330	+	ENSMUSG00000041062	6	ensembl	protein_coding		black	-0.0751091	-0.00557744
ENSMUSG00000041180	Hectd2	19	ensembl_havana	36554639	36621135	+	ENSMUSG00000041180	13	ensembl_havana	protein_coding		black	-0.194349	-0.0244535
ENSMUSG00000041372	B4galnt3	6	ensembl_havana	120203073	120294559	-	ENSMUSG00000041372	10	ensembl_havana	protein_coding		black	-0.0142811	0.297444
ENSMUSG00000041477	Dcp1b	6	ensembl_havana	119175253	119221616	+	ENSMUSG00000041477	14	ensembl_havana	protein_coding		black	0.0147512	0.230234
ENSMUSG00000042015	Wdr41	13	ensembl_havana	94976344	95023314	+	ENSMUSG00000042015	17	ensembl_havana	protein_coding		black	-0.182293	0.130826
ENSMUSG00000042367	Gjb3	4	ensembl_havana	127325235	127330844	-	ENSMUSG00000042367	12	ensembl_havana	protein_coding		black	-0.00566935	-0.108858
ENSMUSG00000042628	Zfyve1	12	ensembl_havana	83546558	83597222	-	ENSMUSG00000042628	8	ensembl_havana	protein_coding		black	0.050394	0.388596
ENSMUSG00000042854	Trp53rkb	2	ensembl_havana	166792531	166799505	+	ENSMUSG00000042854	9	ensembl_havana	protein_coding		black	-0.0601808	0.0825761
ENSMUSG00000042861	Kcna10	3	ensembl_havana	107183056	107195721	+	ENSMUSG00000042861	7	ensembl_havana	protein_coding		black	0.23717	0.0695366
ENSMUSG00000042895	Abra	15	ensembl_havana	41864076	41869720	-	ENSMUSG00000042895	6	ensembl_havana	protein_coding		black	-0.0678107	-0.302166
ENSMUSG00000043207	Zmpste24	4	ensembl_havana	121059237	121098241	-	ENSMUSG00000043207	10	ensembl_havana	protein_coding		black	0.260642	0.137296
ENSMUSG00000043243	Fam129c	8	ensembl_havana	71597648	71607936	+	ENSMUSG00000043243	15	ensembl_havana	protein_coding		black	-0.160247	0.0823765
ENSMUSG00000043633	Fam221b	4	ensembl_havana	43659622	43669145	-	ENSMUSG00000043633	6	ensembl_havana	protein_coding		black	0.0688973	0.0652719
ENSMUSG00000043681	Fam25c	14	ensembl_havana	34351881	34355433	-	ENSMUSG00000043681	5	ensembl_havana	protein_coding		black	-0.0472287	-0.27766
ENSMUSG00000043800	Kifc5c-ps	10	havana	117594353	117595882	+	ENSMUSG00000043800	11	havana	transcribed_processed_pseudogene		black	-0.389361	-0.181927
ENSMUSG00000043925	Olfr544	7	ensembl_havana	102482031	102488313	-	ENSMUSG00000043925	7	ensembl_havana	protein_coding		black	0.157909	0.222773
ENSMUSG00000044172	Ptx4	17	ensembl_havana	25120760	25125292	+	ENSMUSG00000044172	7	ensembl_havana	protein_coding		black	-0.305908	-0.496479
ENSMUSG00000044312	Neurog3	10	ensembl_havana	62133090	62134763	+	ENSMUSG00000044312	4	ensembl_havana	protein_coding		black	-0.254319	-0.278311
ENSMUSG00000044594	Serpinb3a	1	ensembl_havana	107045587	107052303	-	ENSMUSG00000044594	14	ensembl_havana	protein_coding		black	0.0192343	-0.244444
ENSMUSG00000044951	Mylk4	13	ensembl_havana	32700834	32783954	-	ENSMUSG00000044951	15	ensembl_havana	protein_coding		black	-0.211844	-0.148784
ENSMUSG00000045268	Zfp691	4	ensembl_havana	119169513	119174195	-	ENSMUSG00000045268	13	ensembl_havana	protein_coding		black	-0.296472	0.0355145
ENSMUSG00000045471	Hcrt	11	ensembl_havana	100761069	100762931	-	ENSMUSG00000045471	4	ensembl_havana	protein_coding		black	-0.291442	-0.430433
ENSMUSG00000045744	Bricd5	17	ensembl	24473884	24475469	+	ENSMUSG00000045744	10	ensembl	protein_coding		black	-0.14496	-0.412757
ENSMUSG00000045877	4933415A04Rik	11	ensembl	43587040	43589048	+	ENSMUSG00000045877	2	ensembl	protein_coding		black	-0.0592351	0.289462
ENSMUSG00000045929	Gm20715	7	havana	6410277	6441691	+	ENSMUSG00000045929	8	havana	protein_coding		black	-0.0479477	-0.0294717
ENSMUSG00000045975	C2cd2	16	ensembl_havana	97855209	97962598	-	ENSMUSG00000045975	8	ensembl_havana	protein_coding		black	-0.210799	0.447972
ENSMUSG00000046219	C230012O17Rik	4	ensembl_havana	24960790	24967449	-	ENSMUSG00000046219	9	ensembl_havana	processed_transcript		black	-0.15862	0.101603
ENSMUSG00000046354	Defb14	8	ensembl_havana	19194357	19195212	+	ENSMUSG00000046354	3	ensembl_havana	protein_coding		black	-0.0079027	-0.0948611
ENSMUSG00000046828	Mettl21e	1	ensembl_havana	44204070	44218961	-	ENSMUSG00000046828	3	ensembl_havana	protein_coding		black	-0.377055	-0.355597
ENSMUSG00000046909	Tefm	11	ensembl_havana	80136678	80142175	-	ENSMUSG00000046909	9	ensembl_havana	protein_coding		black	0.00590149	-0.0836856
ENSMUSG00000046949	Nqo2	13	ensembl_havana	33964687	33988443	+	ENSMUSG00000046949	16	ensembl_havana	protein_coding		black	-0.00319035	0.0811102
ENSMUSG00000047098	Rnf31	14	ensembl_havana	55591708	55603693	+	ENSMUSG00000047098	18	ensembl_havana	protein_coding		black	-0.327113	-0.406368
ENSMUSG00000047246	Hist1h2be	13	ensembl_havana	23583670	23621124	-	ENSMUSG00000047246	7	ensembl_havana	protein_coding		black	-0.254354	0.141346
ENSMUSG00000047828	A730018C14Rik	12	ensembl_havana	112411023	112423212	-	ENSMUSG00000047828	4	ensembl_havana	processed_transcript		black	0.0601178	-0.0499177
ENSMUSG00000047921	Trappc9	15	ensembl_havana	72589620	73061204	-	ENSMUSG00000047921	16	ensembl_havana	protein_coding		black	0.341612	0.327919
ENSMUSG00000047988	4933428G20Rik	11	havana	97490783	97500340	-	ENSMUSG00000047988	1	havana	protein_coding		black	-0.145591	-0.0467424
ENSMUSG00000048191	Muc6	7	ensembl_havana	141633456	141655319	-	ENSMUSG00000048191	15	ensembl_havana	protein_coding		black	-0.0135179	0.0698204
ENSMUSG00000048482	Bdnf	2	ensembl_havana	109674700	109727007	+	ENSMUSG00000048482	14	ensembl_havana	protein_coding		black	0.188812	0.0996861
ENSMUSG00000048647	Exd1	2	ensembl_havana	119516505	119547627	-	ENSMUSG00000048647	9	ensembl_havana	protein_coding		black	0.106366	0.07164
ENSMUSG00000048703	Speer4b	5	ensembl_havana	27495639	27501438	-	ENSMUSG00000048703	9	ensembl_havana	protein_coding		black	-0.300294	-0.470247
ENSMUSG00000049553	Polr1a	6	ensembl_havana	71909053	71984935	+	ENSMUSG00000049553	11	ensembl_havana	protein_coding		black	-0.338262	-0.233458
ENSMUSG00000049641	Vgll2	10	ensembl_havana	52022502	52028471	+	ENSMUSG00000049641	14	ensembl_havana	protein_coding		black	-0.240739	-0.227038
ENSMUSG00000049649	Gpr3	4	ensembl_havana	133209340	133212536	-	ENSMUSG00000049649	8	ensembl_havana	protein_coding		black	-0.308262	0.353479
ENSMUSG00000049692	Tmem239	2	ensembl_havana	130406478	130407902	+	ENSMUSG00000049692	7	ensembl_havana	protein_coding		black	-0.150481	-0.124239
ENSMUSG00000049848	Ceacam19	7	ensembl_havana	19875742	19887965	-	ENSMUSG00000049848	7	ensembl_havana	protein_coding		black	0.0673878	-0.285188
ENSMUSG00000050114	Prdx6b	2	ensembl_havana	80292472	80295356	+	ENSMUSG00000050114	7	ensembl_havana	protein_coding		black	-0.264426	-0.3178
ENSMUSG00000050122	Vwa3b	1	ensembl_havana	37026596	37187613	+	ENSMUSG00000050122	18	ensembl_havana	protein_coding		black	-0.21796	0.146945
ENSMUSG00000050147	F2rl3	8	ensembl_havana	72761880	72763874	+	ENSMUSG00000050147	9	ensembl_havana	protein_coding		black	-0.0131399	0.323386
ENSMUSG00000050179	A930002I21Rik	3	ensembl_havana	107090880	107098401	+	ENSMUSG00000050179	3	ensembl_havana	lincRNA		black	0.227994	0.27105
ENSMUSG00000050276	Mrgprg	7	ensembl_havana	143763710	143766993	-	ENSMUSG00000050276	7	ensembl_havana	protein_coding		black	0.238967	-0.0984523
ENSMUSG00000050605	Zfp61	7	ensembl_havana	24291039	24301232	-	ENSMUSG00000050605	17	ensembl_havana	protein_coding		black	-0.357145	-0.362154
ENSMUSG00000050697	Prkaa1	15	ensembl_havana	5143861	5181899	+	ENSMUSG00000050697	9	ensembl_havana	protein_coding		black	-0.0638542	-0.330022
ENSMUSG00000050818	Olfr330	11	ensembl_havana	58527186	58534836	-	ENSMUSG00000050818	7	ensembl_havana	protein_coding		black	-0.0173195	-0.100876
ENSMUSG00000051182	Olfr655	7	ensembl_havana	104595301	104601779	-	ENSMUSG00000051182	5	ensembl_havana	protein_coding		black	-0.240739	-0.227038
ENSMUSG00000051495	Irf2bp2	8	ensembl_havana	126588296	126593986	-	ENSMUSG00000051495	7	ensembl_havana	protein_coding		black	-0.369559	-0.201325
ENSMUSG00000051832	E230016K23Rik	11	ensembl_havana	83582056	83623693	+	ENSMUSG00000051832	7	ensembl_havana	processed_transcript		black	-0.103462	-0.468
ENSMUSG00000052363	Zdhhc19	16	ensembl_havana	32496265	32561966	+	ENSMUSG00000052363	8	ensembl_havana	protein_coding		black	-0.229682	-0.186621
ENSMUSG00000052783	Grk4	5	ensembl_havana	34660379	34755305	+	ENSMUSG00000052783	16	ensembl_havana	protein_coding		black	0.000373663	-0.339342
ENSMUSG00000052825	Gm9892	8	havana	52196065	52197056	-	ENSMUSG00000052825	6	havana	processed_pseudogene		black	0.0800432	0.398533
ENSMUSG00000053093	Myh7	14	ensembl_havana	54970684	54994626	-	ENSMUSG00000053093	16	ensembl_havana	protein_coding		black	-0.0732403	-0.191595
ENSMUSG00000053253	Ndfip2	14	ensembl_havana	105258573	105309298	+	ENSMUSG00000053253	16	ensembl_havana	protein_coding		black	-0.0707629	-0.0886377
ENSMUSG00000053719	Klk1b26	7	ensembl_havana	44012168	44016968	+	ENSMUSG00000053719	10	ensembl_havana	protein_coding		black	-0.240739	-0.227038
ENSMUSG00000053825	Ppfia2	10	ensembl_havana	106470339	106935952	+	ENSMUSG00000053825	15	ensembl_havana	protein_coding		black	-0.220325	0.079955
ENSMUSG00000054046	Klk13	7	ensembl_havana	43712567	43727534	+	ENSMUSG00000054046	7	ensembl_havana	protein_coding		black	-0.117202	-0.161505
ENSMUSG00000054116	E130116L18Rik	5	ensembl	25222848	25223153	-	ENSMUSG00000054116	1	ensembl	protein_coding		black	-0.240739	-0.227038
ENSMUSG00000054455	Vapb	2	ensembl_havana	173737511	173784336	+	ENSMUSG00000054455	4	ensembl_havana	protein_coding		black	-0.115657	0.242608
ENSMUSG00000054493	Gm9947	1	ensembl_havana	14752937	14776931	+	ENSMUSG00000054493	2	ensembl_havana	antisense		black	-0.301803	-0.241647
ENSMUSG00000054909	Wbscr25	5	ensembl_havana	134987433	135001350	-	ENSMUSG00000054909	11	ensembl_havana	antisense		black	-0.166429	-0.0623407
ENSMUSG00000054938	Olfr1346	7	ensembl_havana	6467101	6478112	+	ENSMUSG00000054938	7	ensembl_havana	protein_coding		black	-0.276158	-0.365304
ENSMUSG00000055125	M5C1000I18Rik	9	ensembl_havana	67758712	67760230	-	ENSMUSG00000055125	7	ensembl_havana	lincRNA		black	-0.207279	-0.306542
ENSMUSG00000055170	Ifng	10	ensembl_havana	118441046	118445892	+	ENSMUSG00000055170	4	ensembl_havana	protein_coding		black	-0.0223012	-0.275856
ENSMUSG00000055546	Timd4	11	ensembl_havana	46810800	46844332	+	ENSMUSG00000055546	6	ensembl_havana	protein_coding		black	-0.179274	-0.014463
ENSMUSG00000055945	Prr18	17	ensembl_havana	8337459	8344113	+	ENSMUSG00000055945	8	ensembl_havana	protein_coding		black	0.138256	0.040422
ENSMUSG00000056078	Lipm	19	ensembl	34100943	34122687	+	ENSMUSG00000056078	5	ensembl	protein_coding		black	-0.152048	-0.29637
ENSMUSG00000056203	Tas2r135	6	ensembl_havana	42405434	42406526	+	ENSMUSG00000056203	4	ensembl_havana	protein_coding		black	-0.272689	-0.351056
ENSMUSG00000056632	Dsg3	18	ensembl	20510304	20541310	+	ENSMUSG00000056632	7	ensembl	protein_coding		black	0.0987062	-0.216803
ENSMUSG00000056849	Gm16415	18	ensembl_havana	42441019	42441507	+	ENSMUSG00000056849	6	ensembl_havana	processed_pseudogene		black	0.261807	0.00516663
ENSMUSG00000056856	Jakmip3	7	ensembl_havana	138940730	139083976	+	ENSMUSG00000056856	12	ensembl_havana	protein_coding		black	-0.271042	-0.0744776
ENSMUSG00000058019	Ces5a	8	ensembl_havana	93499064	93535830	-	ENSMUSG00000058019	13	ensembl_havana	protein_coding		black	-0.343608	-0.0871668
ENSMUSG00000058290	Espl1	15	ensembl_havana	102296266	102324357	+	ENSMUSG00000058290	4	ensembl_havana	protein_coding		black	-0.107616	0.0267064
ENSMUSG00000058463	Gm5471	15	havana	44971797	44972133	-	ENSMUSG00000058463	3	havana	processed_pseudogene		black	-0.331072	-0.628158
ENSMUSG00000058488	Kl	5	ensembl_havana	150952607	150993817	+	ENSMUSG00000058488	7	ensembl_havana	protein_coding		black	0.0512235	-0.413165
ENSMUSG00000058659	Olfr58	9	ensembl_havana	19780283	19785333	+	ENSMUSG00000058659	6	ensembl_havana	protein_coding		black	-0.240739	-0.227038
ENSMUSG00000058935	Tex48	4	ensembl_havana	63607089	63622428	-	ENSMUSG00000058935	14	ensembl_havana	protein_coding		black	0.045418	0.0989932
ENSMUSG00000058997	Vwa8	14	ensembl_havana	78849052	79202310	+	ENSMUSG00000058997	8	ensembl_havana	protein_coding		black	-0.208339	-0.415143
ENSMUSG00000059128	Ifnl2	7	ensembl_havana	28508836	28510455	-	ENSMUSG00000059128	3	ensembl_havana	protein_coding		black	-0.214499	-0.132826
ENSMUSG00000059195	Gm12715	4	havana	103563402	103564529	+	ENSMUSG00000059195	10	havana	processed_pseudogene		black	0.0982523	0.223428
ENSMUSG00000059422	Gm8116	9	havana	78820638	78821838	-	ENSMUSG00000059422	5	havana	processed_pseudogene		black	0.0589486	0.0266431
ENSMUSG00000059461	Gm7331	X	havana	162566857	162567243	+	ENSMUSG00000059461	7	havana	processed_pseudogene		black	0.147642	0.257961
ENSMUSG00000059776	Rpl13-ps6	3	ensembl_havana	58987170	58987805	+	ENSMUSG00000059776	7	ensembl_havana	processed_pseudogene		black	-0.112315	-0.0410596
ENSMUSG00000059923	Grb2	11	ensembl_havana	115644045	115708597	-	ENSMUSG00000059923	13	ensembl_havana	protein_coding		black	0.382957	0.223276
ENSMUSG00000060068	Gm12222	11	havana	54199433	54199692	+	ENSMUSG00000060068	7	havana	processed_pseudogene		black	-0.426352	-0.141991
ENSMUSG00000060128	Gm2710	1	havana	172669034	172669636	-	ENSMUSG00000060128	5	havana	processed_pseudogene		black	0.0763558	0.0376092
ENSMUSG00000060424	Pantr1	1	ensembl_havana	42590782	42694842	-	ENSMUSG00000060424	14	ensembl_havana	lincRNA		black	-0.0771507	0.253714
ENSMUSG00000061490	Ube2d4	15	havana	58846590	58847321	-	ENSMUSG00000061490	6	havana	processed_pseudogene		black	-0.240739	-0.227038
ENSMUSG00000061825	Ces2c	8	ensembl_havana	104847068	104854483	+	ENSMUSG00000061825	10	ensembl_havana	protein_coding		black	-0.240739	-0.227038
ENSMUSG00000062077	Trim54	5	ensembl_havana	31116712	31137630	+	ENSMUSG00000062077	14	ensembl_havana	protein_coding		black	-0.268663	-0.334737
ENSMUSG00000062279	Gm10237	16	havana	35920464	35920799	+	ENSMUSG00000062279	6	havana	processed_pseudogene		black	-0.240739	-0.227038
ENSMUSG00000063021	Hist1h2ak	13	ensembl_havana	21753435	21753827	-	ENSMUSG00000063021	3	ensembl_havana	protein_coding		black	-0.0567211	-0.417975
ENSMUSG00000063442	Gm7117	X	havana	105725128	105725514	-	ENSMUSG00000063442	5	havana	processed_pseudogene		black	0.325361	0.173703
ENSMUSG00000063689	Hist2h2ab	3	ensembl_havana	96219865	96220308	+	ENSMUSG00000063689	4	ensembl_havana	protein_coding		black	-0.276246	-0.365668
ENSMUSG00000063849	Ppcdc	9	ensembl_havana	57385095	57440124	-	ENSMUSG00000063849	6	ensembl_havana	protein_coding		black	0.0599002	0.0871715
ENSMUSG00000063902	Gm7964	7	havana	83755904	83757281	+	ENSMUSG00000063902	13	havana	processed_pseudogene		black	-0.315108	-0.186417
ENSMUSG00000064036	Mro	18	ensembl_havana	73859385	73881333	+	ENSMUSG00000064036	15	ensembl_havana	protein_coding		black	-0.000555457	-0.117008
ENSMUSG00000064080	Fbln2	6	ensembl_havana	91212455	91272540	+	ENSMUSG00000064080	12	ensembl_havana	protein_coding		black	0.0930282	-0.257473
ENSMUSG00000064202	4430402I18Rik	19	ensembl_havana	28893042	28967800	-	ENSMUSG00000064202	15	ensembl_havana	protein_coding		black	0.462958	0.146735
ENSMUSG00000064231	Gm5321	7	ensembl_havana	6019022	6019468	+	ENSMUSG00000064231	1	ensembl_havana	processed_pseudogene		black	0.0685434	-0.0441653
ENSMUSG00000064340	mt-Tl1	MT	insdc	2676	2750	+	ENSMUSG00000064340	1	insdc	Mt_tRNA		black	-0.0209439	-0.103178
ENSMUSG00000064344	mt-Tm	MT	insdc	3845	3913	+	ENSMUSG00000064344	1	insdc	Mt_tRNA		black	-0.233531	-0.00421454
ENSMUSG00000064357	mt-Atp6	MT	insdc	7927	8607	+	ENSMUSG00000064357	1	insdc	protein_coding		black	0.26065	0.153269
ENSMUSG00000064453	Snord21	5	ensembl	107904555	107904648	+	ENSMUSG00000064453	1	ensembl	snoRNA		black	-0.240739	-0.227038
ENSMUSG00000064841	Gm26205	5	ensembl	121205010	121205143	+	ENSMUSG00000064841	1	ensembl	snoRNA		black	-0.144542	0.0949035
ENSMUSG00000065089	Gm26493	8	ensembl	95746060	95746195	-	ENSMUSG00000065089	1	ensembl	snoRNA		black	-0.40765	-0.437954
ENSMUSG00000065097	Snora16a	4	ensembl	132309465	132309600	+	ENSMUSG00000065097	1	ensembl	snoRNA		black	-0.100531	0.22477
ENSMUSG00000065407	Mir135a-1	9	mirbase	106154124	106154213	+	ENSMUSG00000065407	1	mirbase	miRNA		black	-0.240739	-0.227038
ENSMUSG00000065862	Gm24029	11	ensembl	69667834	69667976	-	ENSMUSG00000065862	1	ensembl	snoRNA		black	-0.240739	-0.227038
ENSMUSG00000066306	Numa1	7	ensembl_havana	101934111	102014964	+	ENSMUSG00000066306	13	ensembl_havana	protein_coding		black	-0.218654	0.0700073
ENSMUSG00000066489	Rpl26-ps2	12	havana	57632581	57633015	-	ENSMUSG00000066489	2	havana	processed_pseudogene		black	0.033845	-0.0100076
ENSMUSG00000066632	Pgk1-rs7	12	havana	10898986	10900240	-	ENSMUSG00000066632	3	havana	processed_pseudogene		black	-0.0101659	0.305441
ENSMUSG00000067063	Gm6990	19	ensembl_havana	56754999	56755346	-	ENSMUSG00000067063	1	ensembl_havana	processed_pseudogene		black	-0.338525	-0.674643
ENSMUSG00000067528	Olfr1424	19	ensembl_havana	12058624	12062682	-	ENSMUSG00000067528	3	ensembl_havana	protein_coding		black	-0.240739	-0.227038
ENSMUSG00000068117	Mei1	15	ensembl_havana	82069996	82126814	+	ENSMUSG00000068117	10	ensembl_havana	protein_coding		black	0.207903	-0.00517322
ENSMUSG00000068264	Ap5s1	2	ensembl_havana	131207078	131213514	+	ENSMUSG00000068264	11	ensembl_havana	protein_coding		black	-0.213128	0.320129
ENSMUSG00000068614	Actc1	2	ensembl_havana	114047282	114053548	-	ENSMUSG00000068614	7	ensembl_havana	protein_coding		black	0.210108	-0.0095562
ENSMUSG00000069011	Gm10254	3	havana	54810384	54811250	-	ENSMUSG00000069011	5	havana	processed_pseudogene		black	-0.189911	0.219699
ENSMUSG00000069712	4930444G20Rik	10	ensembl_havana	22066307	22068079	-	ENSMUSG00000069712	5	ensembl_havana	protein_coding		black	-0.453297	-0.0723914
ENSMUSG00000070280	Slc22a14	9	ensembl_havana	119169455	119365553	-	ENSMUSG00000070280	13	ensembl_havana	protein_coding		black	-0.389176	-0.00911816
ENSMUSG00000070385	Ampd1	3	ensembl_havana	103074014	103099720	+	ENSMUSG00000070385	12	ensembl_havana	protein_coding		black	-0.0677061	-0.216991
ENSMUSG00000070690	5830473C10Rik	5	ensembl_havana	90561107	90597871	+	ENSMUSG00000070690	7	ensembl_havana	protein_coding		black	-0.125555	0.105593
ENSMUSG00000071037	Camkmt	17	ensembl	85090726	85458139	+	ENSMUSG00000071037	5	ensembl	protein_coding		black	0.2655	-0.0674346
ENSMUSG00000071141	Rpl36a-ps3	6	ensembl_havana	136488807	136489127	+	ENSMUSG00000071141	7	ensembl_havana	processed_pseudogene		black	-0.177663	-0.00924041
ENSMUSG00000071516	Hist1h2ai	13	ensembl_havana	21716422	21716814	+	ENSMUSG00000071516	2	ensembl_havana	protein_coding		black	-0.274731	-0.35942
ENSMUSG00000072460	Atp5l-ps1	7	ensembl_havana	62476306	62476617	+	ENSMUSG00000072460	5	ensembl_havana	processed_pseudogene		black	0.228219	-0.13267
ENSMUSG00000072739	Gm10408	14	havana	3449379	3459287	+	ENSMUSG00000072739	4	havana	protein_coding		black	-0.240739	-0.227038
ENSMUSG00000072780	Vmn2r24	6	ensembl_havana	123778879	123824912	+	ENSMUSG00000072780	3	ensembl_havana	protein_coding		black	0.069871	-0.0490761
ENSMUSG00000072845	Tmprss11a	5	ensembl_havana	86410410	86468990	-	ENSMUSG00000072845	3	ensembl_havana	protein_coding		black	0.31963	-0.0283524
ENSMUSG00000072852	2310040G07Rik	5	ensembl_havana	76928368	76947758	+	ENSMUSG00000072852	3	ensembl_havana	antisense		black	-0.15188	0.0273558
ENSMUSG00000073094	Smim9	X	ensembl_havana	75146056	75163770	-	ENSMUSG00000073094	9	ensembl_havana	protein_coding		black	-0.174006	0.0639441
ENSMUSG00000073242	Dnmt3aos	12	havana	3859293	3862244	-	ENSMUSG00000073242	4	havana	antisense		black	-0.0113214	-0.271468
ENSMUSG00000073294	AU022751	X	ensembl_havana	6081219	6083419	-	ENSMUSG00000073294	4	ensembl_havana	protein_coding		black	-0.299401	0.189963
ENSMUSG00000073375	Lrrc30	17	ensembl_havana	67630964	67632723	-	ENSMUSG00000073375	3	ensembl_havana	protein_coding		black	0.0602508	-0.197549
ENSMUSG00000073413	Ly6g6d	17	ensembl_havana	35071443	35078065	-	ENSMUSG00000073413	9	ensembl_havana	protein_coding		black	0.308988	0.0116422
ENSMUSG00000073574	Grxcr2	18	ensembl	41986201	41999049	-	ENSMUSG00000073574	3	ensembl	protein_coding		black	0.118759	-0.00334367
ENSMUSG00000074156	Ces1h	8	havana	93351843	93379725	-	ENSMUSG00000074156	6	havana	protein_coding		black	-0.240739	-0.227038
ENSMUSG00000074483	Bglap	3	ensembl_havana	88383501	88384464	-	ENSMUSG00000074483	2	ensembl_havana	protein_coding		black	0.303134	0.0948223
ENSMUSG00000074625	Arhgap40	2	ensembl_havana	158512796	158550762	+	ENSMUSG00000074625	10	ensembl_havana	protein_coding		black	-0.121936	-0.0579217
ENSMUSG00000074676	Foxs1	2	ensembl_havana	152931898	152933208	-	ENSMUSG00000074676	2	ensembl_havana	protein_coding		black	-0.382775	-0.040211
ENSMUSG00000074841	Cbx3-ps1	13	havana	65894215	65894759	-	ENSMUSG00000074841	2	havana	processed_pseudogene		black	-0.363375	-0.032089
ENSMUSG00000075042	4930431P03Rik	14	havana	44955215	44961326	-	ENSMUSG00000075042	10	havana	processed_transcript		black	-0.28078	-0.384573
ENSMUSG00000075390	Rpl36-ps8	4	ensembl_havana	116839907	116840221	-	ENSMUSG00000075390	5	ensembl_havana	processed_pseudogene		black	0.072178	-0.0416709
ENSMUSG00000075611	Gm11545	11	havana	94756976	94757763	-	ENSMUSG00000075611	5	havana	unprocessed_pseudogene		black	-0.240739	-0.227038
ENSMUSG00000076438	Oxct2b	4	ensembl_havana	123116266	123118000	+	ENSMUSG00000076438	5	ensembl_havana	protein_coding		black	-0.247927	-0.471115
ENSMUSG00000076534	Igkv12-89	6	ensembl_havana	68834846	68835307	-	ENSMUSG00000076534	6	ensembl_havana	IG_V_gene		black	-0.240739	-0.227038
ENSMUSG00000076564	Igkv12-46	6	ensembl_havana	69764523	69765022	-	ENSMUSG00000076564	2	ensembl_havana	IG_V_gene		black	0.0878296	-0.336579
ENSMUSG00000076800	Trav6n-5	14	ensembl_havana	53104871	53105344	+	ENSMUSG00000076800	1	ensembl_havana	TR_V_gene		black	-0.240739	-0.227038
ENSMUSG00000076937	Iglc2	16	ensembl_havana	19198396	19200351	-	ENSMUSG00000076937	3	ensembl_havana	IG_C_gene		black	-0.299254	-0.465475
ENSMUSG00000077323	Rnu11	4	ensembl	132270080	132270213	-	ENSMUSG00000077323	1	ensembl	snRNA		black	-0.333364	-0.10592
ENSMUSG00000078117	Gm16485	9	ensembl	8971791	8975773	+	ENSMUSG00000078117	2	ensembl	protein_coding		black	0.0670265	0.0726466
ENSMUSG00000078308	Gm47854	9	havana	51621425	51655127	-	ENSMUSG00000078308	2	havana	lincRNA		black	0.0383216	-0.0459542
ENSMUSG00000078879	Zfp973	2	ensembl_havana	176670522	176719085	+	ENSMUSG00000078879	10	ensembl_havana	protein_coding		black	0.129853	0.057526
ENSMUSG00000079005	Gm14147	2	ensembl_havana	151098245	151103818	+	ENSMUSG00000079005	3	ensembl_havana	protein_coding		black	-0.240739	-0.227038
ENSMUSG00000079008	Gm14124	2	ensembl_havana	150257517	150270300	+	ENSMUSG00000079008	2	ensembl_havana	protein_coding		black	-0.106314	-0.101069
ENSMUSG00000079137	Rpl27-ps1	1	havana	171305087	171305494	-	ENSMUSG00000079137	3	havana	processed_pseudogene		black	-0.12343	-0.220346
ENSMUSG00000079225	Gm9531	9	ensembl_havana	81677598	81678677	+	ENSMUSG00000079225	3	ensembl_havana	transcribed_processed_pseudogene		black	-0.147167	0.147421
ENSMUSG00000079344	Lipo4	19	ensembl_havana	33498037	33517780	-	ENSMUSG00000079344	10	ensembl_havana	protein_coding		black	-0.240739	-0.227038
ENSMUSG00000079451	Tmprss11g	5	ensembl_havana	86485876	86518600	-	ENSMUSG00000079451	9	ensembl_havana	protein_coding		black	0.0874704	0.100221
ENSMUSG00000079575	Rbpj-ps3	6	havana	46529354	46530794	-	ENSMUSG00000079575	3	havana	processed_pseudogene		black	-0.305772	0.0567686
ENSMUSG00000079584	Gm364	X	ensembl_havana	57409154	57488767	+	ENSMUSG00000079584	2	ensembl_havana	protein_coding		black	-0.240739	-0.227038
ENSMUSG00000079588	Tmem182	1	ensembl_havana	40805601	40856887	+	ENSMUSG00000079588	3	ensembl_havana	protein_coding		black	0.117656	0.0501415
ENSMUSG00000079645	Gm17193	12	havana	84922542	84923512	-	ENSMUSG00000079645	2	havana	sense_intronic		black	-0.280439	-0.383141
ENSMUSG00000079694	Gm14862	X	havana	9250928	9256899	-	ENSMUSG00000079694	2	havana	protein_coding		black	-0.240739	-0.227038
ENSMUSG00000080223	Gm13768	2	havana	90174097	90195152	+	ENSMUSG00000080223	2	havana	unprocessed_pseudogene		black	-0.240739	-0.227038
ENSMUSG00000080906	Gm12095	11	havana	29982414	29983229	+	ENSMUSG00000080906	1	havana	processed_pseudogene		black	-0.408453	-0.444029
ENSMUSG00000080994	Gm13464	2	havana	43518464	43519398	-	ENSMUSG00000080994	2	havana	processed_pseudogene		black	-0.136116	-0.000983622
ENSMUSG00000081152	Gm12430	4	havana	47453632	47454953	+	ENSMUSG00000081152	1	havana	processed_pseudogene		black	-0.186931	-0.262637
ENSMUSG00000081194	Gm8424	X	havana	150924620	150926159	-	ENSMUSG00000081194	1	havana	processed_pseudogene		black	0.110866	-0.429582
ENSMUSG00000081223	Gm12247	11	havana	58097104	58097773	-	ENSMUSG00000081223	1	havana	processed_pseudogene		black	0.444297	0.0357205
ENSMUSG00000081242	Gm15719	5	havana	21689541	21690175	+	ENSMUSG00000081242	1	havana	processed_pseudogene		black	-0.0467265	-0.214633
ENSMUSG00000081248	Gm13787	2	havana	91344022	91344189	-	ENSMUSG00000081248	1	havana	processed_pseudogene		black	-0.240739	-0.227038
ENSMUSG00000081297	Gm12209	11	havana	52478508	52479103	-	ENSMUSG00000081297	1	havana	processed_pseudogene		black	-0.240739	-0.227038
ENSMUSG00000081303	Gm16011	16	havana	45426845	45429506	-	ENSMUSG00000081303	2	havana	processed_pseudogene		black	0.24096	0.200061
ENSMUSG00000081399	Gm14921	X	havana	112660521	112661428	-	ENSMUSG00000081399	2	havana	processed_pseudogene		black	-0.240739	-0.227038
ENSMUSG00000081459	Llph-ps1	4	ensembl_havana	116200563	116200952	-	ENSMUSG00000081459	3	ensembl_havana	processed_pseudogene		black	-0.33028	-0.175181
ENSMUSG00000081460	Gm13168	4	havana	146263559	146264190	+	ENSMUSG00000081460	1	havana	processed_pseudogene		black	0.0737334	-0.00575652
ENSMUSG00000081492	Gm9311	17	havana	73190258	73191685	-	ENSMUSG00000081492	1	havana	processed_pseudogene		black	0.0147731	-0.182773
ENSMUSG00000081539	Gm11990	11	havana	8805952	8806848	-	ENSMUSG00000081539	1	havana	processed_pseudogene		black	0.340842	0.167046
ENSMUSG00000081641	Gm9439	X	havana	21504054	21505466	+	ENSMUSG00000081641	3	havana	processed_pseudogene		black	-0.0375852	-0.333922
ENSMUSG00000081672	Gm13000	4	havana	135853678	135854173	+	ENSMUSG00000081672	1	havana	processed_pseudogene		black	-0.240739	-0.227038
ENSMUSG00000081677	Mdk-ps1	11	havana	102545702	102546022	+	ENSMUSG00000081677	1	havana	processed_pseudogene		black	-0.240739	-0.227038
ENSMUSG00000081718	Gm8261	X	havana	146599751	146600958	-	ENSMUSG00000081718	1	havana	processed_pseudogene		black	-0.337704	-0.180573
ENSMUSG00000081745	Gm15549	8	havana	68798867	68799488	+	ENSMUSG00000081745	1	havana	processed_pseudogene		black	-0.282022	0.0366292
ENSMUSG00000081822	Gm15626	5	havana	83299585	83300452	-	ENSMUSG00000081822	1	havana	processed_pseudogene		black	0.0287983	-0.14489
ENSMUSG00000081828	Gm11420	11	havana	82745804	82746205	-	ENSMUSG00000081828	1	havana	processed_pseudogene		black	-0.240739	-0.227038
ENSMUSG00000081844	Gm11241	4	havana	75902260	75903155	-	ENSMUSG00000081844	1	havana	processed_pseudogene		black	-0.240739	-0.227038
ENSMUSG00000081885	Gm13231	4	havana	145641357	145644399	+	ENSMUSG00000081885	1	havana	processed_pseudogene		black	-0.149477	-0.295206
ENSMUSG00000082066	Gm13904	2	havana	107010938	107011774	+	ENSMUSG00000082066	1	havana	processed_pseudogene		black	-0.309577	-0.514107
ENSMUSG00000082068	Gm2673	5	havana	92363904	92365511	+	ENSMUSG00000082068	1	havana	processed_pseudogene		black	-0.240739	-0.227038
ENSMUSG00000082165	Gm7091	X	havana	140821938	140822523	-	ENSMUSG00000082165	1	havana	processed_pseudogene		black	-0.0949636	0.226609
ENSMUSG00000082208	Gm15379	X	havana	75458812	75459459	+	ENSMUSG00000082208	1	havana	processed_pseudogene		black	-0.0627639	0.0151887
ENSMUSG00000082301	Gm14032	2	havana	55292065	55293090	+	ENSMUSG00000082301	1	havana	processed_pseudogene		black	-0.240739	-0.227038
ENSMUSG00000082304	Gm11198	11	havana	79371257	79372230	-	ENSMUSG00000082304	1	havana	processed_pseudogene		black	0.239344	0.346885
ENSMUSG00000082319	Gm8822	X	havana	81820384	81822730	-	ENSMUSG00000082319	3	havana	processed_pseudogene		black	-0.327135	-0.144295
ENSMUSG00000082457	Gm13776	2	havana	91716159	91717419	-	ENSMUSG00000082457	1	havana	processed_pseudogene		black	0.0959377	-0.456169
ENSMUSG00000082519	Vamp7-ps	2	havana	174046619	174047273	-	ENSMUSG00000082519	1	havana	processed_pseudogene		black	-0.240739	-0.227038
ENSMUSG00000082532	Rpl31-ps6	5	havana	123466509	123466886	+	ENSMUSG00000082532	1	havana	processed_pseudogene		black	-0.29021	-0.425028
ENSMUSG00000082665	Gm11470	2	havana	167007131	167009039	-	ENSMUSG00000082665	1	havana	processed_pseudogene		black	-0.22409	0.060881
ENSMUSG00000082666	Gm13677	2	havana	82122517	82123111	-	ENSMUSG00000082666	1	havana	processed_pseudogene		black	-0.142587	0.10087
ENSMUSG00000082707	Gm6881	X	havana	74486589	74487421	+	ENSMUSG00000082707	1	havana	processed_pseudogene		black	-0.240739	-0.227038
ENSMUSG00000082725	Gm12451	4	havana	49396112	49407732	+	ENSMUSG00000082725	1	havana	unprocessed_pseudogene		black	0.0631972	-0.0478202
ENSMUSG00000082870	Gm12165	11	havana	46036440	46036781	+	ENSMUSG00000082870	1	havana	processed_pseudogene		black	0.0286007	-0.12723
ENSMUSG00000083157	Gm13511	2	havana	39216932	39217294	-	ENSMUSG00000083157	1	havana	processed_pseudogene		black	-0.290363	-0.425697
ENSMUSG00000083161	Gm11427	11	havana	83224454	83260960	+	ENSMUSG00000083161	2	havana	transcribed_unprocessed_pseudogene		black	0.20914	0.382382
ENSMUSG00000083200	Gm15066	X	havana	144285726	144288333	-	ENSMUSG00000083200	1	havana	processed_pseudogene		black	-0.0229078	-0.313693
ENSMUSG00000083220	Gm12919	4	havana	10853843	10855436	+	ENSMUSG00000083220	1	havana	processed_pseudogene		black	-0.345231	0.184263
ENSMUSG00000083283	Gm15361	X	havana	74494379	74494822	-	ENSMUSG00000083283	3	havana	processed_pseudogene		black	-0.196824	-0.245273
ENSMUSG00000083371	Gm11422	11	havana	82728000	82729102	+	ENSMUSG00000083371	1	havana	processed_pseudogene		black	-0.240739	-0.227038
ENSMUSG00000083373	Gm13392	2	havana	23908441	23908590	+	ENSMUSG00000083373	1	havana	processed_pseudogene		black	-0.240739	-0.227038
ENSMUSG00000083392	Gm6335	X	havana	112162554	112163747	+	ENSMUSG00000083392	1	havana	processed_pseudogene		black	-0.0358785	0.14311
ENSMUSG00000083454	Gm13226	4	havana	145576889	145577292	-	ENSMUSG00000083454	1	havana	processed_pseudogene		black	-0.0481278	-0.222072
ENSMUSG00000083538	Gm16016	3	havana	57528232	57528781	+	ENSMUSG00000083538	1	havana	processed_pseudogene		black	-0.00728722	-0.0847138
ENSMUSG00000083608	Gm14863	X	havana	9344026	9344332	+	ENSMUSG00000083608	1	havana	processed_pseudogene		black	0.196977	-0.219933
ENSMUSG00000083646	Gm6088	X	havana	140797396	140799934	+	ENSMUSG00000083646	1	havana	processed_pseudogene		black	-0.218417	0.0112576
ENSMUSG00000083674	Zfp133-ps	2	havana	144459280	144500267	+	ENSMUSG00000083674	3	havana	transcribed_unitary_pseudogene		black	0.196353	0.22643
ENSMUSG00000083745	Gm13543	2	havana	37672208	37673003	+	ENSMUSG00000083745	1	havana	processed_pseudogene		black	-0.324218	-0.117855
ENSMUSG00000083751	Gm14534	X	havana	12944610	12944966	-	ENSMUSG00000083751	1	havana	processed_pseudogene		black	-0.240739	-0.227038
ENSMUSG00000083764	Gm11516	11	havana	90859767	90861348	-	ENSMUSG00000083764	1	havana	processed_pseudogene		black	-0.319402	-0.563562
ENSMUSG00000083988	Rps10-ps4	5	havana	147100562	147101053	-	ENSMUSG00000083988	1	havana	processed_pseudogene		black	0.307234	0.112071
ENSMUSG00000084269	Gm14784	X	havana	92002887	92003549	-	ENSMUSG00000084269	1	havana	processed_pseudogene		black	-0.0539411	-0.217287
ENSMUSG00000084316	Gm8668	15	havana	37421248	37422694	+	ENSMUSG00000084316	1	havana	processed_pseudogene		black	-0.240739	-0.227038
ENSMUSG00000084319	Tpt1-ps3	6	havana	99877816	99878334	-	ENSMUSG00000084319	3	havana	processed_pseudogene		black	0.114703	0.25749
ENSMUSG00000084942	7330404K18Rik	14	havana	20398359	20398930	+	ENSMUSG00000084942	1	havana	antisense		black	-0.288791	-0.418834
ENSMUSG00000084946	Dlx1as	2	havana	71516454	71537891	-	ENSMUSG00000084946	2	havana	antisense		black	0.0440816	-0.333439
ENSMUSG00000085058	8030453O22Rik	6	havana	39527513	39544486	+	ENSMUSG00000085058	2	havana	processed_transcript		black	0.00692068	0.0937999
ENSMUSG00000085066	Gm4989	X	havana	74566958	74567706	+	ENSMUSG00000085066	2	havana	processed_pseudogene		black	0.0506589	-0.0611604
ENSMUSG00000085071	Gm14066	2	havana	139256876	139677714	-	ENSMUSG00000085071	1	havana	processed_transcript		black	-0.129204	-0.266831
ENSMUSG00000085102	1700010K24Rik	3	havana	108248909	108256985	-	ENSMUSG00000085102	1	havana	antisense		black	-0.240739	-0.227038
ENSMUSG00000085108	Saxo1os	4	havana	86558446	86559804	+	ENSMUSG00000085108	1	havana	antisense		black	-0.240739	-0.227038
ENSMUSG00000085132	Gm12265	11	havana	60240810	60241930	+	ENSMUSG00000085132	1	havana	antisense		black	-0.161894	0.041092
ENSMUSG00000085206	Gm13380	2	havana	20921860	20931389	-	ENSMUSG00000085206	1	havana	sense_intronic		black	-0.240739	-0.227038
ENSMUSG00000085211	B430219N15Rik	10	ensembl_havana	7780185	7781357	+	ENSMUSG00000085211	2	ensembl_havana	antisense		black	0.0603687	0.0803588
ENSMUSG00000085224	Gm13425	2	havana	31633453	31640589	-	ENSMUSG00000085224	2	havana	antisense		black	-0.240739	-0.227038
ENSMUSG00000085348	Myhas	11	havana	67211256	67237573	-	ENSMUSG00000085348	1	havana	antisense		black	-0.240739	-0.227038
ENSMUSG00000085388	Ptf1aos	2	havana	19441508	19446674	-	ENSMUSG00000085388	1	havana	antisense		black	-0.240739	-0.227038
ENSMUSG00000085408	C530005A16Rik	4	havana	116589733	116597630	-	ENSMUSG00000085408	1	havana	processed_transcript		black	-0.226245	0.0313865
ENSMUSG00000085436	Zfp335os	2	havana	164911354	164919953	+	ENSMUSG00000085436	1	havana	antisense		black	0.0474257	0.245973
ENSMUSG00000085437	1700047A11Rik	8	havana	26082609	26096522	+	ENSMUSG00000085437	8	havana	antisense		black	-0.384334	0.00732826
ENSMUSG00000085463	9430024E24Rik	2	havana	33716361	33718899	-	ENSMUSG00000085463	1	havana	lincRNA		black	0.0631174	-0.0478746
ENSMUSG00000085479	9430073C21Rik	11	havana	67195680	67199234	-	ENSMUSG00000085479	1	havana	antisense		black	-0.240739	-0.227038
ENSMUSG00000085481	Gm16304	1	havana	139133891	139134665	-	ENSMUSG00000085481	1	havana	processed_pseudogene		black	-0.240739	-0.227038
ENSMUSG00000085551	1810063I02Rik	11	havana	59921499	59921889	+	ENSMUSG00000085551	1	havana	lincRNA		black	-0.145821	0.0909912
ENSMUSG00000085622	3110056K07Rik	12	havana	70991615	71015832	-	ENSMUSG00000085622	9	havana	processed_transcript		black	-0.423586	0.109525
ENSMUSG00000085631	9630028H03Rik	2	havana	135325447	135583584	-	ENSMUSG00000085631	1	havana	antisense		black	0.161411	-0.185491
ENSMUSG00000085680	Gm13327	2	havana	21341925	21369111	-	ENSMUSG00000085680	1	havana	antisense		black	-0.240739	-0.227038
ENSMUSG00000085719	4933424L21Rik	11	havana	57623698	57649494	-	ENSMUSG00000085719	1	havana	antisense		black	-0.240739	-0.227038
ENSMUSG00000085747	Slc13a2os	11	havana	78394485	78405657	+	ENSMUSG00000085747	1	havana	antisense		black	-0.263792	-0.315286
ENSMUSG00000085767	Gm13563	2	havana	26381526	26389018	+	ENSMUSG00000085767	1	havana	antisense		black	-0.141048	0.220283
ENSMUSG00000085773	Gm16233	3	havana	144947561	144954878	+	ENSMUSG00000085773	3	havana	antisense		black	-0.240739	-0.227038
ENSMUSG00000085791	Rpl30-ps9	X	havana	105278637	105278981	-	ENSMUSG00000085791	4	havana	processed_pseudogene		black	-0.327218	-0.211033
ENSMUSG00000085807	Ube4bos2	4	havana	149338087	149338531	+	ENSMUSG00000085807	1	havana	antisense		black	-0.272853	0.176389
ENSMUSG00000085838	Chn1os1	2	havana	73658270	73660263	+	ENSMUSG00000085838	1	havana	antisense		black	0.312771	0.214238
ENSMUSG00000085846	Gm15597	17	havana	27959615	27965316	-	ENSMUSG00000085846	1	havana	antisense		black	-0.240739	-0.227038
ENSMUSG00000085847	Gm14540	6	havana	33038468	33043222	+	ENSMUSG00000085847	1	havana	antisense		black	-0.240739	-0.227038
ENSMUSG00000085946	AA387200	2	havana	152074855	152076808	-	ENSMUSG00000085946	1	havana	antisense		black	-0.0461433	0.238942
ENSMUSG00000085996	A830012C17Rik	4	havana	4138321	4188703	+	ENSMUSG00000085996	1	havana	processed_transcript		black	-0.172184	-0.330898
ENSMUSG00000086043	Gm12473	4	havana	43631539	43641533	-	ENSMUSG00000086043	1	havana	antisense		black	0.0517946	0.151812
ENSMUSG00000086096	Gm12688	4	havana	99653607	99654983	-	ENSMUSG00000086096	1	havana	lincRNA		black	-0.240739	-0.227038
ENSMUSG00000086186	Ccdc34os	2	havana	110031250	110050479	-	ENSMUSG00000086186	1	havana	antisense		black	-0.240739	-0.227038
ENSMUSG00000086193	Gm11508	11	havana	88011991	88048006	-	ENSMUSG00000086193	1	havana	antisense		black	0.150749	-0.124197
ENSMUSG00000086225	Gm8661	9	havana	100624974	100625965	-	ENSMUSG00000086225	1	havana	processed_pseudogene		black	-0.263953	-0.315925
ENSMUSG00000086233	Gm11816	4	havana	9283972	9287391	-	ENSMUSG00000086233	1	havana	antisense		black	-0.255024	-0.281027
ENSMUSG00000086255	Gm11534	11	havana	95869154	95876380	+	ENSMUSG00000086255	1	havana	antisense		black	-0.374267	-0.338931
ENSMUSG00000086330	1700007J10Rik	11	havana	59725917	59740154	-	ENSMUSG00000086330	7	havana	processed_transcript		black	-0.240739	-0.227038
ENSMUSG00000086361	Gm6569	15	havana	73834561	73839908	+	ENSMUSG00000086361	1	havana	protein_coding		black	0.179072	-0.185256
ENSMUSG00000086379	1700026D11Rik	2	havana	132490634	132524057	+	ENSMUSG00000086379	7	havana	antisense		black	-0.240739	-0.227038
ENSMUSG00000086513	9130208D14Rik	7	havana	105824223	105831515	-	ENSMUSG00000086513	3	havana	unprocessed_pseudogene		black	-0.283192	-0.290123
ENSMUSG00000086589	Gm12915	4	havana	124735730	124751354	-	ENSMUSG00000086589	1	havana	processed_transcript		black	-0.025165	-0.000335655
ENSMUSG00000086598	Btbd18	2	ensembl_havana	84659079	84668780	+	ENSMUSG00000086598	9	ensembl_havana	protein_coding		black	-0.342464	-0.405135
ENSMUSG00000086708	Gm15577	3	havana	156903863	156920780	-	ENSMUSG00000086708	1	havana	antisense		black	0.275866	0.019731
ENSMUSG00000086788	1700029M20Rik	4	ensembl_havana	135626655	135630198	+	ENSMUSG00000086788	2	ensembl_havana	lincRNA		black	-0.240739	-0.227038
ENSMUSG00000086873	Gm15672	5	havana	139147576	139150693	-	ENSMUSG00000086873	1	havana	processed_transcript		black	0.0788335	0.326559
ENSMUSG00000087041	Gm16295	9	havana	118924873	118925777	+	ENSMUSG00000087041	1	havana	lincRNA		black	-0.198275	-0.077274
ENSMUSG00000087059	Gm12339	11	havana	75794768	75825241	+	ENSMUSG00000087059	7	havana	processed_transcript		black	0.119159	0.336275
ENSMUSG00000087060	Eldr	11	havana	16935154	16951282	-	ENSMUSG00000087060	7	havana	processed_transcript		black	-0.208152	-0.110869
ENSMUSG00000087104	Tmem132cos	5	havana	127256858	127281634	-	ENSMUSG00000087104	7	havana	antisense		black	-0.264932	-0.319811
ENSMUSG00000087195	Gm12907	4	havana	107765080	107770601	+	ENSMUSG00000087195	1	havana	lincRNA		black	-0.216093	-0.138389
ENSMUSG00000087196	Gm13373	2	havana	28315016	28324050	-	ENSMUSG00000087196	1	havana	lincRNA		black	-0.194647	0.0130358
ENSMUSG00000087203	Gm13986	2	havana	117857291	118111202	-	ENSMUSG00000087203	7	havana	processed_transcript		black	0.0207694	0.189561
ENSMUSG00000087265	Gm12349	11	havana	100291671	100293711	+	ENSMUSG00000087265	1	havana	lincRNA		black	0.18198	-0.278231
ENSMUSG00000087269	D330023K18Rik	2	havana	31146457	31152291	-	ENSMUSG00000087269	1	havana	processed_transcript		black	0.0468736	0.158427
ENSMUSG00000087456	Gm16322	9	havana	42474555	42505662	+	ENSMUSG00000087456	1	havana	antisense		black	-0.109226	0.241818
ENSMUSG00000087492	Gm15700	7	havana	46561301	46578201	+	ENSMUSG00000087492	2	havana	antisense		black	0.293464	0.271508
ENSMUSG00000087602	Gm12753	4	havana	34130854	34134800	+	ENSMUSG00000087602	1	havana	lincRNA		black	-0.240739	-0.227038
ENSMUSG00000087629	Gm12246	11	havana	58126068	58128512	+	ENSMUSG00000087629	1	havana	antisense		black	-0.401793	-0.468178
ENSMUSG00000087662	Gm11373	13	havana	31325934	31330767	-	ENSMUSG00000087662	2	havana	lincRNA		black	0.127476	0.169287
ENSMUSG00000087666	B230359F08Rik	14	ensembl_havana	53795357	53795963	+	ENSMUSG00000087666	3	ensembl_havana	TR_V_gene		black	-0.0418904	-0.179822
ENSMUSG00000089706	B230216N24Rik	1	havana	98031116	98057680	-	ENSMUSG00000089706	7	havana	processed_transcript		black	-0.0960264	0.0415486
ENSMUSG00000089707	Slain1os	14	havana	103692983	103699442	-	ENSMUSG00000089707	1	havana	antisense		black	-0.0859466	-0.425447
ENSMUSG00000089712	Gm15889	8	havana	94377872	94380317	+	ENSMUSG00000089712	2	havana	lincRNA		black	-0.149374	-0.326106
ENSMUSG00000089865	Gm44503	9	havana	72958852	73016319	+	ENSMUSG00000089865	2	havana	protein_coding		black	0.275217	-0.278646
ENSMUSG00000089900	Tbc1d22bos	17	havana	29578816	29596305	-	ENSMUSG00000089900	1	havana	antisense		black	0.0459092	-0.180288
ENSMUSG00000089907	Gm16169	17	havana	10807834	10826625	+	ENSMUSG00000089907	2	havana	processed_transcript		black	-0.00172753	-0.210301
ENSMUSG00000089989	Gm45713	7	havana	45125922	45136231	-	ENSMUSG00000089989	10	havana	protein_coding		black	0.0358541	-0.150477
ENSMUSG00000090063	Dlx6os1	6	havana	6820189	6871592	-	ENSMUSG00000090063	6	havana	antisense		black	-0.240739	-0.227038
ENSMUSG00000090118	Gm16163	8	havana	124831698	124863703	+	ENSMUSG00000090118	1	havana	processed_transcript		black	0.0443529	0.161638
ENSMUSG00000090121	Abhd12b	12	ensembl_havana	70154142	70183887	+	ENSMUSG00000090121	10	ensembl_havana	protein_coding		black	-0.25796	-0.292395
ENSMUSG00000090226	Gm16110	5	havana	22334442	22336118	+	ENSMUSG00000090226	1	havana	antisense		black	-0.396241	-0.373691
ENSMUSG00000090555	Gm8893	12	havana	103817856	103822243	-	ENSMUSG00000090555	1	havana	unprocessed_pseudogene		black	-0.354633	-0.186218
ENSMUSG00000090742	Gm3008	14	havana	42728272	42731344	+	ENSMUSG00000090742	1	havana	unprocessed_pseudogene		black	-0.240739	-0.227038
ENSMUSG00000090743	Gm17213	3	havana	69431009	69432368	-	ENSMUSG00000090743	1	havana	processed_pseudogene		black	-0.0796882	0.078862
ENSMUSG00000090758	Gm17178	11	havana	120689146	120709447	-	ENSMUSG00000090758	1	havana	antisense		black	-0.146911	0.0876482
ENSMUSG00000090785	Gm17116	14	havana	64111200	64114641	-	ENSMUSG00000090785	1	havana	antisense		black	-0.280629	0.0664124
ENSMUSG00000091034	Gm17660	5	ensembl_havana	104070064	104077608	-	ENSMUSG00000091034	8	ensembl_havana	protein_coding		black	-0.207407	-0.0476942
ENSMUSG00000091078	Gm17218	17	havana	26620358	26625100	-	ENSMUSG00000091078	1	havana	antisense		black	-0.305076	-0.492542
ENSMUSG00000091238	Gm17103	16	havana	38569323	38573300	-	ENSMUSG00000091238	1	havana	antisense		black	-0.255345	-0.282267
ENSMUSG00000091315	Gm17214	3	havana	69320045	69320585	-	ENSMUSG00000091315	1	havana	processed_pseudogene		black	-0.207897	-0.343753
ENSMUSG00000091376	Aadacl2	3	ensembl_havana	60006743	60025420	+	ENSMUSG00000091376	1	ensembl_havana	protein_coding		black	-0.240739	-0.227038
ENSMUSG00000092049	Vmn2r4	3	ensembl_havana	64383044	64415368	-	ENSMUSG00000092049	9	ensembl_havana	protein_coding		black	-0.303115	-0.324809
ENSMUSG00000092103	Gm17039	13	havana	67360671	67365679	+	ENSMUSG00000092103	2	havana	antisense		black	-0.327013	-0.162485
ENSMUSG00000092454	Gm2991	15	havana	65928454	65928933	-	ENSMUSG00000092454	1	havana	processed_pseudogene		black	0.0979441	0.0271461
ENSMUSG00000092511	Gm20547	17	havana	34856412	34882042	-	ENSMUSG00000092511	7	havana	protein_coding		black	-0.240739	-0.227038
ENSMUSG00000092552	Gm4287	6	havana	90235689	90236273	+	ENSMUSG00000092552	1	havana	processed_pseudogene		black	-0.0204171	0.230567
ENSMUSG00000092595	Gm20427	17	havana	34026034	34031572	-	ENSMUSG00000092595	1	havana	processed_transcript		black	-0.313045	-0.159782
ENSMUSG00000092599	1700010K23Rik	16	havana	66657118	66664626	+	ENSMUSG00000092599	1	havana	antisense		black	-0.138266	0.103718
ENSMUSG00000093355	Snora26	5	ensembl	74093530	74093650	+	ENSMUSG00000093355	1	ensembl	snoRNA		black	-0.240739	-0.227038
ENSMUSG00000093384	Gm20689	3	havana	68900171	68900449	-	ENSMUSG00000093384	1	havana	processed_pseudogene		black	-0.00380884	-0.103397
ENSMUSG00000093502	Gm20700	5	havana	48590889	48599994	+	ENSMUSG00000093502	2	havana	antisense		black	-0.188131	-0.0770375
ENSMUSG00000093516	Gm19553	17	havana	35509077	35510551	-	ENSMUSG00000093516	1	havana	antisense		black	-0.240739	-0.227038
ENSMUSG00000093628	Gm20616	19	havana	26620822	26623419	-	ENSMUSG00000093628	1	havana	processed_transcript		black	-0.165869	0.0285369
ENSMUSG00000093682	Gm20681	8	havana	122374037	122376444	+	ENSMUSG00000093682	1	havana	lincRNA		black	-0.0225489	-0.288114
ENSMUSG00000093779	Gm20648	9	havana	80073429	80073756	-	ENSMUSG00000093779	1	havana	processed_pseudogene		black	-0.190425	-0.0510448
ENSMUSG00000093806	Asmt	X	ensembl	170672644	170678054	+	ENSMUSG00000093806	1	ensembl	protein_coding		black	-0.412671	-0.220572
ENSMUSG00000093846	Gm4425	12	havana	22115756	22156646	-	ENSMUSG00000093846	1	havana	lincRNA		black	-0.200664	-0.0853371
ENSMUSG00000093887	Gm3033	14	ensembl_havana	3846245	3856085	+	ENSMUSG00000093887	8	ensembl_havana	protein_coding		black	-0.240739	-0.227038
ENSMUSG00000093924	Gm12623	11	ensembl_havana	60573567	60575549	-	ENSMUSG00000093924	1	ensembl_havana	processed_pseudogene		black	0.054063	0.483428
ENSMUSG00000093966	Trav4-3	14	ensembl_havana	53598828	53599410	+	ENSMUSG00000093966	2	ensembl_havana	TR_V_gene		black	-0.240739	-0.227038
ENSMUSG00000094006	Igkv4-59	6	ensembl_havana	69438218	69438757	-	ENSMUSG00000094006	2	ensembl_havana	IG_V_gene		black	0.0532076	-0.0546046
ENSMUSG00000094102	Ighv9-2	12	ensembl_havana	114109001	114109430	-	ENSMUSG00000094102	1	ensembl_havana	IG_V_gene		black	-0.240739	-0.227038
ENSMUSG00000094388	Gm8783	19	havana	40622460	40622981	+	ENSMUSG00000094388	1	havana	processed_pseudogene		black	0.0846152	-0.269426
ENSMUSG00000094891	Olfr55	17	ensembl_havana	33168447	33180753	+	ENSMUSG00000094891	2	ensembl_havana	protein_coding		black	-0.164054	0.0342796
ENSMUSG00000095054	Gm13146	4	ensembl_havana	147187708	147188487	+	ENSMUSG00000095054	1	ensembl_havana	processed_pseudogene		black	-0.372739	-0.356643
ENSMUSG00000095384	1700001F09Rik	14	ensembl_havana	43342383	43347811	-	ENSMUSG00000095384	1	ensembl_havana	protein_coding		black	0.0892429	0.415001
ENSMUSG00000095629	Vmn1r89	7	ensembl_havana	13213020	13220657	+	ENSMUSG00000095629	2	ensembl_havana	protein_coding		black	-0.240739	-0.227038
ENSMUSG00000096049	Gm2075	12	ensembl_havana	88011848	88012282	+	ENSMUSG00000096049	1	ensembl_havana	protein_coding		black	-0.240739	-0.227038
ENSMUSG00000096269	Rpl31-ps21	5	havana	21119149	21119522	-	ENSMUSG00000096269	3	havana	processed_pseudogene		black	-0.263645	-0.314705
ENSMUSG00000096592	Gm15801	19	havana	40560537	40561058	-	ENSMUSG00000096592	1	havana	processed_pseudogene		black	0.0870107	-0.262749
ENSMUSG00000096684	Gm25989	16	ensembl	43886682	43886814	-	ENSMUSG00000096684	1	ensembl	snoRNA		black	-0.240739	-0.227038
ENSMUSG00000096857	Gm7732	17	ensembl_havana	21129351	21130877	+	ENSMUSG00000096857	1	ensembl_havana	processed_pseudogene		black	-0.154475	0.064292
ENSMUSG00000097017	Gm26707	7	havana	25816654	25820654	+	ENSMUSG00000097017	1	havana	lincRNA		black	-0.332753	-0.103693
ENSMUSG00000097018	Gm26872	5	havana	106465800	106471007	-	ENSMUSG00000097018	2	havana	lincRNA		black	0.278732	0.26916
ENSMUSG00000097122	Gm26624	4	ensembl	147136278	147457019	+	ENSMUSG00000097122	1	ensembl	lincRNA		black	0.058674	0.0063287
ENSMUSG00000097163	BC051077	5	havana	117312518	117315645	-	ENSMUSG00000097163	2	havana	lincRNA		black	0.137463	-0.359073
ENSMUSG00000097182	A830009L08Rik	13	havana	91368990	91388085	-	ENSMUSG00000097182	2	havana	lincRNA		black	0.0917893	-0.0720044
ENSMUSG00000097191	5730422E09Rik	5	havana	149119565	149184063	-	ENSMUSG00000097191	2	havana	lincRNA		black	-0.220868	-0.0872613
ENSMUSG00000097334	2700012I20Rik	9	ensembl	57075216	57076013	-	ENSMUSG00000097334	1	ensembl	lincRNA		black	-0.193972	-0.0256274
ENSMUSG00000097342	Gm26618	X	havana	6027056	6092269	-	ENSMUSG00000097342	1	havana	sense_overlapping		black	-0.410217	-0.224045
ENSMUSG00000097368	Gm10390	5	havana	120121096	120139263	-	ENSMUSG00000097368	2	havana	antisense		black	-0.249615	-0.318828
ENSMUSG00000097412	1810014B01Rik	10	havana	86685525	86694806	+	ENSMUSG00000097412	2	havana	transcribed_unprocessed_pseudogene		black	0.0763452	-0.226386
ENSMUSG00000097470	Gm26587	13	havana	67660457	67661445	+	ENSMUSG00000097470	1	havana	processed_pseudogene		black	-0.165343	0.0302009
ENSMUSG00000097496	Gm26653	6	havana	136173061	136175664	+	ENSMUSG00000097496	1	havana	antisense		black	-0.333238	-0.269094
ENSMUSG00000097554	Gm26825	5	ensembl	5781530	5783636	+	ENSMUSG00000097554	1	ensembl	lincRNA		black	-0.215138	-0.345549
ENSMUSG00000097564	C430014B12Rik	1	havana	82691928	82725169	-	ENSMUSG00000097564	2	havana	processed_transcript		black	-0.107172	-0.286007
ENSMUSG00000097640	Gm20033	5	havana	64708207	64804117	-	ENSMUSG00000097640	7	havana	processed_transcript		black	0.0903115	-0.134819
ENSMUSG00000097668	Gm26761	5	havana	64695461	64698521	-	ENSMUSG00000097668	2	havana	lincRNA		black	0.017968	0.499259
ENSMUSG00000097674	Gm26610	7	ensembl	30650385	30652711	+	ENSMUSG00000097674	1	ensembl	lincRNA		black	-0.384104	-0.272752
ENSMUSG00000097686	Gm26647	5	havana	37038164	37041646	-	ENSMUSG00000097686	1	havana	antisense		black	0.0702829	0.314642
ENSMUSG00000097737	Gm26530	3	ensembl	116488966	116493358	+	ENSMUSG00000097737	1	ensembl	lincRNA		black	0.0167878	-0.195004
ENSMUSG00000097749	Gm16938	7	havana	98177194	98179401	+	ENSMUSG00000097749	2	havana	processed_transcript		black	-0.276244	-0.365659
ENSMUSG00000097759	Gm26753	17	ensembl	21485177	21488875	-	ENSMUSG00000097759	1	ensembl	lincRNA		black	0.0516203	-0.0556772
ENSMUSG00000097779	4833407H14Rik	19	ensembl	53460631	53462723	+	ENSMUSG00000097779	1	ensembl	lincRNA		black	0.10807	0.284696
ENSMUSG00000097840	Gm26756	5	havana	67427680	67437990	+	ENSMUSG00000097840	1	havana	antisense		black	-0.0472294	-0.197831
ENSMUSG00000097845	A230020J21Rik	1	ensembl_havana	191025350	191029781	+	ENSMUSG00000097845	2	ensembl_havana	antisense		black	-0.181421	0.229992
ENSMUSG00000097877	Gm26703	5	havana	104109217	104119687	+	ENSMUSG00000097877	2	havana	antisense		black	-0.0380833	0.0478712
ENSMUSG00000097886	Gsg1l2	11	havana	67774608	67789898	+	ENSMUSG00000097886	2	havana	protein_coding		black	-0.0225988	0.116335
ENSMUSG00000097896	Gm26800	16	havana	57280890	57281496	+	ENSMUSG00000097896	1	havana	antisense		black	-0.383803	0.00863187
ENSMUSG00000097919	Gm27021	8	havana	120608786	120668079	-	ENSMUSG00000097919	1	havana	protein_coding		black	-0.041192	0.29834
ENSMUSG00000097928	Gm26578	8	ensembl	32008504	32015759	+	ENSMUSG00000097928	1	ensembl	lincRNA		black	0.0218316	-0.193837
ENSMUSG00000097937	Gm6967	19	havana	46674273	46675279	-	ENSMUSG00000097937	1	havana	processed_pseudogene		black	-0.331188	-0.0981055
ENSMUSG00000097945	Gm17799	16	havana	19723312	19723978	+	ENSMUSG00000097945	1	havana	processed_pseudogene		black	-0.157886	-0.347621
ENSMUSG00000097986	Gm26953	5	havana	112215461	112233720	+	ENSMUSG00000097986	2	havana	lincRNA		black	-0.428573	-0.137595
ENSMUSG00000097989	Gm4335	15	havana	93196595	93197598	+	ENSMUSG00000097989	1	havana	processed_pseudogene		black	-0.03349	-0.210931
ENSMUSG00000098001	Gm27048	8	havana	80933534	80938667	-	ENSMUSG00000098001	1	havana	lincRNA		black	-0.263658	-0.528653
ENSMUSG00000098092	Gm2076	13	havana	93293781	93294751	+	ENSMUSG00000098092	1	havana	processed_pseudogene		black	0.0471573	-0.122192
ENSMUSG00000098095	Gm9274	14	havana	88349372	88350355	-	ENSMUSG00000098095	1	havana	processed_pseudogene		black	-0.000102588	-0.24965
ENSMUSG00000098097	6530403H02Rik	3	havana	120604109	120886733	-	ENSMUSG00000098097	7	havana	lincRNA		black	-0.288627	-0.418123
ENSMUSG00000098106	Gm5350	8	havana	63778051	63779052	+	ENSMUSG00000098106	1	havana	processed_pseudogene		black	-0.396312	-0.373758
ENSMUSG00000098209	Gm8245	13	havana	34940643	34941629	+	ENSMUSG00000098209	2	havana	processed_pseudogene		black	-0.240739	-0.227038
ENSMUSG00000098245	Gm26927	13	havana	84339149	84340113	-	ENSMUSG00000098245	1	havana	processed_pseudogene		black	-0.452735	-0.332403
ENSMUSG00000098265	Gm27517	11	ensembl	3645286	3645521	-	ENSMUSG00000098265	1	ensembl	misc_RNA		black	-0.207001	-0.0779776
ENSMUSG00000098290	Obox4-ps1	7	havana	14517971	14518670	-	ENSMUSG00000098290	1	havana	unprocessed_pseudogene		black	-0.240739	-0.227038
ENSMUSG00000098449	Gm7467	5	havana	76304876	76305527	+	ENSMUSG00000098449	1	havana	antisense		black	0.152532	-0.0821481
ENSMUSG00000098567	Gm27762	6	ensembl	17693937	17694045	+	ENSMUSG00000098567	1	ensembl	misc_RNA		black	-0.240739	-0.227038
ENSMUSG00000098975	Gm27177	14	havana	69582164	69683286	-	ENSMUSG00000098975	7	havana	antisense		black	-0.330753	-0.1693
ENSMUSG00000099041	Gm28035	2	havana	30240567	30282148	+	ENSMUSG00000099041	1	havana	protein_coding		black	0.0851314	0.074893
ENSMUSG00000099051	Gm27241	9	havana	72613790	72617053	-	ENSMUSG00000099051	1	havana	antisense		black	-0.432586	-0.150068
ENSMUSG00000099085	Gm8151	9	havana	81016088	81016958	-	ENSMUSG00000099085	1	havana	processed_pseudogene		black	-0.177552	-0.0088792
ENSMUSG00000099138	Gm5746	9	havana	77097191	77099390	+	ENSMUSG00000099138	1	havana	processed_pseudogene		black	-0.178331	-0.0114015
ENSMUSG00000099225	Mir8104	10	mirbase	122679315	122679415	+	ENSMUSG00000099225	1	mirbase	miRNA		black	-0.162127	-0.0304573
ENSMUSG00000099377	Gm6159	1	havana	78783136	78784859	-	ENSMUSG00000099377	1	havana	processed_pseudogene		black	-0.366577	-0.18984
ENSMUSG00000099411	2310015D24Rik	16	havana	13514131	13521107	-	ENSMUSG00000099411	1	havana	lincRNA		black	-0.240739	-0.227038
ENSMUSG00000099465	Gm3830	8	havana	105164587	105170367	+	ENSMUSG00000099465	1	havana	lincRNA		black	0.0400131	0.093953
ENSMUSG00000099534	Gm28169	1	havana	117842962	117843306	+	ENSMUSG00000099534	1	havana	processed_pseudogene		black	-0.0409743	-0.183669
ENSMUSG00000099583	Hist1h3d	13	ensembl_havana	23575763	23577011	+	ENSMUSG00000099583	2	ensembl_havana	protein_coding		black	0.263659	0.273075
ENSMUSG00000099630	1700096J18Rik	11	havana	109346839	109353651	+	ENSMUSG00000099630	1	havana	lincRNA		black	-0.240739	-0.227038
ENSMUSG00000099878	Gm28178	1	havana	52570014	52580291	-	ENSMUSG00000099878	1	havana	lincRNA		black	-0.240739	-0.227038
ENSMUSG00000099923	1700105P06Rik	19	havana	7382537	7384308	+	ENSMUSG00000099923	1	havana	antisense		black	0.0671335	0.0437032
ENSMUSG00000100019	Gm18766	9	havana	85789764	85790571	-	ENSMUSG00000100019	1	havana	processed_pseudogene		black	-0.26475	-0.319089
ENSMUSG00000100037	Gm29103	1	havana	131962954	132014486	+	ENSMUSG00000100037	1	havana	processed_transcript		black	-0.396436	-0.373875
ENSMUSG00000100041	Gm5702	1	havana	108376970	108379438	-	ENSMUSG00000100041	1	havana	processed_pseudogene		black	-0.00615588	-0.0937398
ENSMUSG00000100201	Gm29093	10	havana	80587965	80589790	-	ENSMUSG00000100201	1	havana	sense_intronic		black	-0.260894	-0.297162
ENSMUSG00000100345	Gm29418	17	havana	85796218	85824044	-	ENSMUSG00000100345	1	havana	lincRNA		black	-0.278367	0.074075
ENSMUSG00000100361	Gm7063	1	havana	45519774	45520754	-	ENSMUSG00000100361	1	havana	processed_pseudogene		black	-0.240739	-0.227038
ENSMUSG00000100658	F730311O21Rik	1	havana	132342023	132349626	+	ENSMUSG00000100658	1	havana	lincRNA		black	-0.181689	-0.0223187
ENSMUSG00000101049	Gm8856	1	havana	144952928	144954071	+	ENSMUSG00000101049	1	havana	processed_pseudogene		black	-0.240739	-0.227038
ENSMUSG00000101337	Dnah7c	1	ensembl_havana	46425592	46807476	+	ENSMUSG00000101337	6	ensembl_havana	protein_coding		black	-0.227157	-0.159311
ENSMUSG00000101365	Gm19325	9	havana	97047444	97067307	-	ENSMUSG00000101365	1	havana	lincRNA		black	-0.240739	-0.227038
ENSMUSG00000101400	Gm29596	1	havana	59673241	59673625	+	ENSMUSG00000101400	1	havana	processed_pseudogene		black	-0.189253	-0.341925
ENSMUSG00000101523	Gm10031	1	havana	156524012	156526664	+	ENSMUSG00000101523	1	havana	protein_coding		black	0.00788875	0.186838
ENSMUSG00000101656	Gm8004	1	havana	105615742	105616358	+	ENSMUSG00000101656	1	havana	processed_pseudogene		black	-0.396317	-0.373762
ENSMUSG00000101865	Gm9775	9	havana	88856756	88857086	+	ENSMUSG00000101865	1	havana	processed_pseudogene		black	-0.363155	-0.342488
ENSMUSG00000102212	C230085N15Rik	17	havana	51757295	51761621	-	ENSMUSG00000102212	1	havana	TEC		black	-0.179267	-0.0144383
ENSMUSG00000102323	Gm37790	2	havana	156846370	156849715	-	ENSMUSG00000102323	1	havana	TEC		black	-0.277632	0.0236613
ENSMUSG00000102416	4933424G06Rik	1	havana	36710149	36757953	+	ENSMUSG00000102416	4	havana	protein_coding		black	0.152485	-0.0874306
ENSMUSG00000102543	Pcdhgc5	18	ensembl_havana	37819513	37841873	+	ENSMUSG00000102543	5	ensembl_havana	protein_coding		black	-0.234348	-0.19956
ENSMUSG00000102548	Gm16701	1	havana	166974023	166999728	-	ENSMUSG00000102548	1	havana	lincRNA		black	-0.216944	0.0326586
ENSMUSG00000102626	Gm18553	1	havana	138983864	138984497	-	ENSMUSG00000102626	1	havana	processed_pseudogene		black	-0.409133	-0.165222
ENSMUSG00000102639	Gm38223	1	havana	13289812	13290506	-	ENSMUSG00000102639	1	havana	TEC		black	-0.288069	-0.415698
ENSMUSG00000102670	Gm37436	9	havana	107818928	107820012	-	ENSMUSG00000102670	1	havana	TEC		black	-0.240739	-0.227038
ENSMUSG00000102778	Gm38165	18	havana	61691046	61692384	-	ENSMUSG00000102778	1	havana	antisense		black	-0.130925	0.136061
ENSMUSG00000102894	Gm37851	2	havana	11332825	11333713	+	ENSMUSG00000102894	1	havana	TEC		black	-0.240739	-0.227038
ENSMUSG00000103195	Gm37644	1	havana	163306798	163309067	-	ENSMUSG00000103195	1	havana	TEC		black	-0.240739	-0.227038
ENSMUSG00000103207	Gm9874	17	ensembl_havana	30484661	30486124	+	ENSMUSG00000103207	1	ensembl_havana	TEC		black	-0.0513597	-0.0417906
ENSMUSG00000103209	Gm37331	1	havana	25296512	25299886	-	ENSMUSG00000103209	1	havana	TEC		black	-0.357118	-0.195633
ENSMUSG00000103217	Gm38287	2	havana	25180781	25183339	-	ENSMUSG00000103217	1	havana	antisense		black	-0.210553	-0.119141
ENSMUSG00000103348	Gm37053	1	havana	106604784	106606870	-	ENSMUSG00000103348	1	havana	TEC		black	-0.468521	-0.344685
ENSMUSG00000103439	Gm7019	12	havana	115244185	115244553	-	ENSMUSG00000103439	1	havana	processed_pseudogene		black	0.0704045	-0.393944
ENSMUSG00000103662	Gm34294	2	havana	169624056	169628318	-	ENSMUSG00000103662	1	havana	TEC		black	0.227738	-0.173205
ENSMUSG00000103693	Gm37529	1	havana	160321686	160327078	-	ENSMUSG00000103693	1	havana	sense_intronic		black	-0.219478	-0.150263
ENSMUSG00000103701	Gm10728	3	ensembl_havana	51906986	51908816	-	ENSMUSG00000103701	1	ensembl_havana	TEC		black	-0.263967	-0.315982
ENSMUSG00000103720	Gm37094	14	havana	69495851	69500390	-	ENSMUSG00000103720	1	havana	TEC		black	0.0492744	-0.00438623
ENSMUSG00000103776	2900035J10Rik	1	havana	194732707	194733238	+	ENSMUSG00000103776	1	havana	TEC		black	-0.240739	-0.227038
ENSMUSG00000103823	Gm7899	3	havana	41976152	41978048	-	ENSMUSG00000103823	1	havana	processed_pseudogene		black	-0.136425	0.0211038
ENSMUSG00000103857	Gm37249	9	havana	99307583	99310451	+	ENSMUSG00000103857	1	havana	TEC		black	0.091835	-0.0202523
ENSMUSG00000103887	Gm37008	7	havana	92637208	92637526	+	ENSMUSG00000103887	1	havana	TEC		black	-0.370415	-0.675257
ENSMUSG00000103932	Gm36963	16	havana	77539882	77542205	+	ENSMUSG00000103932	1	havana	TEC		black	-0.319305	-0.0557563
ENSMUSG00000103935	AY702102	2	ensembl_havana	169962015	169963187	-	ENSMUSG00000103935	1	ensembl_havana	TEC		black	-0.240739	-0.227038
ENSMUSG00000104040	Gm37563	9	havana	104262105	104263617	+	ENSMUSG00000104040	1	havana	TEC		black	-0.138873	-0.0828912
ENSMUSG00000104348	Gm37691	1	havana	193281271	193283843	+	ENSMUSG00000104348	1	havana	TEC		black	0.0632662	-0.233526
ENSMUSG00000104379	Gm37509	1	havana	15853331	15856499	+	ENSMUSG00000104379	1	havana	TEC		black	-0.187067	-0.137217
ENSMUSG00000104449	Gm37255	2	havana	12372212	12375271	-	ENSMUSG00000104449	1	havana	TEC		black	-0.248638	-0.172775
ENSMUSG00000104573	Gm42886	3	havana	156264586	156265051	+	ENSMUSG00000104573	1	havana	processed_pseudogene		black	-0.283318	-0.140357
ENSMUSG00000104608	Gm44390	13	ensembl	22035164	22035307	+	ENSMUSG00000104608	1	ensembl	miRNA		black	-0.258125	-0.293038
ENSMUSG00000104682	Gm42636	5	havana	145292770	145295008	+	ENSMUSG00000104682	1	havana	TEC		black	0.196504	0.12591
ENSMUSG00000104719	4933437G19Rik	5	havana	121847667	121848844	-	ENSMUSG00000104719	1	havana	TEC		black	-0.0553582	-0.391816
ENSMUSG00000104764	Gm43066	3	havana	103601943	103603202	+	ENSMUSG00000104764	1	havana	sense_intronic		black	-0.240739	-0.227038
ENSMUSG00000104824	Gm21663	5	havana	25935791	25942381	-	ENSMUSG00000104824	1	havana	protein_coding		black	-0.0711545	-0.263537
ENSMUSG00000104882	Gm43096	5	havana	27860018	27860438	-	ENSMUSG00000104882	1	havana	processed_pseudogene		black	-0.487057	0.241363
ENSMUSG00000104887	Gm43158	3	havana	122125106	122227370	-	ENSMUSG00000104887	1	havana	unprocessed_pseudogene		black	-0.178417	-0.0116806
ENSMUSG00000104946	Gm19104	3	havana	146803163	146803841	+	ENSMUSG00000104946	1	havana	processed_pseudogene		black	-0.240739	-0.227038
ENSMUSG00000104983	Gm42763	9	havana	110543211	110545297	+	ENSMUSG00000104983	1	havana	TEC		black	0.15447	-0.281411
ENSMUSG00000105049	Gm42486	5	havana	58121439	58124924	+	ENSMUSG00000105049	1	havana	TEC		black	-0.283076	-0.394277
ENSMUSG00000105084	Gm43365	5	havana	108598521	108600626	-	ENSMUSG00000105084	1	havana	TEC		black	-0.277197	0.132505
ENSMUSG00000105093	Gm17815	3	havana	95804855	95805749	+	ENSMUSG00000105093	1	havana	processed_pseudogene		black	-0.136518	-0.212657
ENSMUSG00000105111	Gm43310	12	havana	113172487	113173306	-	ENSMUSG00000105111	1	havana	processed_pseudogene		black	-0.240739	-0.227038
ENSMUSG00000105217	Gm42873	3	havana	133052545	133054270	-	ENSMUSG00000105217	1	havana	TEC		black	-0.421885	-0.149452
ENSMUSG00000105275	Gm43214	5	havana	21279270	21279621	-	ENSMUSG00000105275	1	havana	processed_pseudogene		black	-0.178137	-0.0107745
ENSMUSG00000105553	Gm42514	3	havana	126746133	126747964	+	ENSMUSG00000105553	1	havana	TEC		black	-0.299961	-0.0573108
ENSMUSG00000105674	Gm42437	3	havana	41005515	41006437	-	ENSMUSG00000105674	1	havana	TEC		black	0.0686452	0.0193846
ENSMUSG00000105771	2900064K03Rik	5	havana	49515825	49518937	-	ENSMUSG00000105771	1	havana	TEC		black	-0.437311	-0.21927
ENSMUSG00000105775	Gm10290	5	havana	28538570	28539568	+	ENSMUSG00000105775	1	havana	processed_pseudogene		black	-0.262564	-0.0186358
ENSMUSG00000105832	Gm43841	5	havana	7276324	7276909	+	ENSMUSG00000105832	1	havana	processed_pseudogene		black	-0.200036	-0.0832157
ENSMUSG00000105891	A230001M10Rik	3	havana	102262405	102445132	+	ENSMUSG00000105891	4	havana	lincRNA		black	-0.14953	0.0795956
ENSMUSG00000105892	Gm35013	3	havana	90758732	90759563	+	ENSMUSG00000105892	1	havana	processed_pseudogene		black	-0.0380978	0.0968212
ENSMUSG00000105907	Gm34333	5	havana	146586645	146600102	-	ENSMUSG00000105907	1	havana	lincRNA		black	-0.377979	-0.284936
ENSMUSG00000105976	Gm42782	3	havana	96784325	96784846	+	ENSMUSG00000105976	1	havana	TEC		black	-0.48821	0.0950832
ENSMUSG00000105985	Gm42993	5	havana	132015610	132022934	-	ENSMUSG00000105985	1	havana	TEC		black	-0.263154	-0.312763
ENSMUSG00000106096	B230207O21Rik	3	havana	35973771	35974091	+	ENSMUSG00000106096	1	havana	processed_pseudogene		black	-0.240739	-0.227038
ENSMUSG00000106188	Gm9710	5	havana	145265879	145266377	-	ENSMUSG00000106188	1	havana	processed_pseudogene		black	-0.291035	-0.428645
ENSMUSG00000106190	Gm20768	5	havana	137186830	137189167	-	ENSMUSG00000106190	1	havana	processed_pseudogene		black	-0.343045	-0.287142
ENSMUSG00000106212	Gm43112	5	havana	4819506	4822627	-	ENSMUSG00000106212	1	havana	sense_intronic		black	-0.324701	-0.591938
ENSMUSG00000106305	Gm42911	5	havana	88803594	88805223	-	ENSMUSG00000106305	1	havana	processed_pseudogene		black	-0.240739	-0.227038
ENSMUSG00000106396	Gm42902	5	havana	107392731	107403480	-	ENSMUSG00000106396	1	havana	antisense		black	-0.214774	-0.340789
ENSMUSG00000106484	Gm17833	5	havana	114108926	114109990	+	ENSMUSG00000106484	1	havana	processed_pseudogene		black	-0.182662	-0.0573041
ENSMUSG00000106537	Gm43502	5	havana	27218185	27220780	+	ENSMUSG00000106537	1	havana	TEC		black	0.0324335	-0.123936
ENSMUSG00000106594	4930432H08Rik	5	havana	106364561	106366849	-	ENSMUSG00000106594	1	havana	lincRNA		black	-0.240739	-0.227038
ENSMUSG00000106797	Gm42936	5	havana	36584788	36613739	-	ENSMUSG00000106797	1	havana	processed_transcript		black	-0.287906	-0.414992
ENSMUSG00000106827	Gm7556	6	havana	39843212	39844295	-	ENSMUSG00000106827	1	havana	processed_pseudogene		black	0.220983	-0.00784402
ENSMUSG00000106834	Gm10459	5	havana	33652101	33653255	+	ENSMUSG00000106834	1	havana	TEC		black	-0.179886	-0.275909
ENSMUSG00000107079	Gm35648	5	havana	147868074	147868548	-	ENSMUSG00000107079	1	havana	processed_pseudogene		black	-0.144711	-0.280481
ENSMUSG00000107081	Gm43701	5	havana	36748618	36750437	+	ENSMUSG00000107081	1	havana	antisense		black	-0.240739	-0.227038
ENSMUSG00000107091	Gm43343	5	havana	66524187	66526112	-	ENSMUSG00000107091	1	havana	TEC		black	-0.240739	-0.227038
ENSMUSG00000107198	Gm19619	5	havana	91257571	91283421	-	ENSMUSG00000107198	1	havana	lincRNA		black	-0.0490171	0.251066
ENSMUSG00000107227	Gm42559	5	havana	34469664	34473195	+	ENSMUSG00000107227	1	havana	TEC		black	0.179442	0.0646261
ENSMUSG00000107314	Gm20488	5	havana	149368476	149430682	+	ENSMUSG00000107314	1	havana	processed_transcript		black	-0.201164	0.153245
ENSMUSG00000107362	Gm40309	5	havana	65541929	65543680	+	ENSMUSG00000107362	1	havana	TEC		black	-0.315912	0.192771
ENSMUSG00000107509	Gm44941	6	havana	86372538	86375285	-	ENSMUSG00000107509	1	havana	antisense		black	-0.240739	-0.227038
ENSMUSG00000107583	Gm44104	6	havana	99658442	99662218	-	ENSMUSG00000107583	1	havana	TEC		black	-0.281079	-0.385834
ENSMUSG00000107593	Gm44097	6	havana	87657754	87663823	+	ENSMUSG00000107593	1	havana	antisense		black	-0.240739	-0.227038
ENSMUSG00000107659	Gm44170	6	havana	88503605	88504277	+	ENSMUSG00000107659	1	havana	antisense		black	0.0285332	-0.0761104
ENSMUSG00000107705	Gm45062	6	havana	8259450	8597480	+	ENSMUSG00000107705	1	havana	protein_coding		black	-0.240254	0.160892
ENSMUSG00000107747	Gm5881	6	havana	96033003	96033369	-	ENSMUSG00000107747	1	havana	processed_pseudogene		black	0.0339826	-0.049077
ENSMUSG00000107750	Gm44013	6	havana	140620162	140622423	-	ENSMUSG00000107750	1	havana	TEC		black	-0.397895	-0.0509179
ENSMUSG00000107751	Gm6749	6	havana	108882004	108882408	+	ENSMUSG00000107751	1	havana	processed_pseudogene		black	-0.127297	0.167691
ENSMUSG00000107766	Gm44073	6	havana	55296262	55307886	-	ENSMUSG00000107766	1	havana	antisense		black	-0.0973145	0.233915
ENSMUSG00000107801	Gm44086	6	havana	146268632	146270980	-	ENSMUSG00000107801	1	havana	TEC		black	-0.240739	-0.227038
ENSMUSG00000107911	Gm7565	14	havana	26565766	26566388	+	ENSMUSG00000107911	1	havana	processed_pseudogene		black	0.277159	0.0112442
ENSMUSG00000107922	Gm44285	6	havana	85145446	85146385	-	ENSMUSG00000107922	1	havana	processed_pseudogene		black	-0.26479	-0.319246
ENSMUSG00000108146	Gm43889	6	havana	45203810	45207490	+	ENSMUSG00000108146	1	havana	TEC		black	0.103038	0.125578
ENSMUSG00000108227	4933412L11Rik	6	havana	87993136	87994179	-	ENSMUSG00000108227	1	havana	TEC		black	-0.263944	-0.315891
ENSMUSG00000108233	Gm44084	6	havana	134835844	134836252	+	ENSMUSG00000108233	1	havana	processed_pseudogene		black	-0.240739	-0.227038
ENSMUSG00000108292	Gm44050	6	havana	67252025	67252928	-	ENSMUSG00000108292	1	havana	processed_pseudogene		black	-0.241612	-0.23028
ENSMUSG00000108297	Gm44167	6	havana	113797807	113799684	-	ENSMUSG00000108297	1	havana	sense_intronic		black	-0.304271	-0.06936
ENSMUSG00000108790	Gm44806	7	havana	37465120	37467422	-	ENSMUSG00000108790	1	havana	TEC		black	-0.360051	-0.0895998
ENSMUSG00000108806	Gm44729	7	havana	127273264	127275315	+	ENSMUSG00000108806	1	havana	TEC		black	0.308287	0.207999
ENSMUSG00000108906	Gm8314	7	havana	18454742	18456688	-	ENSMUSG00000108906	1	havana	processed_pseudogene		black	-0.408353	-0.442826
ENSMUSG00000108918	Gm44802	8	havana	9709171	9711086	-	ENSMUSG00000108918	1	havana	TEC		black	-0.454557	-0.291017
ENSMUSG00000108953	Gm45129	7	havana	91908063	91910286	+	ENSMUSG00000108953	1	havana	TEC		black	-0.237226	-0.214075
ENSMUSG00000108970	Gm45906	7	havana	81492430	81493859	-	ENSMUSG00000108970	1	havana	TEC		black	-0.28455	-0.326262
ENSMUSG00000109045	Gm45084	7	havana	118229401	118231357	-	ENSMUSG00000109045	1	havana	TEC		black	-0.17043	-0.0343491
ENSMUSG00000109164	Gm45085	7	havana	47349453	47349893	+	ENSMUSG00000109164	1	havana	processed_pseudogene		black	-0.240739	-0.227038
ENSMUSG00000109168	Gm44709	7	havana	28314898	28318873	+	ENSMUSG00000109168	1	havana	antisense		black	0.129032	0.252796
ENSMUSG00000109238	Gm35060	18	havana	32458083	32472589	-	ENSMUSG00000109238	1	havana	protein_coding		black	-0.453847	-0.287129
ENSMUSG00000109268	9530078K11Rik	7	havana	92902179	92902872	+	ENSMUSG00000109268	1	havana	TEC		black	-0.240739	-0.227038
ENSMUSG00000109337	Gm45047	7	havana	120890705	120891013	+	ENSMUSG00000109337	1	havana	TEC		black	-0.240739	-0.227038
ENSMUSG00000109465	Gm19032	7	havana	61882972	61883563	+	ENSMUSG00000109465	1	havana	processed_pseudogene		black	0.11465	0.162637
ENSMUSG00000109468	Gm45185	7	havana	99141593	99141996	+	ENSMUSG00000109468	1	havana	TEC		black	0.214979	-0.331232
ENSMUSG00000109625	3110080E11Rik	8	havana	16912706	16916182	-	ENSMUSG00000109625	1	havana	TEC		black	-0.240739	-0.227038
ENSMUSG00000109635	Gm45670	7	havana	133747624	133753038	+	ENSMUSG00000109635	1	havana	antisense		black	-0.240739	-0.227038
ENSMUSG00000109807	Gm45244	8	havana	46471391	46473590	-	ENSMUSG00000109807	1	havana	TEC		black	-0.466835	-0.0682983
ENSMUSG00000109855	Gm45613	7	havana	139019160	139020999	-	ENSMUSG00000109855	1	havana	antisense		black	-0.412523	-0.161578
ENSMUSG00000109864	Eid3	10	havana	82866626	82867930	+	ENSMUSG00000109864	1	havana	protein_coding		black	0.320477	-0.189867
ENSMUSG00000109892	Olfr540-ps1	7	havana	140669126	140669737	-	ENSMUSG00000109892	1	havana	unprocessed_pseudogene		black	0.049538	-0.0570822
ENSMUSG00000110036	Gm6303	8	havana	43729479	43729949	-	ENSMUSG00000110036	1	havana	processed_pseudogene		black	-0.370754	0.0434904
ENSMUSG00000110084	Gm45257	8	havana	102654191	102658188	-	ENSMUSG00000110084	1	havana	TEC		black	0.0692407	-0.14343
ENSMUSG00000110115	Gm32486	7	havana	139292817	139296865	-	ENSMUSG00000110115	1	havana	lincRNA		black	-0.396182	-0.373635
ENSMUSG00000110150	Gm8523	7	havana	101945962	101946513	-	ENSMUSG00000110150	1	havana	processed_pseudogene		black	0.0776931	-0.28194
ENSMUSG00000110245	Gm20100	8	havana	11457471	11459742	-	ENSMUSG00000110245	1	havana	TEC		black	-0.145415	0.0922326
ENSMUSG00000110258	Gm45406	8	havana	77282861	77286207	+	ENSMUSG00000110258	1	havana	antisense		black	-0.425146	-0.144161
ENSMUSG00000110341	Gm45424	8	havana	85599832	85603131	+	ENSMUSG00000110341	1	havana	TEC		black	-0.242082	-0.232026
ENSMUSG00000110357	A030001D20Rik	7	havana	45635680	45638765	-	ENSMUSG00000110357	1	havana	antisense		black	0.0795219	-0.0895454
ENSMUSG00000110360	Gm45380	7	havana	101790536	101790850	+	ENSMUSG00000110360	1	havana	processed_pseudogene		black	-0.282035	0.0300392
ENSMUSG00000110400	Gm45416	7	havana	141516403	141518603	-	ENSMUSG00000110400	1	havana	TEC		black	-0.28429	-0.399447
ENSMUSG00000110434	Rps7-ps1	8	havana	69540957	69541347	+	ENSMUSG00000110434	1	havana	processed_pseudogene		black	-0.304238	-0.488591
ENSMUSG00000110457	Gm45752	8	havana	105973097	105985879	+	ENSMUSG00000110457	1	havana	lincRNA		black	-0.262217	-0.309065
ENSMUSG00000110531	Gm7760	8	havana	19711128	19711705	-	ENSMUSG00000110531	1	havana	processed_pseudogene		black	-0.273125	0.0184986
ENSMUSG00000110575	6330537M06Rik	8	havana	70766579	70768220	+	ENSMUSG00000110575	1	havana	TEC		black	-0.379799	-0.0570636
ENSMUSG00000110615	Gm45890	8	havana	123948790	123958935	+	ENSMUSG00000110615	1	havana	antisense		black	0.262775	0.184342
ENSMUSG00000110653	Gm34418	11	havana	117479875	117482597	-	ENSMUSG00000110653	1	havana	lincRNA		black	-0.428862	-0.143659
ENSMUSG00000110692	Gm33460	9	havana	118485559	118489099	-	ENSMUSG00000110692	1	havana	antisense		black	-0.297649	-0.458163
ENSMUSG00000110696	Gm45706	8	havana	72765481	72767616	-	ENSMUSG00000110696	1	havana	TEC		black	-0.0185849	-0.101681
ENSMUSG00000110711	Gm45760	8	havana	95870814	95872595	+	ENSMUSG00000110711	1	havana	TEC		black	-0.316118	-0.044792
ENSMUSG00000110768	Gm18541	9	havana	63898265	63898802	+	ENSMUSG00000110768	1	havana	processed_pseudogene		black	-0.0093657	0.0536527
ENSMUSG00000110813	Gm31497	9	havana	31905993	31911198	+	ENSMUSG00000110813	1	havana	antisense		black	-0.240739	-0.227038
ENSMUSG00000111079	Gm47112	9	havana	121857680	121859209	+	ENSMUSG00000111079	1	havana	antisense		black	-0.0397625	-0.190404
ENSMUSG00000111171	Gm47815	10	havana	43034993	43050219	+	ENSMUSG00000111171	1	havana	antisense		black	0.0174699	-0.174975
ENSMUSG00000111260	Gm47714	9	havana	30489959	30490376	+	ENSMUSG00000111260	1	havana	processed_pseudogene		black	-0.304841	-0.491429
ENSMUSG00000111297	Gm6082	9	havana	63117201	63117654	+	ENSMUSG00000111297	1	havana	processed_pseudogene		black	-0.240739	-0.227038
ENSMUSG00000111329	A830035O19Rik	9	ensembl_havana	45954101	45955998	+	ENSMUSG00000111329	1	ensembl_havana	antisense		black	0.0385582	-0.0993403
ENSMUSG00000111356	Rpl32l	10	havana	20208490	20208888	+	ENSMUSG00000111356	1	havana	processed_pseudogene		black	-0.0467143	-0.110404
ENSMUSG00000111395	Gm18655	9	havana	102819861	102820950	-	ENSMUSG00000111395	1	havana	processed_pseudogene		black	-0.264027	-0.316217
ENSMUSG00000111462	Gm49317	9	havana	41474855	41655483	+	ENSMUSG00000111462	2	havana	lincRNA		black	0.0583433	0.0353336
ENSMUSG00000111505	Gm48673	9	havana	27021553	27024921	-	ENSMUSG00000111505	1	havana	TEC		black	-0.241509	-0.229896
ENSMUSG00000111510	Gm48387	9	havana	80544763	80601097	-	ENSMUSG00000111510	2	havana	lincRNA		black	-0.240739	-0.227038
ENSMUSG00000111580	Gm19572	9	havana	77851708	77852045	+	ENSMUSG00000111580	1	havana	processed_pseudogene		black	-0.00697033	-0.0752245
ENSMUSG00000111620	Gm31848	10	havana	39936855	39939963	+	ENSMUSG00000111620	1	havana	unprocessed_pseudogene		black	-0.220258	-0.212036
ENSMUSG00000111651	Gm47199	9	havana	99259475	99260207	-	ENSMUSG00000111651	1	havana	processed_pseudogene		black	-0.240739	-0.227038
ENSMUSG00000111667	Gm47740	9	havana	60535660	60536254	+	ENSMUSG00000111667	1	havana	processed_pseudogene		black	-0.28838	-0.417049
ENSMUSG00000111795	Gm47620	9	havana	88286724	88287153	+	ENSMUSG00000111795	1	havana	processed_pseudogene		black	-0.136279	0.0505137
ENSMUSG00000111866	E130101E03Rik	9	havana	24974208	24998420	+	ENSMUSG00000111866	1	havana	lincRNA		black	-0.240739	-0.227038
ENSMUSG00000111916	4921501I09Rik	12	havana	4241133	4247671	+	ENSMUSG00000111916	1	havana	antisense		black	-0.00790716	-0.471083
ENSMUSG00000111927	Gm47770	10	havana	17522613	17526914	-	ENSMUSG00000111927	1	havana	lincRNA		black	-0.300157	-0.469619
ENSMUSG00000111947	Gm47438	10	havana	128081354	128082970	-	ENSMUSG00000111947	1	havana	lincRNA		black	-0.189822	0.462813
ENSMUSG00000111962	Gm20110	10	havana	99609171	99658134	+	ENSMUSG00000111962	1	havana	lincRNA		black	-0.399661	-0.245849
ENSMUSG00000112054	Gm33680	12	havana	45466273	45546677	+	ENSMUSG00000112054	1	havana	lincRNA		black	-0.173674	-0.232416
ENSMUSG00000112056	Gm48181	12	havana	44373197	44374262	+	ENSMUSG00000112056	1	havana	TEC		black	0.189521	0.083808
ENSMUSG00000112067	Gm48015	12	havana	95734110	95735409	+	ENSMUSG00000112067	1	havana	TEC		black	-0.149413	0.0799574
ENSMUSG00000112106	Gm47026	10	havana	119654064	119656395	+	ENSMUSG00000112106	1	havana	TEC		black	-0.0529861	-0.175869
ENSMUSG00000112161	Gm34045	10	havana	119135164	119166385	-	ENSMUSG00000112161	1	havana	lincRNA		black	-0.240739	-0.227038
ENSMUSG00000112230	Ifngas1	10	havana	118502035	118556525	-	ENSMUSG00000112230	1	havana	lincRNA		black	0.0896667	0.0338382
ENSMUSG00000112370	Gm48385	10	havana	21435833	21436235	-	ENSMUSG00000112370	1	havana	processed_pseudogene		black	-0.360073	-0.238743
ENSMUSG00000112555	Gm47027	10	havana	119600363	119617720	-	ENSMUSG00000112555	1	havana	antisense		black	-0.40959	-0.250718
ENSMUSG00000112675	Gm48892	10	havana	26742079	26742556	-	ENSMUSG00000112675	1	havana	processed_pseudogene		black	-0.240739	-0.227038
ENSMUSG00000112677	Gm48868	10	havana	95116379	95117731	+	ENSMUSG00000112677	1	havana	TEC		black	-0.264082	-0.316437
ENSMUSG00000112709	Gm19395	10	havana	53280281	53283686	+	ENSMUSG00000112709	1	havana	antisense		black	-0.264119	-0.316585
ENSMUSG00000112739	Gm20597	10	havana	53498443	53518989	-	ENSMUSG00000112739	1	havana	lincRNA		black	0.197538	-0.0842336
ENSMUSG00000112789	Gm19326	10	havana	75767161	75767486	+	ENSMUSG00000112789	1	havana	processed_pseudogene		black	-0.166855	-0.295987
ENSMUSG00000112820	Gm48298	10	havana	105806538	105808867	-	ENSMUSG00000112820	1	havana	TEC		black	-0.240739	-0.227038
ENSMUSG00000112879	Gm47726	10	havana	123178324	123178684	-	ENSMUSG00000112879	1	havana	processed_pseudogene		black	-0.0163842	-0.276729
ENSMUSG00000112892	Gm8613	10	havana	97199195	97200370	-	ENSMUSG00000112892	1	havana	processed_pseudogene		black	-0.422324	-0.219198
ENSMUSG00000112916	Gm18622	12	havana	32930124	32930718	+	ENSMUSG00000112916	1	havana	processed_pseudogene		black	-0.240739	-0.227038
ENSMUSG00000112944	Gm48885	13	havana	32095279	32099175	-	ENSMUSG00000112944	1	havana	TEC		black	-0.0510116	-0.0997929
ENSMUSG00000112949	Gm21939	12	havana	87781143	87783915	+	ENSMUSG00000112949	1	havana	processed_pseudogene		black	-0.24442	-0.24075
ENSMUSG00000112955	Gm48889	13	havana	9412517	9415160	+	ENSMUSG00000112955	1	havana	TEC		black	-0.150896	0.0753811
ENSMUSG00000113113	Gm2614	12	havana	100744533	100744935	-	ENSMUSG00000113113	1	havana	processed_pseudogene		black	0.200952	0.285489
ENSMUSG00000113178	Mylf-ps	12	havana	101221997	101222417	-	ENSMUSG00000113178	1	havana	processed_pseudogene		black	-0.281916	0.0556435
ENSMUSG00000113302	Gm32219	12	havana	70522598	70544587	+	ENSMUSG00000113302	1	havana	lincRNA		black	-0.0908136	-0.159692
ENSMUSG00000113318	Gm18113	12	havana	69369514	69370023	-	ENSMUSG00000113318	1	havana	processed_pseudogene		black	-0.240739	-0.227038
ENSMUSG00000113345	Gm48096	13	havana	14559118	14559309	+	ENSMUSG00000113345	1	havana	processed_pseudogene		black	-0.28289	-0.39349
ENSMUSG00000113362	Gm40557	12	havana	100237754	100242444	-	ENSMUSG00000113362	1	havana	lincRNA		black	-0.0369621	0.256138
ENSMUSG00000113392	Gm36262	12	havana	54679311	54679809	-	ENSMUSG00000113392	1	havana	processed_pseudogene		black	-0.240739	-0.227038
ENSMUSG00000113403	Gm9315	12	havana	24382254	24383161	-	ENSMUSG00000113403	1	havana	processed_pseudogene		black	-0.302784	-0.481782
ENSMUSG00000113472	Gm47602	13	havana	63276905	63279224	-	ENSMUSG00000113472	1	havana	TEC		black	0.0192179	0.0206656
ENSMUSG00000113481	Gm48388	12	havana	87980012	87980224	+	ENSMUSG00000113481	1	havana	unprocessed_pseudogene		black	-0.240739	-0.227038
ENSMUSG00000113589	Gm48374	13	havana	8870341	8872105	+	ENSMUSG00000113589	1	havana	TEC		black	0.285923	0.33672
ENSMUSG00000113621	2900060N12Rik	12	havana	24796664	24831202	-	ENSMUSG00000113621	1	havana	bidirectional_promoter_lncRNA		black	-0.0219101	-0.0769622
ENSMUSG00000113681	Gm45930	12	havana	85187514	85187805	-	ENSMUSG00000113681	1	havana	processed_pseudogene		black	-0.298934	-0.0728949
ENSMUSG00000113793	Gm48553	12	havana	88225537	88225944	-	ENSMUSG00000113793	1	havana	processed_pseudogene		black	0.109686	0.105338
ENSMUSG00000113861	Gm6190	12	havana	88353313	88354686	-	ENSMUSG00000113861	1	havana	processed_pseudogene		black	-0.0325781	0.0442359
ENSMUSG00000113883	Gm36500	13	havana	34133860	34137654	+	ENSMUSG00000113883	1	havana	lincRNA		black	-0.0373683	-0.321436
ENSMUSG00000113905	Gm48872	13	havana	9557861	9561989	+	ENSMUSG00000113905	1	havana	TEC		black	0.0515182	0.00400721
ENSMUSG00000114064	Gm9370	12	havana	33846454	33847062	+	ENSMUSG00000114064	1	havana	processed_pseudogene		black	-0.0668107	0.318457
ENSMUSG00000114138	Gm36423	13	havana	9684226	9689544	+	ENSMUSG00000114138	1	havana	antisense		black	-0.0642732	-0.41011
ENSMUSG00000114177	Gm18362	13	havana	17894855	17895383	+	ENSMUSG00000114177	1	havana	processed_pseudogene		black	-0.358219	-0.353094
ENSMUSG00000114218	Gm47423	13	havana	58824218	58826994	-	ENSMUSG00000114218	1	havana	antisense		black	-0.264391	-0.317663
ENSMUSG00000114235	F530104D19Rik	19	havana	36448992	36451157	-	ENSMUSG00000114235	1	havana	antisense		black	0.00304296	0.216746
ENSMUSG00000114383	Gm3963	13	havana	78286637	78287084	-	ENSMUSG00000114383	1	havana	processed_pseudogene		black	-0.272068	0.299043
ENSMUSG00000114487	Gm49393	13	havana	60853230	60935590	-	ENSMUSG00000114487	1	havana	protein_coding		black	-0.152762	-0.22559
ENSMUSG00000114536	Gm48837	13	havana	112356925	112367845	-	ENSMUSG00000114536	1	havana	antisense		black	0.231783	0.155707
ENSMUSG00000114572	Gm48457	13	havana	106945223	106945529	-	ENSMUSG00000114572	1	havana	processed_pseudogene		black	-0.240739	-0.227038
ENSMUSG00000114600	Gm46387	13	havana	78275221	78275639	-	ENSMUSG00000114600	1	havana	processed_pseudogene		black	-0.213626	-0.129786
ENSMUSG00000114626	Gm48266	14	havana	12769408	12770550	-	ENSMUSG00000114626	1	havana	TEC		black	-0.240739	-0.227038
ENSMUSG00000114633	Gm46416	13	havana	55535995	55536624	+	ENSMUSG00000114633	1	havana	antisense		black	-0.304819	0.00673307
ENSMUSG00000114636	Gm18275	14	havana	19102467	19104133	+	ENSMUSG00000114636	1	havana	processed_pseudogene		black	-0.216178	0.0289345
ENSMUSG00000114660	Gm47881	13	havana	26358954	26360026	-	ENSMUSG00000114660	1	havana	TEC		black	0.102538	0.105453
ENSMUSG00000114738	Gm41041	13	havana	100909097	100909889	-	ENSMUSG00000114738	1	havana	processed_pseudogene		black	-0.0388865	-0.23212
ENSMUSG00000114751	5430425E15Rik	14	havana	23519662	23520844	+	ENSMUSG00000114751	1	havana	TEC		black	-0.0502348	-0.379005
ENSMUSG00000114767	Gm46392	13	havana	38710054	38908255	+	ENSMUSG00000114767	1	havana	lincRNA		black	-0.0180683	-0.101352
ENSMUSG00000114830	Gm47400	13	havana	38634971	38637116	+	ENSMUSG00000114830	1	havana	antisense		black	0.327844	0.280764
ENSMUSG00000114889	Gm29764	13	havana	116330726	116331528	-	ENSMUSG00000114889	1	havana	processed_pseudogene		black	0.0966635	-0.19548
ENSMUSG00000114893	Gm48684	13	havana	107034284	107035217	+	ENSMUSG00000114893	1	havana	lincRNA		black	0.29763	0.0882129
ENSMUSG00000115052	Gm9287	14	havana	96967825	96969754	+	ENSMUSG00000115052	1	havana	processed_pseudogene		black	0.175125	-0.279119
ENSMUSG00000115074	Ndor1	2	havana	25244863	25255386	-	ENSMUSG00000115074	1	havana	protein_coding		black	-0.318981	0.253609
ENSMUSG00000115085	Gm9198	14	havana	72978626	72979904	-	ENSMUSG00000115085	1	havana	processed_pseudogene		black	-0.240739	-0.227038
ENSMUSG00000115162	Gm9501	15	havana	36299624	36300475	+	ENSMUSG00000115162	1	havana	processed_pseudogene		black	-0.240739	-0.227038
ENSMUSG00000115190	Gm49542	14	havana	79898467	79907230	+	ENSMUSG00000115190	1	havana	lincRNA		black	-0.0581849	-0.0268482
ENSMUSG00000115224	Gm49215	15	havana	31520924	31521273	-	ENSMUSG00000115224	1	havana	processed_pseudogene		black	-0.426531	-0.141655
ENSMUSG00000115473	Gm49278	15	havana	28504755	28505191	-	ENSMUSG00000115473	1	havana	processed_pseudogene		black	-0.240739	-0.227038
ENSMUSG00000115538	Hspd1-ps5	14	havana	101343544	101345232	+	ENSMUSG00000115538	1	havana	processed_pseudogene		black	-0.409792	-0.164537
ENSMUSG00000115548	5430440P10Rik	14	havana	105427559	105437716	+	ENSMUSG00000115548	1	havana	lincRNA		black	0.0160918	-0.199374
ENSMUSG00000115578	Gm46506	15	havana	27636511	27636895	+	ENSMUSG00000115578	1	havana	processed_pseudogene		black	-0.17807	-0.010557
ENSMUSG00000115688	Gm49209	9	havana	108587052	108589545	+	ENSMUSG00000115688	1	havana	unitary_pseudogene		black	-0.219397	-0.20433
ENSMUSG00000115813	Gm46447	14	havana	32301924	32308895	+	ENSMUSG00000115813	1	havana	lincRNA		black	0.0161276	0.0377307
ENSMUSG00000115838	Gm46507	15	havana	60295792	60296950	-	ENSMUSG00000115838	1	havana	processed_pseudogene		black	-0.0249884	0.00567423
ENSMUSG00000115946	Mirt2	15	havana	76266461	76269839	-	ENSMUSG00000115946	2	havana	antisense		black	-0.240739	-0.227038
ENSMUSG00000116571	AC131800.1	17	havana	27623497	27624265	+	ENSMUSG00000116571	1	havana	bidirectional_promoter_lncRNA		black	-0.294776	0.11526
ENSMUSG00000116582	AC160759.1	16	havana	90667439	90677000	-	ENSMUSG00000116582	1	havana	lincRNA		black	-0.209838	0.237687
ENSMUSG00000116645	AC154667.1	16	havana	17092815	17096350	+	ENSMUSG00000116645	1	havana	antisense		black	-0.254977	-0.280845
ENSMUSG00000116707	AC130844.1	16	havana	78340756	78343468	-	ENSMUSG00000116707	1	havana	TEC		black	-0.0384446	-0.00158478
ENSMUSG00000116740	AC129203.1	16	havana	74176793	74178834	-	ENSMUSG00000116740	1	havana	TEC		black	-0.142734	0.100423
ENSMUSG00000116948	AC133889.2	16	havana	49412261	49412630	-	ENSMUSG00000116948	1	havana	processed_pseudogene		black	-0.240739	-0.227038
ENSMUSG00000116974	AC109204.1	17	havana	20892028	20945149	-	ENSMUSG00000116974	1	havana	lincRNA		black	-0.256189	-0.285526
ENSMUSG00000116994	AC087802.5	16	havana	17704343	17705100	+	ENSMUSG00000116994	1	havana	processed_pseudogene		black	-0.240739	-0.227038
ENSMUSG00000117044	AC164546.1	17	havana	45147237	45151629	+	ENSMUSG00000117044	1	havana	lincRNA		black	-0.246212	-0.247475
ENSMUSG00000117047	AC091332.1	17	havana	79257410	79258049	-	ENSMUSG00000117047	1	havana	processed_pseudogene		black	-0.0506513	-0.0454855
ENSMUSG00000117050	AC167363.2	17	havana	29093416	29094461	-	ENSMUSG00000117050	1	havana	TEC		black	-0.154096	0.0196341
ENSMUSG00000117120	AC132460.1	17	havana	28076418	28080295	-	ENSMUSG00000117120	1	havana	processed_transcript		black	0.419149	0.343955
ENSMUSG00000117175	AC161258.2	17	havana	51882727	51965257	+	ENSMUSG00000117175	1	havana	lincRNA		black	-0.240739	-0.227038
ENSMUSG00000117190	Esp5	17	havana	40576593	40579049	+	ENSMUSG00000117190	1	havana	protein_coding		black	-0.240739	-0.227038
ENSMUSG00000117193	AC151280.1	17	havana	68174307	68187736	-	ENSMUSG00000117193	1	havana	lincRNA		black	-0.28795	-0.415181
ENSMUSG00000117246	CT025671.2	17	havana	66227249	66228027	-	ENSMUSG00000117246	1	havana	processed_pseudogene		black	-0.111284	-0.255738
ENSMUSG00000117257	AC159187.1	17	havana	73870431	73871350	-	ENSMUSG00000117257	1	havana	processed_pseudogene		black	-0.0593086	0.150968
ENSMUSG00000117309	CT010583.2	16	havana	10861755	10938364	-	ENSMUSG00000117309	1	havana	transcribed_unitary_pseudogene		black	-0.240739	-0.227038
ENSMUSG00000000028	Cdc45	16	ensembl_havana	18780447	18811987	-	ENSMUSG00000000028	15	ensembl_havana	protein_coding		blue	-0.934745	-0.154665
ENSMUSG00000000037	Scml2	X	ensembl_havana	161117193	161258213	+	ENSMUSG00000000037	16	ensembl_havana	protein_coding		blue	-0.513832	-0.231249
ENSMUSG00000000049	Apoh	11	ensembl_havana	108343354	108414396	+	ENSMUSG00000000049	11	ensembl_havana	protein_coding		blue	-0.74814	-0.349226
ENSMUSG00000000056	Narf	11	ensembl_havana	121237253	121255856	+	ENSMUSG00000000056	7	ensembl_havana	protein_coding		blue	-0.727315	-0.322163
ENSMUSG00000000127	Fer	17	ensembl_havana	63863062	64139496	+	ENSMUSG00000000127	15	ensembl_havana	protein_coding		blue	-0.578214	-0.135155
ENSMUSG00000000142	Axin2	11	ensembl_havana	108920349	108950783	+	ENSMUSG00000000142	15	ensembl_havana	protein_coding		blue	-0.602401	-0.361943
ENSMUSG00000000148	Brat1	5	ensembl_havana	140705011	140719379	+	ENSMUSG00000000148	17	ensembl_havana	protein_coding		blue	-0.868544	-0.475459
ENSMUSG00000000167	Pih1d2	9	ensembl_havana	50617321	50625000	+	ENSMUSG00000000167	14	ensembl_havana	protein_coding		blue	-0.927022	-0.265222
ENSMUSG00000000182	Fgf23	6	ensembl_havana	127072902	127081408	+	ENSMUSG00000000182	9	ensembl_havana	protein_coding		blue	-0.346522	0.082078
ENSMUSG00000000194	Gpr107	2	ensembl_havana	31152316	31218775	+	ENSMUSG00000000194	13	ensembl_havana	protein_coding		blue	-0.757335	-0.0349349
ENSMUSG00000000276	Dgke	11	ensembl_havana	89035179	89066850	-	ENSMUSG00000000276	11	ensembl_havana	protein_coding		blue	-0.990756	-0.366519
ENSMUSG00000000305	Cdh4	2	ensembl_havana	179442431	179899373	+	ENSMUSG00000000305	12	ensembl_havana	protein_coding		blue	-0.612087	-0.353549
ENSMUSG00000000308	Ckmt1	2	ensembl_havana	121357714	121363737	+	ENSMUSG00000000308	14	ensembl_havana	protein_coding		blue	-0.899563	-0.140468
ENSMUSG00000000340	Dbt	3	ensembl_havana	116513070	116549981	+	ENSMUSG00000000340	10	ensembl_havana	protein_coding		blue	-0.357971	-0.121433
ENSMUSG00000000374	Trappc10	10	ensembl_havana	78186725	78244641	-	ENSMUSG00000000374	8	ensembl_havana	protein_coding		blue	-0.88704	-0.187022
ENSMUSG00000000384	Tbrg4	11	ensembl_havana	6615598	6626067	-	ENSMUSG00000000384	15	ensembl_havana	protein_coding		blue	-0.896507	-0.12283
ENSMUSG00000000402	Egfl6	X	ensembl_havana	166523007	166585720	-	ENSMUSG00000000402	2	ensembl_havana	protein_coding		blue	-0.600498	0.0433954
ENSMUSG00000000416	Cttnbp2	6	ensembl_havana	18366478	18514843	-	ENSMUSG00000000416	16	ensembl_havana	protein_coding		blue	-0.634549	-0.24808
ENSMUSG00000000439	Mkrn2	6	ensembl_havana	115601902	115622624	+	ENSMUSG00000000439	9	ensembl_havana	protein_coding		blue	-0.500413	-0.161743
ENSMUSG00000000441	Raf1	6	ensembl_havana	115618067	115676635	-	ENSMUSG00000000441	17	ensembl_havana	protein_coding		blue	-0.912023	-0.351477
ENSMUSG00000000552	Zfp385a	15	ensembl_havana	103313895	103340093	-	ENSMUSG00000000552	10	ensembl_havana	protein_coding		blue	-0.976367	-0.268481
ENSMUSG00000000561	Wdr77	3	ensembl_havana	105959369	105970037	+	ENSMUSG00000000561	14	ensembl_havana	protein_coding		blue	-0.932926	-0.145367
ENSMUSG00000000568	Hnrnpd	5	ensembl_havana	99955935	99978938	-	ENSMUSG00000000568	15	ensembl_havana	protein_coding		blue	-0.800987	-0.377374
ENSMUSG00000000600	Krit1	5	ensembl_havana	3803184	3845564	+	ENSMUSG00000000600	15	ensembl_havana	protein_coding		blue	-0.979364	-0.343307
ENSMUSG00000000628	Hk2	6	ensembl_havana	82725025	82774454	-	ENSMUSG00000000628	10	ensembl_havana	protein_coding		blue	-0.982088	-0.32459
ENSMUSG00000000706	Btn1a1	13	ensembl_havana	23456992	23465901	-	ENSMUSG00000000706	16	ensembl_havana	protein_coding		blue	-0.637962	0.00934611
ENSMUSG00000000708	Kat2b	17	ensembl_havana	53566861	53672720	+	ENSMUSG00000000708	14	ensembl_havana	protein_coding		blue	-0.790577	-0.465121
ENSMUSG00000000730	Dnmt3l	10	ensembl_havana	78041947	78063622	+	ENSMUSG00000000730	13	ensembl_havana	protein_coding		blue	-0.513723	-0.0502908
ENSMUSG00000000731	Aire	10	ensembl_havana	78030022	78043610	-	ENSMUSG00000000731	15	ensembl_havana	protein_coding		blue	-0.77145	-0.304659
ENSMUSG00000000738	Spg7	8	ensembl_havana	123062942	123097760	+	ENSMUSG00000000738	18	ensembl_havana	protein_coding		blue	-0.975186	-0.316931
ENSMUSG00000000759	Tubgcp3	8	ensembl_havana	12614277	12672248	-	ENSMUSG00000000759	14	ensembl_havana	protein_coding		blue	-0.784015	-0.259489
ENSMUSG00000000776	Polr3d	14	ensembl_havana	70438757	70443447	-	ENSMUSG00000000776	13	ensembl_havana	protein_coding		blue	-0.701571	-0.438447
ENSMUSG00000000787	Ddx3x	X	ensembl_havana	13280970	13294052	+	ENSMUSG00000000787	12	ensembl_havana	protein_coding		blue	-0.896782	-0.328428
ENSMUSG00000000804	Usp32	11	ensembl_havana	84984442	85140161	-	ENSMUSG00000000804	14	ensembl_havana	protein_coding		blue	-0.821077	-0.27763
ENSMUSG00000000823	Zfp512b	2	ensembl_havana	181582103	181592803	-	ENSMUSG00000000823	16	ensembl_havana	protein_coding		blue	-0.335951	-0.311813
ENSMUSG00000000826	Dnajc5	2	ensembl_havana	181520485	181555133	+	ENSMUSG00000000826	16	ensembl_havana	protein_coding		blue	-0.846096	-0.264851
ENSMUSG00000000934	Top1mt	15	ensembl_havana	75657035	75678800	-	ENSMUSG00000000934	9	ensembl_havana	protein_coding		blue	-0.980821	-0.233899
ENSMUSG00000000976	Heatr6	11	ensembl_havana	83753696	83783754	+	ENSMUSG00000000976	13	ensembl_havana	protein_coding		blue	-0.928175	-0.312744
ENSMUSG00000001016	Ilf2	3	ensembl_havana	90476126	90488379	+	ENSMUSG00000001016	12	ensembl_havana	protein_coding		blue	-0.912963	-0.169358
ENSMUSG00000001017	Chtop	3	ensembl_havana	90498956	90509498	-	ENSMUSG00000001017	15	ensembl_havana	protein_coding		blue	-0.767793	-0.307918
ENSMUSG00000001018	Snapin	3	ensembl_havana	90488026	90491033	-	ENSMUSG00000001018	15	ensembl_havana	protein_coding		blue	-0.628833	-0.288056
ENSMUSG00000001027	Scn4a	11	ensembl_havana	106318592	106353288	-	ENSMUSG00000001027	7	ensembl_havana	protein_coding		blue	-0.969181	-0.375046
ENSMUSG00000001036	Epn2	11	ensembl_havana	61517249	61579687	-	ENSMUSG00000001036	17	ensembl_havana	protein_coding		blue	-0.933584	-0.384975
ENSMUSG00000001053	N4bp3	11	ensembl_havana	51643063	51650842	-	ENSMUSG00000001053	15	ensembl_havana	protein_coding		blue	-0.992397	-0.335186
ENSMUSG00000001054	Rmnd5b	11	ensembl_havana	51623671	51635896	-	ENSMUSG00000001054	9	ensembl_havana	protein_coding		blue	-0.97465	-0.17358
ENSMUSG00000001062	Vps9d1	8	ensembl_havana	123242356	123254348	-	ENSMUSG00000001062	18	ensembl_havana	protein_coding		blue	-0.842062	-0.360965
ENSMUSG00000001065	Zfp276	8	ensembl_havana	123254195	123269745	+	ENSMUSG00000001065	15	ensembl_havana	protein_coding		blue	-0.963722	-0.421826
ENSMUSG00000001089	Luzp1	4	ensembl_havana	136469761	136554780	+	ENSMUSG00000001089	14	ensembl_havana	protein_coding		blue	-0.620387	-0.188373
ENSMUSG00000001100	Poldip2	11	ensembl_havana	78512193	78522736	+	ENSMUSG00000001100	10	ensembl_havana	protein_coding		blue	-0.757089	-0.104912
ENSMUSG00000001119	Col6a1	10	ensembl_havana	76708792	76726168	-	ENSMUSG00000001119	7	ensembl_havana	protein_coding		blue	-0.472528	-0.157534
ENSMUSG00000001127	Araf	X	ensembl_havana	20797814	20860519	+	ENSMUSG00000001127	12	ensembl_havana	protein_coding		blue	-0.716989	-0.180957
ENSMUSG00000001128	Cfp	X	ensembl_havana	20925454	20931555	-	ENSMUSG00000001128	7	ensembl_havana	protein_coding		blue	-0.508222	-0.247734
ENSMUSG00000001138	Cnnm3	1	ensembl_havana	36511867	36528237	+	ENSMUSG00000001138	13	ensembl_havana	protein_coding		blue	-0.353378	-0.148594
ENSMUSG00000001143	Lman2l	1	ensembl_havana	36419871	36445271	-	ENSMUSG00000001143	13	ensembl_havana	protein_coding		blue	-0.570595	0.0476896
ENSMUSG00000001150	Mcm3ap	10	ensembl_havana	76468927	76515857	+	ENSMUSG00000001150	7	ensembl_havana	protein_coding		blue	-0.436485	-0.297588
ENSMUSG00000001156	Mxd1	6	ensembl_havana	86647042	86669161	-	ENSMUSG00000001156	9	ensembl_havana	protein_coding		blue	-0.820719	-0.56964
ENSMUSG00000001157	Gmcl1	6	ensembl_havana	86691768	86733383	-	ENSMUSG00000001157	13	ensembl_havana	protein_coding		blue	-0.952753	-0.378785
ENSMUSG00000001158	Snrnp27	6	ensembl_havana	86675151	86684522	-	ENSMUSG00000001158	13	ensembl_havana	protein_coding		blue	-0.765086	-0.271238
ENSMUSG00000001211	Agpat3	10	ensembl_havana	78269178	78352489	-	ENSMUSG00000001211	15	ensembl_havana	protein_coding		blue	-0.983385	-0.279493
ENSMUSG00000001248	Gramd1a	7	ensembl_havana	31130127	31155896	-	ENSMUSG00000001248	15	ensembl_havana	protein_coding		blue	-0.964522	-0.335798
ENSMUSG00000001305	Rrp15	1	ensembl_havana	186720978	186749358	-	ENSMUSG00000001305	5	ensembl_havana	protein_coding		blue	-0.916117	-0.358843
ENSMUSG00000001349	Cnn1	9	ensembl_havana	22099216	22109630	+	ENSMUSG00000001349	5	ensembl_havana	protein_coding		blue	-0.142672	0.0879116
ENSMUSG00000001376	Vps50	6	ensembl_havana	3498382	3603531	+	ENSMUSG00000001376	17	ensembl_havana	protein_coding		blue	-0.576019	-0.255323
ENSMUSG00000001415	Smg5	3	ensembl_havana	88336260	88362338	+	ENSMUSG00000001415	10	ensembl_havana	protein_coding		blue	-0.976384	-0.330225
ENSMUSG00000001419	Mef2d	3	ensembl_havana	88142372	88172086	+	ENSMUSG00000001419	17	ensembl_havana	protein_coding		blue	-0.828197	-0.200331
ENSMUSG00000001436	Slc19a1	10	ensembl_havana	77032241	77061002	+	ENSMUSG00000001436	15	ensembl_havana	protein_coding		blue	-0.900965	-0.285249
ENSMUSG00000001440	Kpnb1	11	ensembl_havana	97159714	97187881	-	ENSMUSG00000001440	5	ensembl_havana	protein_coding		blue	-0.359976	-0.244112
ENSMUSG00000001441	Npepps	11	ensembl_havana	97205842	97280638	-	ENSMUSG00000001441	13	ensembl_havana	protein_coding		blue	-0.890296	-0.148957
ENSMUSG00000001467	Cyp51	5	ensembl_havana	4081145	4104746	-	ENSMUSG00000001467	5	ensembl_havana	protein_coding		blue	-0.698132	-0.154382
ENSMUSG00000001482	Def8	8	ensembl_havana	123423527	123463270	+	ENSMUSG00000001482	15	ensembl_havana	protein_coding		blue	-0.662982	-0.101909
ENSMUSG00000001518	Itfg2	6	ensembl_havana	128409444	128424931	-	ENSMUSG00000001518	12	ensembl_havana	protein_coding		blue	-0.945489	-0.296991
ENSMUSG00000001524	Gtf2h4	17	ensembl_havana	35667730	35673739	-	ENSMUSG00000001524	14	ensembl_havana	protein_coding		blue	-0.755681	-0.191155
ENSMUSG00000001569	Nom1	5	ensembl_havana	29434664	29457843	+	ENSMUSG00000001569	10	ensembl_havana	protein_coding		blue	-0.296374	0.203285
ENSMUSG00000001622	Csn3	5	ensembl_havana	87925579	87932665	+	ENSMUSG00000001622	15	ensembl_havana	protein_coding		blue	-0.158595	0.437662
ENSMUSG00000001627	Ifrd1	12	ensembl_havana	40201567	40248504	-	ENSMUSG00000001627	12	ensembl_havana	protein_coding		blue	-0.591458	-0.226457
ENSMUSG00000001630	Stk38l	6	ensembl_havana	146724995	146778812	+	ENSMUSG00000001630	13	ensembl_havana	protein_coding		blue	-0.731215	-0.283882
ENSMUSG00000001632	Brpf1	6	ensembl_havana	113307137	113324860	+	ENSMUSG00000001632	16	ensembl_havana	protein_coding		blue	-0.868798	-0.335264
ENSMUSG00000001672	Marveld3	8	ensembl_havana	109947914	109962203	-	ENSMUSG00000001672	14	ensembl_havana	protein_coding		blue	-0.824268	-0.184344
ENSMUSG00000001674	Ddx18	1	ensembl_havana	121553835	121567989	-	ENSMUSG00000001674	11	ensembl_havana	protein_coding		blue	-0.849449	-0.375317
ENSMUSG00000001687	Ubl3	5	ensembl_havana	148504635	148552789	-	ENSMUSG00000001687	15	ensembl_havana	protein_coding		blue	-0.648064	-0.327568
ENSMUSG00000001767	Crnkl1	2	ensembl_havana	145917479	145935014	-	ENSMUSG00000001767	5	ensembl_havana	protein_coding		blue	-0.89176	-0.273154
ENSMUSG00000001785	Pwp1	10	ensembl_havana	85829494	85889096	+	ENSMUSG00000001785	13	ensembl_havana	protein_coding		blue	-0.544767	-0.449646
ENSMUSG00000001909	Trmt1	8	ensembl_havana	84686307	84699808	+	ENSMUSG00000001909	16	ensembl_havana	protein_coding		blue	-0.654734	-0.0392325
ENSMUSG00000001918	Slc1a5	7	ensembl_havana	16781340	16798274	+	ENSMUSG00000001918	17	ensembl_havana	protein_coding		blue	-0.871997	-0.317535
ENSMUSG00000001983	Taco1	11	ensembl_havana	106066061	106073612	+	ENSMUSG00000001983	7	ensembl_havana	protein_coding		blue	-0.826872	-0.145421
ENSMUSG00000001995	Sipa1l2	8	ensembl_havana	125418063	125569808	-	ENSMUSG00000001995	9	ensembl_havana	protein_coding		blue	-0.933379	-0.257569
ENSMUSG00000001998	Ap4e1	2	ensembl_havana	127008717	127067909	+	ENSMUSG00000001998	15	ensembl_havana	protein_coding		blue	-0.942716	-0.386414
ENSMUSG00000002017	Fam98a	17	ensembl_havana	75537086	75551946	-	ENSMUSG00000002017	9	ensembl_havana	protein_coding		blue	-0.915723	-0.212119
ENSMUSG00000002028	Kmt2a	9	ensembl_havana	44803355	44881296	-	ENSMUSG00000002028	13	ensembl_havana	protein_coding		blue	-0.692406	-0.187359
ENSMUSG00000002058	Unc119	11	ensembl_havana	78343482	78349164	+	ENSMUSG00000002058	13	ensembl_havana	protein_coding		blue	-0.991097	-0.299167
ENSMUSG00000002076	Hsf2bp	17	ensembl_havana	31944769	32034508	-	ENSMUSG00000002076	11	ensembl_havana	protein_coding		blue	-0.791845	-0.227196
ENSMUSG00000002105	Slc39a13	2	ensembl_havana	91061791	91070417	-	ENSMUSG00000002105	15	ensembl_havana	protein_coding		blue	-0.450098	0.0809069
ENSMUSG00000002109	Ddb2	2	ensembl_havana	91211572	91236982	-	ENSMUSG00000002109	14	ensembl_havana	protein_coding		blue	-0.846333	-0.27852
ENSMUSG00000002129	Sf3a1	11	ensembl_havana	4160350	4182541	+	ENSMUSG00000002129	11	ensembl_havana	protein_coding		blue	-0.293813	0.15134
ENSMUSG00000002221	Paxip1	5	ensembl_havana	27740080	27791691	-	ENSMUSG00000002221	11	ensembl_havana	protein_coding		blue	-0.737545	-0.258384
ENSMUSG00000002222	Rmnd5a	6	ensembl_havana	71388634	71440637	-	ENSMUSG00000002222	14	ensembl_havana	protein_coding		blue	-0.88649	-0.361644
ENSMUSG00000002250	Ppard	17	ensembl_havana	28232700	28301474	+	ENSMUSG00000002250	16	ensembl_havana	protein_coding		blue	-0.894935	-0.241308
ENSMUSG00000002265	Peg3	7	ensembl_havana	6703892	6730431	-	ENSMUSG00000002265	16	ensembl_havana	protein_coding		blue	-0.509824	-0.297138
ENSMUSG00000002280	Narfl	17	ensembl_havana	25773776	25783332	+	ENSMUSG00000002280	10	ensembl_havana	protein_coding		blue	-0.890268	-0.269811
ENSMUSG00000002307	Daxx	17	ensembl_havana	33909414	33915589	+	ENSMUSG00000002307	15	ensembl_havana	protein_coding		blue	-0.797254	-0.220619
ENSMUSG00000002329	Mdp1	14	ensembl_havana	55657879	55660508	-	ENSMUSG00000002329	7	ensembl_havana	protein_coding		blue	-0.68885	0.00179921
ENSMUSG00000002343	Armc6	8	ensembl_havana	70220172	70234466	-	ENSMUSG00000002343	11	ensembl_havana	protein_coding		blue	-0.821694	-0.329378
ENSMUSG00000002345	Borcs8	8	ensembl_havana	70139499	70147319	+	ENSMUSG00000002345	18	ensembl_havana	protein_coding		blue	-0.396977	-0.0772637
ENSMUSG00000002346	Slc25a42	8	ensembl_havana	70184340	70212305	-	ENSMUSG00000002346	16	ensembl_havana	protein_coding		blue	-0.889752	-0.352395
ENSMUSG00000002372	Ranbp3	17	ensembl_havana	56673294	56711764	+	ENSMUSG00000002372	9	ensembl_havana	protein_coding		blue	-0.951224	-0.237638
ENSMUSG00000002409	Dyrk1b	7	ensembl_havana	28179469	28187294	+	ENSMUSG00000002409	18	ensembl_havana	protein_coding		blue	-0.920328	-0.418409
ENSMUSG00000002413	Braf	6	ensembl_havana	39603237	39725463	-	ENSMUSG00000002413	15	ensembl_havana	protein_coding		blue	-0.703041	-0.222013
ENSMUSG00000002428	Hltf	3	ensembl_havana	20057811	20118490	+	ENSMUSG00000002428	12	ensembl_havana	protein_coding		blue	-0.836161	-0.0831505
ENSMUSG00000002455	Prpf6	2	ensembl_havana	181591868	181655660	+	ENSMUSG00000002455	14	ensembl_havana	protein_coding		blue	-0.558771	0.0949409
ENSMUSG00000002459	Rgs20	1	ensembl_havana	4909576	5070285	-	ENSMUSG00000002459	17	ensembl_havana	protein_coding		blue	-0.974318	-0.299355
ENSMUSG00000002475	Abhd3	18	ensembl_havana	10644411	10706771	-	ENSMUSG00000002475	15	ensembl_havana	protein_coding		blue	-0.859327	-0.403978
ENSMUSG00000002486	Tchp	5	ensembl_havana	114707760	114722327	+	ENSMUSG00000002486	15	ensembl_havana	protein_coding		blue	-0.881144	-0.213899
ENSMUSG00000002496	Tsc2	17	ensembl_havana	24595816	24632630	-	ENSMUSG00000002496	10	ensembl_havana	protein_coding		blue	-0.5688	0.0671591
ENSMUSG00000002546	Golga2	2	ensembl_havana	32287384	32307921	+	ENSMUSG00000002546	16	ensembl_havana	protein_coding		blue	-0.794726	-0.230115
ENSMUSG00000002608	Ccdc97	7	ensembl_havana	25711106	25719088	-	ENSMUSG00000002608	8	ensembl_havana	protein_coding		blue	-0.733812	-0.195517
ENSMUSG00000002625	Akap8l	17	ensembl	32321425	32350581	-	ENSMUSG00000002625	9	ensembl	protein_coding		blue	-0.937762	-0.221701
ENSMUSG00000002679	Med6	12	ensembl_havana	81573557	81595008	-	ENSMUSG00000002679	14	ensembl_havana	protein_coding		blue	-0.981608	-0.322732
ENSMUSG00000002688	Prkd1	12	ensembl_havana	50341231	50649098	-	ENSMUSG00000002688	8	ensembl_havana	protein_coding		blue	-0.879628	-0.360463
ENSMUSG00000002718	Cse1l	2	ensembl_havana	166906040	166946389	+	ENSMUSG00000002718	14	ensembl_havana	protein_coding		blue	-0.937675	-0.346523
ENSMUSG00000002728	Naa20	2	ensembl_havana	145902099	145916425	+	ENSMUSG00000002728	14	ensembl_havana	protein_coding		blue	-0.617717	-0.0315154
ENSMUSG00000002748	Baz1b	5	ensembl_havana	135187264	135246129	+	ENSMUSG00000002748	7	ensembl_havana	protein_coding		blue	-0.934733	-0.205613
ENSMUSG00000002769	Gnmt	17	ensembl_havana	46725664	46729168	-	ENSMUSG00000002769	9	ensembl_havana	protein_coding		blue	-0.940212	-0.272728
ENSMUSG00000002797	Ggct	6	ensembl_havana	54982580	54992950	-	ENSMUSG00000002797	9	ensembl_havana	protein_coding		blue	-0.684009	-0.121631
ENSMUSG00000002814	Top3a	11	ensembl_havana	60740058	60777365	-	ENSMUSG00000002814	15	ensembl_havana	protein_coding		blue	-0.783856	-0.202078
ENSMUSG00000002820	Atg4d	9	ensembl_havana	21265293	21277772	+	ENSMUSG00000002820	6	ensembl_havana	protein_coding		blue	-0.974574	-0.195496
ENSMUSG00000002825	Qtrt1	9	ensembl_havana	21411837	21420274	+	ENSMUSG00000002825	8	ensembl_havana	protein_coding		blue	-0.854972	-0.294393
ENSMUSG00000002833	Hdgfl2	17	ensembl_havana	56079634	56100607	+	ENSMUSG00000002833	11	ensembl_havana	protein_coding		blue	-0.771032	-0.276709
ENSMUSG00000002835	Chaf1a	17	ensembl_havana	56040439	56072289	+	ENSMUSG00000002835	9	ensembl_havana	protein_coding		blue	-0.845045	-0.250917
ENSMUSG00000002845	Tmem39a	16	ensembl_havana	38558698	38592162	+	ENSMUSG00000002845	14	ensembl_havana	protein_coding		blue	-0.898985	-0.299309
ENSMUSG00000002870	Mcm2	6	ensembl_havana	88883474	88898780	-	ENSMUSG00000002870	8	ensembl_havana	protein_coding		blue	-0.796738	-0.332001
ENSMUSG00000002881	Nab1	1	ensembl_havana	52457294	52500679	-	ENSMUSG00000002881	14	ensembl_havana	protein_coding		blue	-0.315062	0.104028
ENSMUSG00000002908	Kcnn1	8	ensembl_havana	70842049	70863258	-	ENSMUSG00000002908	17	ensembl_havana	protein_coding		blue	-0.584892	0.0194049
ENSMUSG00000002948	Map2k7	8	ensembl_havana	4238740	4247897	+	ENSMUSG00000002948	19	ensembl_havana	protein_coding		blue	-0.922307	-0.239155
ENSMUSG00000002949	Timm44	8	ensembl_havana	4259731	4275913	-	ENSMUSG00000002949	15	ensembl_havana	protein_coding		blue	-0.88878	-0.14704
ENSMUSG00000002957	Ap2a2	7	ensembl_havana	141562173	141633011	+	ENSMUSG00000002957	11	ensembl_havana	protein_coding		blue	-0.95621	-0.343662
ENSMUSG00000002981	Clptm1	7	ensembl_havana	19631571	19665033	-	ENSMUSG00000002981	10	ensembl_havana	protein_coding		blue	-0.708315	-0.0495969
ENSMUSG00000003037	Rab8a	8	ensembl_havana	72161200	72183904	+	ENSMUSG00000003037	16	ensembl_havana	protein_coding		blue	-0.612909	0.148887
ENSMUSG00000003038	Hmgn2	4	ensembl_havana	133964738	133968650	-	ENSMUSG00000003038	15	ensembl_havana	protein_coding		blue	-0.845839	-0.310614
ENSMUSG00000003068	Stk11	10	ensembl_havana	80115803	80130682	+	ENSMUSG00000003068	16	ensembl_havana	protein_coding		blue	-0.868187	-0.278816
ENSMUSG00000003099	Ppp5c	7	ensembl_havana	17004640	17027924	-	ENSMUSG00000003099	11	ensembl_havana	protein_coding		blue	-0.685811	-0.201362
ENSMUSG00000003119	Cdk12	11	ensembl_havana	98203059	98278504	+	ENSMUSG00000003119	14	ensembl_havana	protein_coding		blue	-0.698825	-0.264505
ENSMUSG00000003134	Tbc1d8	1	ensembl_havana	39371492	39478755	-	ENSMUSG00000003134	10	ensembl_havana	protein_coding		blue	-0.974123	-0.401328
ENSMUSG00000003135	Cnot11	1	ensembl_havana	39534992	39546889	+	ENSMUSG00000003135	15	ensembl_havana	protein_coding		blue	-0.52072	-0.157178
ENSMUSG00000003184	Irf3	7	ensembl_havana	44997648	45002848	+	ENSMUSG00000003184	15	ensembl_havana	protein_coding		blue	-0.79745	-0.13048
ENSMUSG00000003200	Sh3gl1	17	ensembl_havana	56016750	56036635	-	ENSMUSG00000003200	10	ensembl_havana	protein_coding		blue	-0.843551	-0.321617
ENSMUSG00000003208	Yju2	17	ensembl_havana	55959099	55968285	+	ENSMUSG00000003208	9	ensembl_havana	protein_coding		blue	-0.917708	-0.218849
ENSMUSG00000003226	Ranbp2	10	ensembl_havana	58446920	58494356	+	ENSMUSG00000003226	7	ensembl_havana	protein_coding		blue	-0.945331	-0.300591
ENSMUSG00000003227	Edar	10	ensembl_havana	58600789	58675654	-	ENSMUSG00000003227	4	ensembl_havana	protein_coding		blue	-0.420834	-0.43469
ENSMUSG00000003228	Grk5	19	ensembl	60889749	61092553	+	ENSMUSG00000003228	8	ensembl	protein_coding		blue	-0.883686	-0.102531
ENSMUSG00000003234	Abcf3	16	ensembl_havana	20548577	20561379	+	ENSMUSG00000003234	16	ensembl_havana	protein_coding		blue	-0.546055	-0.149323
ENSMUSG00000003269	Cyth2	7	ensembl_havana	45806637	45814581	-	ENSMUSG00000003269	17	ensembl_havana	protein_coding		blue	-0.921408	-0.313322
ENSMUSG00000003282	Plag1	4	ensembl_havana	3900996	3938423	-	ENSMUSG00000003282	9	ensembl_havana	protein_coding		blue	-0.646274	-0.345986
ENSMUSG00000003344	Btbd2	10	ensembl_havana	80642617	80657071	-	ENSMUSG00000003344	14	ensembl_havana	protein_coding		blue	-0.759032	-0.0929053
ENSMUSG00000003345	Csnk1g2	10	ensembl_havana	80622838	80640749	+	ENSMUSG00000003345	16	ensembl_havana	protein_coding		blue	-0.768222	-0.103816
ENSMUSG00000003354	Ccdc65	15	ensembl_havana	98708207	98723336	+	ENSMUSG00000003354	6	ensembl_havana	protein_coding		blue	-0.904428	-0.280192
ENSMUSG00000003360	Ddx23	15	ensembl_havana	98645134	98662894	-	ENSMUSG00000003360	15	ensembl_havana	protein_coding		blue	-0.964558	-0.351587
ENSMUSG00000003379	Cd79a	7	ensembl_havana	24897381	24902197	+	ENSMUSG00000003379	7	ensembl_havana	protein_coding		blue	-0.227389	-0.0449963
ENSMUSG00000003382	Etv3	3	ensembl_havana	87525407	87540156	+	ENSMUSG00000003382	18	ensembl_havana	protein_coding		blue	-0.700214	-0.14024
ENSMUSG00000003435	Supt5	7	ensembl_havana	28314891	28338746	-	ENSMUSG00000003435	9	ensembl_havana	protein_coding		blue	-0.840892	-0.207926
ENSMUSG00000003500	Impdh1	6	ensembl_havana	29200434	29216364	-	ENSMUSG00000003500	13	ensembl_havana	protein_coding		blue	-0.991926	-0.329128
ENSMUSG00000003527	Ess2	16	ensembl_havana	17900709	17911348	-	ENSMUSG00000003527	9	ensembl_havana	protein_coding		blue	-0.744219	-0.34181
ENSMUSG00000003541	Ier3	17	ensembl_havana	35821684	35822923	+	ENSMUSG00000003541	6	ensembl_havana	protein_coding		blue	-0.914444	-0.303235
ENSMUSG00000003546	Klc4	17	ensembl_havana	46630624	46646022	-	ENSMUSG00000003546	10	ensembl_havana	protein_coding		blue	-0.950273	-0.206702
ENSMUSG00000003573	Homer3	8	ensembl_havana	70282827	70294361	+	ENSMUSG00000003573	15	ensembl_havana	protein_coding		blue	-0.92411	-0.277478
ENSMUSG00000003581	Rnf215	11	ensembl_havana	4135202	4141172	+	ENSMUSG00000003581	14	ensembl_havana	protein_coding		blue	-0.652583	-0.48586
ENSMUSG00000003585	Sec14l2	11	ensembl_havana	4097039	4123415	-	ENSMUSG00000003585	13	ensembl_havana	protein_coding		blue	-0.981946	-0.313021
ENSMUSG00000003660	Snrnp200	2	ensembl_havana	127208386	127240451	+	ENSMUSG00000003660	10	ensembl_havana	protein_coding		blue	-0.864818	-0.286454
ENSMUSG00000003731	Kpna6	4	ensembl_havana	129643980	129672767	-	ENSMUSG00000003731	13	ensembl_havana	protein_coding		blue	-0.932304	-0.278727
ENSMUSG00000003752	Itpkc	7	ensembl_havana	27207172	27228661	-	ENSMUSG00000003752	9	ensembl_havana	protein_coding		blue	-0.874582	-0.148434
ENSMUSG00000003762	Coq8b	7	ensembl_havana	27233023	27257950	+	ENSMUSG00000003762	13	ensembl_havana	protein_coding		blue	-0.388403	0.0515846
ENSMUSG00000003778	Brd8	18	ensembl_havana	34598615	34624601	-	ENSMUSG00000003778	14	ensembl_havana	protein_coding		blue	-0.973894	-0.351865
ENSMUSG00000003779	Kif20a	18	ensembl	34624624	34633265	+	ENSMUSG00000003779	15	ensembl	protein_coding		blue	-0.36928	0.083069
ENSMUSG00000003808	Farsa	8	ensembl_havana	84856989	84869257	+	ENSMUSG00000003808	18	ensembl_havana	protein_coding		blue	-0.9694	-0.25333
ENSMUSG00000003810	Mast2	4	ensembl_havana	116306762	116464183	-	ENSMUSG00000003810	12	ensembl_havana	protein_coding		blue	-0.874472	-0.231495
ENSMUSG00000003847	Nfat5	8	ensembl_havana	107293470	107379517	+	ENSMUSG00000003847	16	ensembl_havana	protein_coding		blue	-0.514167	-0.317765
ENSMUSG00000003848	Nob1	8	ensembl_havana	107412486	107425051	-	ENSMUSG00000003848	14	ensembl_havana	protein_coding		blue	-0.500011	0.078825
ENSMUSG00000003868	Ruvbl2	7	ensembl_havana	45421760	45438096	-	ENSMUSG00000003868	14	ensembl_havana	protein_coding		blue	-0.538003	-0.0145105
ENSMUSG00000003929	Zfp81	17	ensembl_havana	33329342	33358878	-	ENSMUSG00000003929	10	ensembl_havana	protein_coding		blue	-0.801137	-0.376576
ENSMUSG00000003992	Ssbp2	13	ensembl_havana	91460283	91703429	+	ENSMUSG00000003992	15	ensembl_havana	protein_coding		blue	-0.760103	0.0293923
ENSMUSG00000004069	Dnaja3	16	ensembl_havana	4639989	4707695	+	ENSMUSG00000004069	17	ensembl_havana	protein_coding		blue	-0.888564	-0.134731
ENSMUSG00000004098	Col5a3	9	ensembl_havana	20770050	20815067	-	ENSMUSG00000004098	7	ensembl_havana	protein_coding		blue	-0.976467	-0.166103
ENSMUSG00000004099	Dnmt1	9	ensembl_havana	20907209	20959888	-	ENSMUSG00000004099	16	ensembl_havana	protein_coding		blue	-0.828864	-0.172635
ENSMUSG00000004100	Ppan	9	ensembl_havana	20888175	20892178	+	ENSMUSG00000004100	12	ensembl_havana	protein_coding		blue	-0.753087	-0.477304
ENSMUSG00000004110	Cacna1e	1	ensembl_havana	154390731	154884501	-	ENSMUSG00000004110	16	ensembl_havana	protein_coding		blue	-0.602028	-0.281947
ENSMUSG00000004127	Trmt10a	3	ensembl_havana	138143448	138159821	+	ENSMUSG00000004127	12	ensembl_havana	protein_coding		blue	-0.509344	-0.220378
ENSMUSG00000004221	Ikbkg	X	ensembl_havana	74393290	74453854	+	ENSMUSG00000004221	16	ensembl_havana	protein_coding		blue	-0.773603	-0.319598
ENSMUSG00000004233	Wars2	3	ensembl_havana	99141068	99239186	+	ENSMUSG00000004233	14	ensembl_havana	protein_coding		blue	-0.723961	-0.32013
ENSMUSG00000004264	Phb2	6	ensembl_havana	124712336	124716950	+	ENSMUSG00000004264	17	ensembl_havana	protein_coding		blue	-0.741337	-0.115028
ENSMUSG00000004268	Emg1	6	ensembl_havana	124704085	124712178	-	ENSMUSG00000004268	11	ensembl_havana	protein_coding		blue	-0.888341	-0.0678076
ENSMUSG00000004317	Clcn5	X	ensembl_havana	7153810	7319358	-	ENSMUSG00000004317	14	ensembl_havana	protein_coding		blue	-0.566564	-0.27589
ENSMUSG00000004319	Clcn3	8	ensembl_havana	60910389	60983300	-	ENSMUSG00000004319	15	ensembl_havana	protein_coding		blue	-0.326411	-0.30219
ENSMUSG00000004356	Utp20	10	ensembl_havana	88746607	88826804	-	ENSMUSG00000004356	8	ensembl_havana	protein_coding		blue	-0.855539	-0.29812
ENSMUSG00000004364	Cul3	1	ensembl_havana	80264923	80340480	-	ENSMUSG00000004364	14	ensembl_havana	protein_coding		blue	-0.971724	-0.243098
ENSMUSG00000004371	Il11	7	ensembl_havana	4772373	4782857	-	ENSMUSG00000004371	14	ensembl_havana	protein_coding		blue	-0.605439	-0.368169
ENSMUSG00000004393	Ddx56	11	ensembl_havana	6258919	6267772	-	ENSMUSG00000004393	10	ensembl_havana	protein_coding		blue	-0.474957	-0.0440264
ENSMUSG00000004415	Col26a1	5	ensembl_havana	136741759	136883209	-	ENSMUSG00000004415	15	ensembl_havana	protein_coding		blue	-0.813965	-0.244609
ENSMUSG00000004455	Ppp1cc	5	ensembl_havana	122158278	122175273	+	ENSMUSG00000004455	16	ensembl_havana	protein_coding		blue	-0.902428	-0.242145
ENSMUSG00000004462	Tbccd1	16	ensembl_havana	22813214	22857669	-	ENSMUSG00000004462	7	ensembl_havana	protein_coding		blue	-0.618156	-0.318671
ENSMUSG00000004500	Zfp324	7	ensembl_havana	12965838	12974236	+	ENSMUSG00000004500	9	ensembl_havana	protein_coding		blue	-0.803636	-0.356987
ENSMUSG00000004535	Tax1bp1	6	ensembl_havana	52713729	52766780	+	ENSMUSG00000004535	12	ensembl_havana	protein_coding		blue	-0.914133	-0.0941055
ENSMUSG00000004561	Mettl17	14	ensembl_havana	51884842	51893039	+	ENSMUSG00000004561	14	ensembl_havana	protein_coding		blue	-0.769011	-0.122539
ENSMUSG00000004567	Mcoln1	8	ensembl_havana	3500457	3515232	+	ENSMUSG00000004567	16	ensembl_havana	protein_coding		blue	-0.516234	-0.12409
ENSMUSG00000004591	Pkn2	3	ensembl_havana	142790902	142882004	-	ENSMUSG00000004591	16	ensembl_havana	protein_coding		blue	-0.590089	-0.0374425
ENSMUSG00000004655	Aqp1	6	ensembl_havana	55336432	55348555	+	ENSMUSG00000004655	5	ensembl_havana	protein_coding		blue	-0.995017	-0.308179
ENSMUSG00000004661	Arid3b	9	ensembl_havana	57790353	57836793	-	ENSMUSG00000004661	15	ensembl_havana	protein_coding		blue	-0.953031	-0.265423
ENSMUSG00000004668	Abca13	11	ensembl_havana	9191942	9684259	+	ENSMUSG00000004668	14	ensembl_havana	protein_coding		blue	-0.989711	-0.308763
ENSMUSG00000004698	Hdac9	12	ensembl_havana	34047580	34917095	-	ENSMUSG00000004698	10	ensembl_havana	protein_coding		blue	-0.975376	-0.360894
ENSMUSG00000004768	Rab23	1	ensembl_havana	33719887	33742564	+	ENSMUSG00000004768	14	ensembl_havana	protein_coding		blue	-0.25496	0.283972
ENSMUSG00000004788	Eif2b2	12	ensembl_havana	85219481	85226628	+	ENSMUSG00000004788	11	ensembl_havana	protein_coding		blue	-0.798229	-0.145644
ENSMUSG00000004789	Dlst	12	ensembl_havana	85110833	85134845	+	ENSMUSG00000004789	10	ensembl_havana	protein_coding		blue	-0.844523	-0.246373
ENSMUSG00000004798	Ulk2	11	ensembl_havana	61775649	61855073	-	ENSMUSG00000004798	14	ensembl_havana	protein_coding		blue	-0.782679	-0.396961
ENSMUSG00000004865	Srpk1	17	ensembl_havana	28587648	28622709	-	ENSMUSG00000004865	16	ensembl_havana	protein_coding		blue	-0.858912	-0.345329
ENSMUSG00000004880	Lbr	1	ensembl_havana	181815335	181843046	-	ENSMUSG00000004880	11	ensembl_havana	protein_coding		blue	-0.968418	-0.332929
ENSMUSG00000004895	Prcc	3	ensembl_havana	87858903	87885608	-	ENSMUSG00000004895	9	ensembl_havana	protein_coding		blue	-0.609195	-0.141717
ENSMUSG00000004896	Rrnad1	3	ensembl_havana	87922601	87930717	-	ENSMUSG00000004896	16	ensembl_havana	protein_coding		blue	-0.910605	-0.359027
ENSMUSG00000004931	Apba3	10	ensembl_havana	81266960	81273246	+	ENSMUSG00000004931	11	ensembl_havana	protein_coding		blue	-0.909225	-0.305888
ENSMUSG00000004934	Pias4	10	ensembl_havana	81153266	81167923	-	ENSMUSG00000004934	14	ensembl_havana	protein_coding		blue	-0.96337	-0.302533
ENSMUSG00000004939	Nmrk2	10	ensembl_havana	81198170	81202051	-	ENSMUSG00000004939	7	ensembl_havana	protein_coding		blue	-0.470813	-0.429488
ENSMUSG00000004947	Dtx2	5	ensembl_havana	135994800	136032872	+	ENSMUSG00000004947	15	ensembl_havana	protein_coding		blue	-0.81378	-0.501105
ENSMUSG00000004980	Hnrnpa2b1	6	ensembl_havana	51460932	51469894	-	ENSMUSG00000004980	16	ensembl_havana	protein_coding		blue	-0.795525	-0.0897626
ENSMUSG00000004988	Fxyd4	6	ensembl_havana	117933559	117937692	-	ENSMUSG00000004988	9	ensembl_havana	protein_coding		blue	-0.685884	-0.170691
ENSMUSG00000004994	Ccdc130	8	ensembl_havana	84257795	84270380	-	ENSMUSG00000004994	12	ensembl_havana	protein_coding		blue	-0.555745	-0.0499147
ENSMUSG00000004996	Mri1	8	ensembl_havana	84249906	84257326	-	ENSMUSG00000004996	9	ensembl_havana	protein_coding		blue	-0.560494	-0.536233
ENSMUSG00000005089	Slc1a2	2	ensembl_havana	102658659	102790784	+	ENSMUSG00000005089	15	ensembl_havana	protein_coding		blue	-0.652327	-0.0544292
ENSMUSG00000005102	Eif2ak4	2	ensembl_havana	118388618	118475234	+	ENSMUSG00000005102	13	ensembl_havana	protein_coding		blue	-0.809908	-0.271914
ENSMUSG00000005124	Wisp1	15	ensembl_havana	66891320	66923201	+	ENSMUSG00000005124	10	ensembl_havana	protein_coding		blue	-0.977969	-0.303592
ENSMUSG00000005125	Ndrg1	15	ensembl_havana	66929318	66969640	-	ENSMUSG00000005125	13	ensembl_havana	protein_coding		blue	-0.931005	-0.295746
ENSMUSG00000005150	Wdr83	8	ensembl_havana	85075035	85081306	-	ENSMUSG00000005150	16	ensembl_havana	protein_coding		blue	-0.645337	-0.0308281
ENSMUSG00000005198	Polr2a	11	ensembl_havana	69733997	69758637	-	ENSMUSG00000005198	15	ensembl_havana	protein_coding		blue	-0.784199	-0.290564
ENSMUSG00000005225	Plekha8	6	ensembl_havana	54595111	54645839	+	ENSMUSG00000005225	15	ensembl_havana	protein_coding		blue	-0.991557	-0.312147
ENSMUSG00000005233	Spc25	2	ensembl_havana	69193895	69206194	-	ENSMUSG00000005233	16	ensembl_havana	protein_coding		blue	-0.751023	-0.101128
ENSMUSG00000005267	Zfp287	11	ensembl_havana	62700356	62731905	-	ENSMUSG00000005267	13	ensembl_havana	protein_coding		blue	-0.893739	-0.260788
ENSMUSG00000005299	Letm1	5	ensembl_havana	33739673	33782817	-	ENSMUSG00000005299	6	ensembl_havana	protein_coding		blue	-0.729681	-0.0340116
ENSMUSG00000005312	Ubqln1	13	ensembl_havana	58176156	58215653	-	ENSMUSG00000005312	15	ensembl_havana	protein_coding		blue	-0.838157	-0.111405
ENSMUSG00000005362	Crbn	6	ensembl_havana	106780201	106800077	-	ENSMUSG00000005362	14	ensembl_havana	protein_coding		blue	-0.696707	-0.361083
ENSMUSG00000005370	Msh6	17	ensembl	87975050	87990883	+	ENSMUSG00000005370	3	ensembl	protein_coding		blue	-0.836597	-0.294482
ENSMUSG00000005374	Tbl2	5	ensembl_havana	135149657	135165760	+	ENSMUSG00000005374	13	ensembl_havana	protein_coding		blue	-0.743963	0.157654
ENSMUSG00000005417	Mprip	11	ensembl_havana	59661305	59780860	+	ENSMUSG00000005417	17	ensembl_havana	protein_coding		blue	-0.706698	-0.296584
ENSMUSG00000005481	Ddx39	8	ensembl_havana	83715177	83726892	+	ENSMUSG00000005481	18	ensembl_havana	protein_coding		blue	-0.893224	-0.26722
ENSMUSG00000005483	Dnajb1	8	ensembl_havana	83608193	83612653	+	ENSMUSG00000005483	10	ensembl_havana	protein_coding		blue	-0.39714	0.195199
ENSMUSG00000005501	Usp40	1	ensembl_havana	87945119	88008551	-	ENSMUSG00000005501	14	ensembl_havana	protein_coding		blue	-0.636341	-0.326421
ENSMUSG00000005505	Kbtbd4	2	ensembl_havana	90904740	90911626	+	ENSMUSG00000005505	12	ensembl_havana	protein_coding		blue	-0.92313	-0.00170177
ENSMUSG00000005506	Celf1	2	ensembl_havana	90940382	91019497	+	ENSMUSG00000005506	16	ensembl_havana	protein_coding		blue	-0.790025	-0.196837
ENSMUSG00000005533	Igf1r	7	ensembl_havana	67952827	68233668	+	ENSMUSG00000005533	10	ensembl_havana	protein_coding		blue	-0.730829	-0.236296
ENSMUSG00000005534	Insr	8	ensembl_havana	3122061	3279617	-	ENSMUSG00000005534	10	ensembl_havana	protein_coding		blue	-0.870972	-0.338438
ENSMUSG00000005540	Fcer2a	8	ensembl_havana	3681737	3694175	-	ENSMUSG00000005540	10	ensembl_havana	protein_coding		blue	-0.249654	-0.18342
ENSMUSG00000005583	Mef2c	13	ensembl_havana	83504034	83667080	+	ENSMUSG00000005583	16	ensembl_havana	protein_coding		blue	-0.994031	-0.342804
ENSMUSG00000005609	Ctr9	7	ensembl_havana	111028951	111056377	+	ENSMUSG00000005609	16	ensembl_havana	protein_coding		blue	-0.966306	-0.216774
ENSMUSG00000005610	Eif4g2	7	ensembl_havana	111067750	111083030	-	ENSMUSG00000005610	17	ensembl_havana	protein_coding		blue	-0.984725	-0.295156
ENSMUSG00000005615	Pcyt1a	16	ensembl_havana	32430921	32475070	+	ENSMUSG00000005615	15	ensembl_havana	protein_coding		blue	-0.685108	-0.256502
ENSMUSG00000005621	Zfp592	7	ensembl_havana	80993681	81045164	+	ENSMUSG00000005621	11	ensembl_havana	protein_coding		blue	-0.770967	-0.189084
ENSMUSG00000005625	Psmd4	3	ensembl_havana	95032694	95042614	-	ENSMUSG00000005625	15	ensembl_havana	protein_coding		blue	-0.527918	0.136956
ENSMUSG00000005674	Tomm40l	1	ensembl_havana	171216011	171222514	-	ENSMUSG00000005674	9	ensembl_havana	protein_coding		blue	-0.672765	0.0397468
ENSMUSG00000005682	Pan2	10	ensembl_havana	128303335	128321358	+	ENSMUSG00000005682	9	ensembl_havana	protein_coding		blue	-0.8465	-0.270256
ENSMUSG00000005683	Cs	10	ensembl_havana	128337734	128362479	+	ENSMUSG00000005683	8	ensembl_havana	protein_coding		blue	-0.340539	-0.0523771
ENSMUSG00000005687	Bcas2	3	ensembl_havana	103171655	103179166	+	ENSMUSG00000005687	14	ensembl_havana	protein_coding		blue	-0.532082	-0.193408
ENSMUSG00000005696	Sh2d1a	X	ensembl_havana	42502453	42529330	+	ENSMUSG00000005696	11	ensembl_havana	protein_coding		blue	-0.978022	-0.281805
ENSMUSG00000005698	Ctcf	8	ensembl_havana	105636568	105682922	+	ENSMUSG00000005698	15	ensembl_havana	protein_coding		blue	-0.964257	-0.363504
ENSMUSG00000005705	Agrp	8	ensembl_havana	105566698	105637393	-	ENSMUSG00000005705	10	ensembl_havana	protein_coding		blue	-0.278724	-0.121441
ENSMUSG00000005732	Ranbp1	16	ensembl_havana	18239784	18248732	-	ENSMUSG00000005732	14	ensembl_havana	protein_coding		blue	-0.490839	0.171931
ENSMUSG00000005802	Slc30a4	2	ensembl_havana	122681233	122702663	-	ENSMUSG00000005802	12	ensembl_havana	protein_coding		blue	-0.817197	-0.326702
ENSMUSG00000005813	Metap1	3	ensembl_havana	138458956	138489515	-	ENSMUSG00000005813	12	ensembl_havana	protein_coding		blue	-0.472894	-0.0123843
ENSMUSG00000005823	Gpr108	17	ensembl_havana	57234635	57248446	-	ENSMUSG00000005823	9	ensembl_havana	protein_coding		blue	-0.969617	-0.234903
ENSMUSG00000005836	Gata6	18	ensembl_havana	11052508	11085635	+	ENSMUSG00000005836	9	ensembl_havana	protein_coding		blue	-0.755917	-0.200579
ENSMUSG00000005846	Rsl1d1	16	ensembl_havana	11192970	11203331	-	ENSMUSG00000005846	12	ensembl_havana	protein_coding		blue	-0.923385	-0.242911
ENSMUSG00000005871	Apc	18	ensembl_havana	34220924	34322189	+	ENSMUSG00000005871	14	ensembl_havana	protein_coding		blue	-0.832056	-0.369434
ENSMUSG00000005882	Uqcc1	2	ensembl_havana	155846894	155930310	-	ENSMUSG00000005882	18	ensembl_havana	protein_coding		blue	-0.361835	0.0765679
ENSMUSG00000005893	Nr2c2	6	ensembl_havana	92091390	92174294	+	ENSMUSG00000005893	14	ensembl_havana	protein_coding		blue	-0.728362	-0.259825
ENSMUSG00000005897	Nr2c1	10	ensembl_havana	94148023	94197211	+	ENSMUSG00000005897	14	ensembl_havana	protein_coding		blue	-0.5961	-0.149981
ENSMUSG00000005899	Smpd4	16	ensembl_havana	17619354	17644828	+	ENSMUSG00000005899	14	ensembl_havana	protein_coding		blue	-0.533172	-0.173053
ENSMUSG00000005907	Pex1	5	ensembl_havana	3596066	3637232	+	ENSMUSG00000005907	14	ensembl_havana	protein_coding		blue	-0.698189	-0.3782
ENSMUSG00000005936	Kctd20	17	ensembl_havana	28951950	28969549	+	ENSMUSG00000005936	19	ensembl_havana	protein_coding		blue	-0.565124	-0.26851
ENSMUSG00000005951	Shpk	11	ensembl_havana	73199460	73224511	+	ENSMUSG00000005951	13	ensembl_havana	protein_coding		blue	-0.85495	-0.449
ENSMUSG00000005952	Trpv1	11	ensembl_havana	73234292	73261242	+	ENSMUSG00000005952	15	ensembl_havana	protein_coding		blue	-0.44445	-0.144829
ENSMUSG00000005980	Dnase1	16	ensembl_havana	4036942	4040024	+	ENSMUSG00000005980	15	ensembl_havana	protein_coding		blue	-0.718869	-0.178959
ENSMUSG00000005981	Trap1	16	ensembl_havana	4039971	4077827	-	ENSMUSG00000005981	11	ensembl_havana	protein_coding		blue	-0.848734	-0.124301
ENSMUSG00000006005	Tpr	1	ensembl_havana	150392838	150449935	+	ENSMUSG00000006005	18	ensembl_havana	protein_coding		blue	-0.343386	-0.129729
ENSMUSG00000006007	Pdc	1	ensembl_havana	150319417	150333906	+	ENSMUSG00000006007	14	ensembl_havana	protein_coding		blue	-0.988976	-0.307026
ENSMUSG00000006010	Odr4	1	ensembl_havana	150361305	150393080	-	ENSMUSG00000006010	14	ensembl_havana	protein_coding		blue	-0.634232	-0.424264
ENSMUSG00000006019	Dhx34	7	ensembl_havana	16197147	16222037	-	ENSMUSG00000006019	15	ensembl_havana	protein_coding		blue	-0.84078	-0.146289
ENSMUSG00000006127	Inpp5k	11	ensembl_havana	75630988	75648871	+	ENSMUSG00000006127	9	ensembl_havana	protein_coding		blue	-0.614957	-0.162572
ENSMUSG00000006134	Crkl	16	ensembl_havana	17451987	17487434	+	ENSMUSG00000006134	4	ensembl_havana	protein_coding		blue	-0.607374	-0.211593
ENSMUSG00000006154	Eps8l1	7	ensembl_havana	4460674	4480487	+	ENSMUSG00000006154	13	ensembl_havana	protein_coding		blue	-0.655714	-0.0828659
ENSMUSG00000006191	Cdkal1	13	ensembl_havana	29191746	29855674	-	ENSMUSG00000006191	17	ensembl_havana	protein_coding		blue	-0.692308	-0.137814
ENSMUSG00000006215	Zbtb17	4	ensembl_havana	141444654	141467930	+	ENSMUSG00000006215	12	ensembl_havana	protein_coding		blue	-0.874866	-0.425779
ENSMUSG00000006262	Mob1b	5	ensembl_havana	88720855	88764220	+	ENSMUSG00000006262	15	ensembl_havana	protein_coding		blue	-0.747702	-0.278928
ENSMUSG00000006276	Eps15l1	8	ensembl_havana	72340999	72421460	-	ENSMUSG00000006276	10	ensembl_havana	protein_coding		blue	-0.818721	-0.194303
ENSMUSG00000006288	Ttc5	14	ensembl_havana	50765415	50785519	-	ENSMUSG00000006288	8	ensembl_havana	protein_coding		blue	-0.737878	-0.0974912
ENSMUSG00000006289	Osgep	14	ensembl_havana	50906478	50924893	-	ENSMUSG00000006289	14	ensembl_havana	protein_coding		blue	-0.794008	0.0228456
ENSMUSG00000006307	Kmt2b	7	ensembl_havana	30568858	30588726	-	ENSMUSG00000006307	16	ensembl_havana	protein_coding		blue	-0.922872	-0.403112
ENSMUSG00000006423	C330007P06Rik	X	ensembl_havana	36823737	36874111	-	ENSMUSG00000006423	15	ensembl_havana	protein_coding		blue	-0.734889	-0.106804
ENSMUSG00000006456	Rbm14	19	ensembl_havana	4800569	4811634	-	ENSMUSG00000006456	10	ensembl_havana	protein_coding		blue	-0.571844	0.0586768
ENSMUSG00000006464	Bbs1	19	ensembl	4886898	4906627	-	ENSMUSG00000006464	8	ensembl	protein_coding		blue	-0.948534	-0.289212
ENSMUSG00000006471	Ndor1	2	ensembl_havana	25244821	25256022	-	ENSMUSG00000006471	18	ensembl_havana	protein_coding		blue	-0.802391	-0.278108
ENSMUSG00000006527	Sfmbt1	14	ensembl_havana	30714849	30822721	+	ENSMUSG00000006527	16	ensembl_havana	protein_coding		blue	-0.726629	-0.189975
ENSMUSG00000006567	Atp7b	8	ensembl_havana	21992785	22060305	-	ENSMUSG00000006567	11	ensembl_havana	protein_coding		blue	-0.981963	-0.352555
ENSMUSG00000006599	Gtf2h1	7	ensembl_havana	46796103	46823800	+	ENSMUSG00000006599	13	ensembl_havana	protein_coding		blue	-0.834254	-0.458502
ENSMUSG00000006611	Hfe	13	ensembl_havana	23702034	23710854	-	ENSMUSG00000006611	15	ensembl_havana	protein_coding		blue	-0.701997	-0.368964
ENSMUSG00000006649	Nphs1	7	ensembl_havana	30458315	30487223	+	ENSMUSG00000006649	17	ensembl_havana	protein_coding		blue	-0.54485	-0.0329195
ENSMUSG00000006673	Qrich1	9	ensembl_havana	108516806	108560163	+	ENSMUSG00000006673	14	ensembl_havana	protein_coding		blue	-0.881918	-0.049034
ENSMUSG00000006675	P4htm	9	ensembl_havana	108578862	108597667	-	ENSMUSG00000006675	10	ensembl_havana	protein_coding		blue	-0.933238	-0.161142
ENSMUSG00000006676	Usp19	9	ensembl_havana	108490602	108502337	+	ENSMUSG00000006676	16	ensembl_havana	protein_coding		blue	-0.911957	-0.188315
ENSMUSG00000006678	Pola1	X	ensembl_havana	93304767	93632155	-	ENSMUSG00000006678	6	ensembl_havana	protein_coding		blue	-0.802929	-0.242998
ENSMUSG00000006705	Pknox1	17	ensembl_havana	31564749	31607684	+	ENSMUSG00000006705	12	ensembl_havana	protein_coding		blue	-0.932999	-0.262018
ENSMUSG00000006720	Zfp184	13	ensembl_havana	21945094	21960779	+	ENSMUSG00000006720	16	ensembl_havana	protein_coding		blue	-0.810701	-0.331018
ENSMUSG00000006740	Kif5b	18	ensembl_havana	6201002	6242174	-	ENSMUSG00000006740	13	ensembl_havana	protein_coding		blue	-0.683942	-0.348683
ENSMUSG00000006784	Ttc25	11	ensembl_havana	100545607	100572568	+	ENSMUSG00000006784	14	ensembl_havana	protein_coding		blue	-0.87735	-0.343997
ENSMUSG00000006920	Ezh1	11	ensembl_havana	101191115	101226463	-	ENSMUSG00000006920	14	ensembl_havana	protein_coding		blue	-0.97439	-0.330117
ENSMUSG00000007050	Lsm2	17	ensembl_havana	34981862	34985891	+	ENSMUSG00000007050	17	ensembl_havana	protein_coding		blue	-0.698917	-0.0164387
ENSMUSG00000007216	Zfp775	6	ensembl_havana	48602063	48623227	+	ENSMUSG00000007216	6	ensembl_havana	protein_coding		blue	-0.90756	-0.404339
ENSMUSG00000007279	Scube2	7	ensembl_havana	109798676	109865679	-	ENSMUSG00000007279	14	ensembl_havana	protein_coding		blue	-0.9071	-0.430841
ENSMUSG00000007338	Mrpl49	19	ensembl	6053630	6057751	-	ENSMUSG00000007338	9	ensembl	protein_coding		blue	-0.979514	-0.28113
ENSMUSG00000007411	Mark3	12	ensembl_havana	111574523	111656221	+	ENSMUSG00000007411	16	ensembl_havana	protein_coding		blue	-0.462315	0.000424516
ENSMUSG00000007570	Fance	17	ensembl_havana	28313519	28326572	+	ENSMUSG00000007570	16	ensembl_havana	protein_coding		blue	-0.977005	-0.362939
ENSMUSG00000007589	Tinf2	14	ensembl_havana	55674689	55681820	-	ENSMUSG00000007589	9	ensembl_havana	protein_coding		blue	-0.867943	-0.433231
ENSMUSG00000007603	Dus3l	17	ensembl_havana	56764757	56770093	+	ENSMUSG00000007603	9	ensembl_havana	protein_coding		blue	-0.885905	-0.319448
ENSMUSG00000007617	Homer1	13	ensembl_havana	93299635	93405129	+	ENSMUSG00000007617	18	ensembl_havana	protein_coding		blue	-0.930746	-0.213419
ENSMUSG00000007646	Rad51c	11	ensembl_havana	87376645	87404954	-	ENSMUSG00000007646	13	ensembl_havana	protein_coding		blue	-0.921974	-0.135036
ENSMUSG00000007670	Khsrp	17	ensembl_havana	57021051	57031522	-	ENSMUSG00000007670	10	ensembl_havana	protein_coding		blue	-0.89381	-0.221941
ENSMUSG00000007682	Dio2	12	ensembl_havana	90724552	90738438	-	ENSMUSG00000007682	6	ensembl_havana	protein_coding		blue	-0.649163	-0.0342283
ENSMUSG00000007739	Cct4	11	ensembl_havana	22990519	23003780	+	ENSMUSG00000007739	10	ensembl_havana	protein_coding		blue	-0.847577	-0.0137685
ENSMUSG00000007777	0610009B22Rik	11	ensembl_havana	51685386	51688874	-	ENSMUSG00000007777	9	ensembl_havana	protein_coding		blue	-0.905036	-0.249537
ENSMUSG00000007812	Zfp655	5	ensembl_havana	145231715	145247302	+	ENSMUSG00000007812	16	ensembl_havana	protein_coding		blue	-0.880452	-0.290394
ENSMUSG00000007827	Ankrd26	6	ensembl_havana	118501308	118562226	-	ENSMUSG00000007827	10	ensembl_havana	protein_coding		blue	-0.855356	-0.27697
ENSMUSG00000007850	Hnrnph1	11	ensembl_havana	50376990	50386528	+	ENSMUSG00000007850	16	ensembl_havana	protein_coding		blue	-0.865309	-0.251863
ENSMUSG00000007867	Ift43	12	ensembl_havana	86082541	86162459	+	ENSMUSG00000007867	9	ensembl_havana	protein_coding		blue	-0.937645	-0.356593
ENSMUSG00000007987	Ift22	5	ensembl_havana	136908150	136915404	+	ENSMUSG00000007987	12	ensembl_havana	protein_coding		blue	-0.342227	0.00658627
ENSMUSG00000008035	Mid1ip1	X	ensembl_havana	10715013	10719690	+	ENSMUSG00000008035	12	ensembl_havana	protein_coding		blue	-0.505438	-0.172748
ENSMUSG00000008167	Fbxw9	8	ensembl_havana	85060055	85067124	+	ENSMUSG00000008167	14	ensembl_havana	protein_coding		blue	-0.950438	-0.317499
ENSMUSG00000008200	Fnbp4	2	ensembl_havana	90745370	90781021	+	ENSMUSG00000008200	14	ensembl_havana	protein_coding		blue	-0.834933	-0.405536
ENSMUSG00000008206	Cers4	8	ensembl_havana	4493026	4531680	+	ENSMUSG00000008206	16	ensembl_havana	protein_coding		blue	-0.936217	-0.305401
ENSMUSG00000008226	Scrn3	2	ensembl_havana	73312601	73337818	+	ENSMUSG00000008226	14	ensembl_havana	protein_coding		blue	-0.92638	-0.321561
ENSMUSG00000008301	Phax	18	ensembl_havana	56562443	56587712	+	ENSMUSG00000008301	11	ensembl_havana	protein_coding		blue	-0.868463	-0.272956
ENSMUSG00000008318	Relt	7	ensembl_havana	100845847	100863446	-	ENSMUSG00000008318	10	ensembl_havana	protein_coding		blue	-0.316454	0.00929358
ENSMUSG00000008373	Prpf31	7	ensembl_havana	3629985	3642486	+	ENSMUSG00000008373	16	ensembl_havana	protein_coding		blue	-0.910663	-0.228881
ENSMUSG00000008450	Nutf2	8	ensembl_havana	105860580	105879330	+	ENSMUSG00000008450	8	ensembl_havana	protein_coding		blue	-0.410733	-0.10532
ENSMUSG00000008604	Ubqln4	3	ensembl_havana	88553758	88569725	+	ENSMUSG00000008604	11	ensembl_havana	protein_coding		blue	-0.882833	-0.153251
ENSMUSG00000008690	Ncaph2	15	ensembl_havana	89355719	89372826	+	ENSMUSG00000008690	15	ensembl_havana	protein_coding		blue	-0.968727	-0.296533
ENSMUSG00000008763	Man1a2	3	ensembl_havana	100562208	100685503	-	ENSMUSG00000008763	16	ensembl_havana	protein_coding		blue	-0.640205	-0.402474
ENSMUSG00000008855	Hdac5	11	ensembl_havana	102194432	102230166	-	ENSMUSG00000008855	17	ensembl_havana	protein_coding		blue	-0.891383	-0.250634
ENSMUSG00000008932	Slc1a7	4	ensembl_havana	107968332	108013532	+	ENSMUSG00000008932	9	ensembl_havana	protein_coding		blue	-0.985016	-0.263198
ENSMUSG00000008976	Gabpa	16	ensembl_havana	84834925	84863779	+	ENSMUSG00000008976	16	ensembl_havana	protein_coding		blue	-0.85074	-0.326485
ENSMUSG00000009013	Dynll1	5	ensembl_havana	115297110	115300999	-	ENSMUSG00000009013	5	ensembl_havana	protein_coding		blue	-0.643743	0.0340289
ENSMUSG00000009030	Pdcl	2	ensembl_havana	37350074	37359332	-	ENSMUSG00000009030	14	ensembl_havana	protein_coding		blue	-0.927699	-0.286333
ENSMUSG00000009079	Ewsr1	11	ensembl_havana	5069689	5099266	-	ENSMUSG00000009079	16	ensembl_havana	protein_coding		blue	-0.794717	-0.219626
ENSMUSG00000009090	Ap1b1	11	ensembl_havana	4986824	5042791	+	ENSMUSG00000009090	17	ensembl_havana	protein_coding		blue	-0.969632	-0.304998
ENSMUSG00000009108	Gnat2	3	ensembl_havana	108092789	108101432	+	ENSMUSG00000009108	15	ensembl_havana	protein_coding		blue	-0.705628	-0.347731
ENSMUSG00000009112	Bcl2l13	6	ensembl_havana	120836212	120892842	+	ENSMUSG00000009112	4	ensembl_havana	protein_coding		blue	-0.789558	-0.166202
ENSMUSG00000009145	Dqx1	6	ensembl_havana	83057844	83067318	+	ENSMUSG00000009145	6	ensembl_havana	protein_coding		blue	-0.696286	-0.315554
ENSMUSG00000009207	Lnpk	2	ensembl_havana	74520291	74579435	-	ENSMUSG00000009207	15	ensembl_havana	protein_coding		blue	-0.525211	-0.167329
ENSMUSG00000009293	Ube2g2	10	ensembl_havana	77622275	77645993	+	ENSMUSG00000009293	17	ensembl_havana	protein_coding		blue	-0.849573	-0.185883
ENSMUSG00000009470	Tnpo1	13	ensembl_havana	98839019	98926384	-	ENSMUSG00000009470	17	ensembl_havana	protein_coding		blue	-0.949768	-0.321009
ENSMUSG00000009535	Rnmt	18	ensembl_havana	68300355	68324852	+	ENSMUSG00000009535	13	ensembl_havana	protein_coding		blue	-0.788285	-0.358345
ENSMUSG00000009739	Pou6f1	15	ensembl_havana	100575318	100599984	-	ENSMUSG00000009739	17	ensembl_havana	protein_coding		blue	-0.69362	-0.239109
ENSMUSG00000009741	Ubp1	9	ensembl_havana	113930934	113977202	+	ENSMUSG00000009741	15	ensembl_havana	protein_coding		blue	-0.856998	-0.227401
ENSMUSG00000009828	Ick	9	ensembl_havana	78109192	78172107	+	ENSMUSG00000009828	15	ensembl_havana	protein_coding		blue	-0.933748	-0.32781
ENSMUSG00000009905	Kdsr	1	ensembl_havana	106720459	106759727	-	ENSMUSG00000009905	5	ensembl_havana	protein_coding		blue	-0.934142	-0.429558
ENSMUSG00000009907	Vps4b	1	ensembl_havana	106764071	106796728	-	ENSMUSG00000009907	17	ensembl_havana	protein_coding		blue	-0.681325	-0.175278
ENSMUSG00000009995	Taz	X	ensembl_havana	74281912	74290151	+	ENSMUSG00000009995	17	ensembl_havana	protein_coding		blue	-0.6539	0.0328171
ENSMUSG00000010045	Tmem115	9	ensembl_havana	107533945	107538673	+	ENSMUSG00000010045	2	ensembl_havana	protein_coding		blue	-0.304852	0.209945
ENSMUSG00000010048	Ifrd2	9	ensembl_havana	107587642	107593385	+	ENSMUSG00000010048	10	ensembl_havana	protein_coding		blue	-0.767633	-0.350768
ENSMUSG00000010064	Slc38a3	9	ensembl_havana	107650634	107669530	-	ENSMUSG00000010064	15	ensembl_havana	protein_coding		blue	-0.895921	-0.12176
ENSMUSG00000010067	Rassf1	9	ensembl_havana	107551555	107562267	+	ENSMUSG00000010067	13	ensembl_havana	protein_coding		blue	-0.141899	0.249565
ENSMUSG00000010136	Pifo	3	ensembl_havana	105996957	106014646	-	ENSMUSG00000010136	14	ensembl_havana	protein_coding		blue	-0.545603	0.0147287
ENSMUSG00000010205	Raver1	9	ensembl_havana	21074158	21092008	-	ENSMUSG00000010205	11	ensembl_havana	protein_coding		blue	-0.438645	-0.137129
ENSMUSG00000010290	AI597479	1	ensembl_havana	43098710	43115947	+	ENSMUSG00000010290	7	ensembl_havana	protein_coding		blue	-0.937576	-0.406996
ENSMUSG00000010342	Tex14	11	ensembl_havana	87405065	87555823	+	ENSMUSG00000010342	16	ensembl_havana	protein_coding		blue	-0.520384	-0.219469
ENSMUSG00000010362	Rdm1	11	ensembl_havana	101627195	101636100	+	ENSMUSG00000010362	9	ensembl_havana	protein_coding		blue	-0.85758	-0.111828
ENSMUSG00000010392	Gosr1	11	ensembl_havana	76726602	76763579	-	ENSMUSG00000010392	8	ensembl_havana	protein_coding		blue	-0.829596	-0.28558
ENSMUSG00000010453	Kansl3	1	ensembl_havana	36335730	36369181	-	ENSMUSG00000010453	12	ensembl_havana	protein_coding		blue	-0.908215	-0.26546
ENSMUSG00000010492	Uckl1os	2	havana	181578480	181585170	+	ENSMUSG00000010492	10	havana	antisense		blue	-0.994016	-0.306819
ENSMUSG00000010505	Myt1	2	ensembl_havana	181763332	181827797	+	ENSMUSG00000010505	16	ensembl_havana	protein_coding		blue	-0.815897	-0.307972
ENSMUSG00000010517	Faf1	4	ensembl_havana	109676588	109963960	+	ENSMUSG00000010517	7	ensembl_havana	protein_coding		blue	-0.834991	-0.189539
ENSMUSG00000010538	Tsacc	3	ensembl_havana	88282757	88296999	-	ENSMUSG00000010538	14	ensembl_havana	protein_coding		blue	-0.478242	-0.328688
ENSMUSG00000010554	Mettl16	11	ensembl_havana	74770830	74828525	+	ENSMUSG00000010554	14	ensembl_havana	protein_coding		blue	-0.933812	-0.253368
ENSMUSG00000010608	Rbm25	12	ensembl_havana	83631236	83683123	+	ENSMUSG00000010608	15	ensembl_havana	protein_coding		blue	-0.812222	-0.238973
ENSMUSG00000010721	Lmbr1	5	ensembl_havana	29229802	29378390	-	ENSMUSG00000010721	15	ensembl_havana	protein_coding		blue	-0.53637	-0.469867
ENSMUSG00000010914	Pdhx	2	ensembl_havana	103021075	103073513	-	ENSMUSG00000010914	10	ensembl_havana	protein_coding		blue	-0.894898	-0.309304
ENSMUSG00000011154	Cfap161	7	ensembl_havana	83774101	83794880	-	ENSMUSG00000011154	17	ensembl_havana	protein_coding		blue	-0.337163	-0.217008
ENSMUSG00000011158	Brf1	12	ensembl_havana	112960085	113000704	-	ENSMUSG00000011158	8	ensembl_havana	protein_coding		blue	-0.961235	-0.350179
ENSMUSG00000011179	Odc1	12	ensembl_havana	17544794	17551505	+	ENSMUSG00000011179	8	ensembl_havana	protein_coding		blue	-0.953471	-0.220273
ENSMUSG00000011254	Thg1l	11	ensembl_havana	45946843	45955494	-	ENSMUSG00000011254	16	ensembl_havana	protein_coding		blue	-0.916218	-0.361086
ENSMUSG00000011257	Pabpc4	4	ensembl_havana	123262351	123298925	+	ENSMUSG00000011257	19	ensembl_havana	protein_coding		blue	-0.846019	-0.195138
ENSMUSG00000011267	Zfp296	7	ensembl_havana	19577287	19580656	+	ENSMUSG00000011267	8	ensembl_havana	protein_coding		blue	-0.48039	0.164345
ENSMUSG00000011427	Zfp790	7	ensembl_havana	29816114	29831005	+	ENSMUSG00000011427	16	ensembl_havana	protein_coding		blue	-0.627334	-0.35155
ENSMUSG00000011632	Pinlyp	7	ensembl_havana	24541658	24546118	-	ENSMUSG00000011632	7	ensembl_havana	protein_coding		blue	-0.847455	-0.470492
ENSMUSG00000011752	Pgam1	19	ensembl	41911871	41918664	+	ENSMUSG00000011752	6	ensembl	protein_coding		blue	-0.54984	-0.096545
ENSMUSG00000011958	Bnip2	9	ensembl_havana	69989466	70008317	+	ENSMUSG00000011958	17	ensembl_havana	protein_coding		blue	-0.989662	-0.308466
ENSMUSG00000011960	Ccnt1	15	ensembl_havana	98538689	98570923	-	ENSMUSG00000011960	12	ensembl_havana	protein_coding		blue	-0.953593	-0.289757
ENSMUSG00000012126	Ubxn11	4	ensembl_havana	134102570	134127593	+	ENSMUSG00000012126	16	ensembl_havana	protein_coding		blue	-0.884041	-0.304726
ENSMUSG00000012296	Tjap1	17	ensembl_havana	46257851	46283026	-	ENSMUSG00000012296	16	ensembl_havana	protein_coding		blue	-0.780593	-0.0794674
ENSMUSG00000012422	Tmem167	13	ensembl_havana	90089123	90143907	+	ENSMUSG00000012422	14	ensembl_havana	protein_coding		blue	-0.902359	-0.290015
ENSMUSG00000012443	Kif11	19	ensembl	37376403	37421859	+	ENSMUSG00000012443	3	ensembl	protein_coding		blue	-0.417473	-0.0991366
ENSMUSG00000012483	Rpa3	6	ensembl_havana	8255936	8259173	-	ENSMUSG00000012483	4	ensembl_havana	protein_coding		blue	-0.748752	-0.215291
ENSMUSG00000012640	Zfp715	7	ensembl_havana	43296197	43313294	-	ENSMUSG00000012640	16	ensembl_havana	protein_coding		blue	-0.501858	-0.0453519
ENSMUSG00000013155	Enkd1	8	ensembl_havana	105703651	105708210	-	ENSMUSG00000013155	10	ensembl_havana	protein_coding		blue	-0.95727	-0.304865
ENSMUSG00000013629	Cad	5	ensembl_havana	31054780	31078479	+	ENSMUSG00000013629	16	ensembl_havana	protein_coding		blue	-0.791803	-0.30405
ENSMUSG00000013662	Atad1	19	ensembl	32672563	32712298	-	ENSMUSG00000013662	5	ensembl	protein_coding		blue	-0.779012	-0.349069
ENSMUSG00000013663	Pten	19	ensembl_havana	32757497	32826160	+	ENSMUSG00000013663	7	ensembl_havana	protein_coding		blue	-0.846502	-0.33036
ENSMUSG00000013701	Timm23	14	ensembl_havana	32180162	32201898	-	ENSMUSG00000013701	13	ensembl_havana	protein_coding		blue	-0.407741	0.296989
ENSMUSG00000013736	Trnt1	6	ensembl_havana	106769120	106782474	+	ENSMUSG00000013736	16	ensembl_havana	protein_coding		blue	-0.826714	-0.414839
ENSMUSG00000013787	Ehmt2	17	ensembl_havana	34898469	34914052	+	ENSMUSG00000013787	15	ensembl_havana	protein_coding		blue	-0.739073	-0.0615755
ENSMUSG00000013833	Med16	10	ensembl_havana	79894708	79908923	-	ENSMUSG00000013833	15	ensembl_havana	protein_coding		blue	-0.94505	-0.297188
ENSMUSG00000013846	St3gal1	15	ensembl_havana	67102875	67176830	-	ENSMUSG00000013846	10	ensembl_havana	protein_coding		blue	-0.952323	-0.258139
ENSMUSG00000013858	Tmem259	10	ensembl_havana	79974948	79984330	-	ENSMUSG00000013858	14	ensembl_havana	protein_coding		blue	-0.902551	-0.310953
ENSMUSG00000013878	Rnf170	8	ensembl_havana	26119368	26151790	+	ENSMUSG00000013878	18	ensembl_havana	protein_coding		blue	-0.918673	-0.376231
ENSMUSG00000013973	Dedd	1	ensembl_havana	171329145	171342331	+	ENSMUSG00000013973	12	ensembl_havana	protein_coding		blue	-0.892436	-0.15485
ENSMUSG00000013997	Nit1	1	ensembl_havana	171338008	171345646	-	ENSMUSG00000013997	10	ensembl_havana	protein_coding		blue	-0.707177	-0.147981
ENSMUSG00000014039	Prdm15	16	ensembl_havana	97791467	97851850	-	ENSMUSG00000014039	18	ensembl_havana	protein_coding		blue	-0.569645	-0.0154847
ENSMUSG00000014074	Rnf168	16	ensembl_havana	32277459	32301434	+	ENSMUSG00000014074	17	ensembl_havana	protein_coding		blue	-0.830095	-0.354647
ENSMUSG00000014075	Tctex1d2	16	ensembl_havana	32419702	32429099	+	ENSMUSG00000014075	15	ensembl_havana	protein_coding		blue	-0.893396	-0.325862
ENSMUSG00000014164	Klhl3	13	ensembl_havana	58000228	58113592	-	ENSMUSG00000014164	15	ensembl_havana	protein_coding		blue	-0.986071	-0.332253
ENSMUSG00000014226	Cacybp	1	ensembl_havana	160202367	160212875	-	ENSMUSG00000014226	10	ensembl_havana	protein_coding		blue	-0.762025	0.147549
ENSMUSG00000014349	Ube2z	11	ensembl_havana	96047432	96065388	-	ENSMUSG00000014349	7	ensembl_havana	protein_coding		blue	-0.599299	0.155007
ENSMUSG00000014353	Tmem87b	2	ensembl_havana	128818118	128854261	+	ENSMUSG00000014353	14	ensembl_havana	protein_coding		blue	-0.951611	-0.369746
ENSMUSG00000014355	Anapc1	2	ensembl_havana	128610104	128687391	-	ENSMUSG00000014355	10	ensembl_havana	protein_coding		blue	-0.318064	-0.218147
ENSMUSG00000014402	Tsg101	7	ensembl_havana	46888949	46919969	-	ENSMUSG00000014402	15	ensembl_havana	protein_coding		blue	-0.861872	-0.280736
ENSMUSG00000014418	Hps5	7	ensembl_havana	46760466	46796064	-	ENSMUSG00000014418	16	ensembl_havana	protein_coding		blue	-0.387556	-0.355708
ENSMUSG00000014426	Map3k4	17	ensembl_havana	12227621	12318796	-	ENSMUSG00000014426	9	ensembl_havana	protein_coding		blue	-0.761507	-0.316981
ENSMUSG00000014504	Srp19	18	ensembl_havana	34330847	34336599	+	ENSMUSG00000014504	16	ensembl_havana	protein_coding		blue	-0.874199	-0.184934
ENSMUSG00000014547	Wdfy2	14	ensembl_havana	62837678	62961509	+	ENSMUSG00000014547	10	ensembl_havana	protein_coding		blue	-0.838682	-0.314083
ENSMUSG00000014550	Rbsn	6	ensembl_havana	92186712	92214925	-	ENSMUSG00000014550	14	ensembl_havana	protein_coding		blue	-0.929232	-0.0907364
ENSMUSG00000014601	Strip1	3	ensembl_havana	107612532	107631694	-	ENSMUSG00000014601	13	ensembl_havana	protein_coding		blue	-0.556786	-0.204362
ENSMUSG00000014668	Chfr	5	ensembl_havana	110135842	110171972	+	ENSMUSG00000014668	15	ensembl_havana	protein_coding		blue	-0.9717	-0.376803
ENSMUSG00000014747	Ankrd53	6	ensembl_havana	83762644	83768326	+	ENSMUSG00000014747	6	ensembl_havana	protein_coding		blue	-0.617208	-0.336038
ENSMUSG00000014748	Tex261	6	ensembl_havana	83768885	83775813	-	ENSMUSG00000014748	13	ensembl_havana	protein_coding		blue	-0.942347	-0.240812
ENSMUSG00000014763	Fam120b	17	ensembl_havana	15396202	15433583	+	ENSMUSG00000014763	8	ensembl_havana	protein_coding		blue	-0.471262	-0.110345
ENSMUSG00000014767	Tbp	17	ensembl_havana	15499888	15528379	+	ENSMUSG00000014767	17	ensembl_havana	protein_coding		blue	-0.846407	-0.403736
ENSMUSG00000014782	Plekhg4	8	ensembl_havana	105373274	105382862	+	ENSMUSG00000014782	16	ensembl_havana	protein_coding		blue	-0.842052	-0.38352
ENSMUSG00000014786	Slc9a5	8	ensembl_havana	105348843	105369881	+	ENSMUSG00000014786	8	ensembl_havana	protein_coding		blue	-0.962545	-0.331571
ENSMUSG00000014813	Stc1	14	ensembl_havana	69029238	69041804	+	ENSMUSG00000014813	9	ensembl_havana	protein_coding		blue	-0.604061	-0.161581
ENSMUSG00000014837	4931428F04Rik	8	ensembl_havana	105280409	105289864	-	ENSMUSG00000014837	15	ensembl_havana	protein_coding		blue	-0.715833	-0.00389785
ENSMUSG00000014850	Msh3	13	ensembl_havana	92211872	92355003	-	ENSMUSG00000014850	15	ensembl_havana	protein_coding		blue	-0.937089	-0.333459
ENSMUSG00000014852	Adamts13	2	ensembl_havana	26973416	27009628	+	ENSMUSG00000014852	16	ensembl_havana	protein_coding		blue	-0.539851	0.292703
ENSMUSG00000014859	E2f4	8	ensembl_havana	105297663	105305370	+	ENSMUSG00000014859	9	ensembl_havana	protein_coding		blue	-0.817054	-0.0582489
ENSMUSG00000014907	Naf1	8	ensembl_havana	66860217	66890564	+	ENSMUSG00000014907	10	ensembl_havana	protein_coding		blue	-0.92207	-0.344837
ENSMUSG00000014932	Yes1	5	ensembl_havana	32611171	32687057	+	ENSMUSG00000014932	15	ensembl_havana	protein_coding		blue	-0.932783	-0.225054
ENSMUSG00000015002	Efr3a	15	ensembl_havana	65787034	65873816	+	ENSMUSG00000015002	18	ensembl_havana	protein_coding		blue	-0.785632	-0.243372
ENSMUSG00000015023	Ddx19a	8	ensembl_havana	110974996	110997800	-	ENSMUSG00000015023	7	ensembl_havana	protein_coding		blue	-0.981735	-0.3414
ENSMUSG00000015053	Gata2	6	ensembl_havana	88193891	88207032	+	ENSMUSG00000015053	14	ensembl_havana	protein_coding		blue	-0.505796	0.0275687
ENSMUSG00000015095	Fbxw5	2	ensembl_havana	25500750	25505471	+	ENSMUSG00000015095	12	ensembl_havana	protein_coding		blue	-0.836445	-0.240763
ENSMUSG00000015120	Ube2i	17	ensembl_havana	25261916	25274622	-	ENSMUSG00000015120	15	ensembl_havana	protein_coding		blue	-0.550853	-0.327395
ENSMUSG00000015143	Actn1	12	ensembl_havana	80167547	80260371	-	ENSMUSG00000015143	15	ensembl_havana	protein_coding		blue	-0.647476	-0.105509
ENSMUSG00000015149	Sirt2	7	ensembl_havana	28766735	28788661	+	ENSMUSG00000015149	14	ensembl_havana	protein_coding		blue	-0.903545	-0.149396
ENSMUSG00000015165	Hnrnpl	7	ensembl_havana	28808541	28822266	+	ENSMUSG00000015165	16	ensembl_havana	protein_coding		blue	-0.981806	-0.338105
ENSMUSG00000015176	Nolc1	19	ensembl_havana	46075863	46085530	+	ENSMUSG00000015176	10	ensembl_havana	protein_coding		blue	-0.970147	-0.339788
ENSMUSG00000015214	Mtmr1	X	ensembl_havana	71364760	71419196	+	ENSMUSG00000015214	14	ensembl_havana	protein_coding		blue	-0.872451	-0.247646
ENSMUSG00000015222	Map2	1	ensembl_havana	66175273	66442583	+	ENSMUSG00000015222	17	ensembl_havana	protein_coding		blue	-0.919016	-0.330797
ENSMUSG00000015290	Ubl4a	X	ensembl_havana	74365718	74373218	-	ENSMUSG00000015290	15	ensembl_havana	protein_coding		blue	-0.854743	-0.0240443
ENSMUSG00000015316	Slamf1	1	ensembl_havana	171767127	171801184	+	ENSMUSG00000015316	11	ensembl_havana	protein_coding		blue	-0.724098	-0.630856
ENSMUSG00000015357	Clpx	9	ensembl_havana	65294260	65330658	+	ENSMUSG00000015357	10	ensembl_havana	protein_coding		blue	-0.318007	0.179741
ENSMUSG00000015363	Trabd	15	ensembl_havana	89075124	89087077	+	ENSMUSG00000015363	13	ensembl_havana	protein_coding		blue	-0.881695	-0.404235
ENSMUSG00000015377	Dennd6b	15	ensembl_havana	89182213	89196496	-	ENSMUSG00000015377	10	ensembl_havana	protein_coding		blue	-0.855743	-0.310099
ENSMUSG00000015461	Atf6b	17	ensembl_havana	34647146	34655074	+	ENSMUSG00000015461	15	ensembl_havana	protein_coding		blue	-0.738092	-0.0775425
ENSMUSG00000015474	Ppt2	17	ensembl_havana	34616662	34628510	-	ENSMUSG00000015474	16	ensembl_havana	protein_coding		blue	-0.962558	-0.197225
ENSMUSG00000015488	Cacfd1	2	ensembl_havana	27009926	27021089	+	ENSMUSG00000015488	14	ensembl_havana	protein_coding		blue	-0.974108	-0.348366
ENSMUSG00000015522	Arnt	3	ensembl_havana	95434388	95497240	+	ENSMUSG00000015522	18	ensembl_havana	protein_coding		blue	-0.949121	-0.317938
ENSMUSG00000015542	Nat9	11	ensembl_havana	115182832	115187859	-	ENSMUSG00000015542	17	ensembl_havana	protein_coding		blue	-0.634767	-0.115746
ENSMUSG00000015597	Zfp318	17	ensembl_havana	46383731	46420920	+	ENSMUSG00000015597	17	ensembl_havana	protein_coding		blue	-0.533292	-0.199087
ENSMUSG00000015653	Steap2	5	ensembl_havana	5664829	5694578	-	ENSMUSG00000015653	13	ensembl_havana	protein_coding		blue	-0.80652	-0.279094
ENSMUSG00000015672	Mrpl32	13	ensembl_havana	14608184	14613165	-	ENSMUSG00000015672	4	ensembl_havana	protein_coding		blue	-0.92708	-0.202289
ENSMUSG00000015697	Setdb1	3	ensembl_havana	95323525	95357202	-	ENSMUSG00000015697	14	ensembl_havana	protein_coding		blue	-0.8017	-0.458817
ENSMUSG00000015748	Prpf3	3	ensembl_havana	95830124	95855885	-	ENSMUSG00000015748	13	ensembl_havana	protein_coding		blue	-0.86611	-0.385015
ENSMUSG00000015749	Anp32e	3	ensembl_havana	95929246	95947390	+	ENSMUSG00000015749	12	ensembl_havana	protein_coding		blue	-0.936835	-0.298943
ENSMUSG00000015755	Tab2	10	ensembl_havana	7905653	7956230	-	ENSMUSG00000015755	16	ensembl_havana	protein_coding		blue	-0.814363	-0.252983
ENSMUSG00000015757	Ppil4	10	ensembl_havana	7792891	7823135	+	ENSMUSG00000015757	10	ensembl_havana	protein_coding		blue	-0.958198	-0.300178
ENSMUSG00000015766	Eps8	6	ensembl_havana	137477245	137654876	-	ENSMUSG00000015766	14	ensembl_havana	protein_coding		blue	-0.958557	-0.32191
ENSMUSG00000015846	Rxra	2	ensembl_havana	27676440	27762957	+	ENSMUSG00000015846	14	ensembl_havana	protein_coding		blue	-0.989699	-0.276708
ENSMUSG00000015882	Lcorl	5	ensembl_havana	45697181	45857615	-	ENSMUSG00000015882	17	ensembl_havana	protein_coding		blue	-0.908843	-0.441259
ENSMUSG00000015942	Gtf2ird2	5	ensembl_havana	134184019	134224355	+	ENSMUSG00000015942	9	ensembl_havana	protein_coding		blue	-0.429772	-0.062217
ENSMUSG00000015944	Castor2	5	ensembl_havana	134099711	134144343	+	ENSMUSG00000015944	9	ensembl_havana	protein_coding		blue	-0.710205	-0.0735506
ENSMUSG00000015971	Actr8	14	ensembl_havana	29978337	30006354	+	ENSMUSG00000015971	5	ensembl_havana	protein_coding		blue	-0.931704	-0.373697
ENSMUSG00000015980	Lrrc27	7	ensembl_havana	139212988	139242979	+	ENSMUSG00000015980	14	ensembl_havana	protein_coding		blue	-0.409167	-0.135643
ENSMUSG00000016018	Skiv2l2	13	ensembl_havana	112867418	112927398	-	ENSMUSG00000016018	4	ensembl_havana	protein_coding		blue	-0.963224	-0.192715
ENSMUSG00000016179	Camk1g	1	ensembl_havana	193346346	193370298	-	ENSMUSG00000016179	11	ensembl_havana	protein_coding		blue	-0.80245	-0.430308
ENSMUSG00000016181	Diexf	1	ensembl_havana	193091104	193130272	-	ENSMUSG00000016181	9	ensembl_havana	protein_coding		blue	-0.816934	-0.126034
ENSMUSG00000016200	Syt14	1	ensembl_havana	192891233	193035775	-	ENSMUSG00000016200	14	ensembl_havana	protein_coding		blue	-0.9005	-0.493832
ENSMUSG00000016319	Slc25a5	X	ensembl_havana	36795651	36798807	+	ENSMUSG00000016319	3	ensembl_havana	protein_coding		blue	-0.889784	-0.162677
ENSMUSG00000016356	Col20a1	2	ensembl_havana	180986535	181018363	+	ENSMUSG00000016356	18	ensembl_havana	protein_coding		blue	-0.788805	-0.241463
ENSMUSG00000016386	Mpped2	2	ensembl_havana	106693269	106868356	+	ENSMUSG00000016386	15	ensembl_havana	protein_coding		blue	-0.970507	-0.322102
ENSMUSG00000016409	Nkap	X	ensembl_havana	37126795	37150746	+	ENSMUSG00000016409	4	ensembl_havana	protein_coding		blue	-0.588422	-0.156313
ENSMUSG00000016477	E2f3	13	ensembl_havana	29906575	29986063	-	ENSMUSG00000016477	18	ensembl_havana	protein_coding		blue	-0.548242	-0.389187
ENSMUSG00000016493	Cd46	1	ensembl_havana	195036826	195092249	-	ENSMUSG00000016493	13	ensembl_havana	protein_coding		blue	-0.239989	-0.10166
ENSMUSG00000016510	Mtif3	5	ensembl_havana	146951573	146963800	-	ENSMUSG00000016510	11	ensembl_havana	protein_coding		blue	-0.874465	-0.326857
ENSMUSG00000016520	Lnx2	5	ensembl_havana	147016655	147076586	-	ENSMUSG00000016520	7	ensembl_havana	protein_coding		blue	-0.735757	-0.451774
ENSMUSG00000016559	H3f3b	11	ensembl_havana	116021912	116027962	-	ENSMUSG00000016559	14	ensembl_havana	protein_coding		blue	-0.817251	-0.190268
ENSMUSG00000016619	Nup50	15	ensembl_havana	84923411	84942963	+	ENSMUSG00000016619	10	ensembl_havana	protein_coding		blue	-0.722451	-0.377996
ENSMUSG00000016624	Phf21b	15	ensembl_havana	84785381	84856049	-	ENSMUSG00000016624	15	ensembl_havana	protein_coding		blue	-0.944832	-0.299027
ENSMUSG00000016637	Ift27	15	ensembl_havana	78159463	78174107	-	ENSMUSG00000016637	7	ensembl_havana	protein_coding		blue	-0.598708	-0.358069
ENSMUSG00000016664	Pacsin2	15	ensembl_havana	83375607	83464606	-	ENSMUSG00000016664	16	ensembl_havana	protein_coding		blue	-0.984263	-0.269508
ENSMUSG00000016946	Kctd5	17	ensembl_havana	24047734	24073485	-	ENSMUSG00000016946	5	ensembl_havana	protein_coding		blue	-0.635137	-0.097024
ENSMUSG00000016984	Etaa1	11	ensembl_havana	17938756	17953875	-	ENSMUSG00000016984	7	ensembl_havana	protein_coding		blue	-0.84025	-0.318382
ENSMUSG00000017119	Nbr1	11	ensembl_havana	101552149	101581951	+	ENSMUSG00000017119	19	ensembl_havana	protein_coding		blue	-0.910546	-0.252102
ENSMUSG00000017132	Cyth1	11	ensembl_havana	118132019	118248592	-	ENSMUSG00000017132	17	ensembl_havana	protein_coding		blue	-0.910768	-0.26942
ENSMUSG00000017146	Brca1	11	ensembl_havana	101488764	101551955	-	ENSMUSG00000017146	12	ensembl_havana	protein_coding		blue	-0.939487	-0.347042
ENSMUSG00000017210	Med24	11	ensembl_havana	98704591	98729435	-	ENSMUSG00000017210	14	ensembl_havana	protein_coding		blue	-0.822815	-0.167949
ENSMUSG00000017264	Exosc10	4	ensembl_havana	148558429	148582401	+	ENSMUSG00000017264	16	ensembl_havana	protein_coding		blue	-0.969276	-0.253466
ENSMUSG00000017288	Vps53	11	ensembl_havana	76046226	76179647	-	ENSMUSG00000017288	15	ensembl_havana	protein_coding		blue	-0.758826	-0.211116
ENSMUSG00000017291	Taok1	11	ensembl_havana	77529162	77607815	-	ENSMUSG00000017291	13	ensembl_havana	protein_coding		blue	-0.907504	-0.411791
ENSMUSG00000017344	Vtn	11	ensembl_havana	78499091	78502324	+	ENSMUSG00000017344	4	ensembl_havana	protein_coding		blue	-0.986609	-0.272257
ENSMUSG00000017376	Nlk	11	ensembl_havana	78567168	78697373	-	ENSMUSG00000017376	15	ensembl_havana	protein_coding		blue	-0.802529	-0.366837
ENSMUSG00000017428	Psmd11	11	ensembl_havana	80428615	80473248	+	ENSMUSG00000017428	16	ensembl_havana	protein_coding		blue	-0.69131	-0.269133
ENSMUSG00000017478	Zc3h18	8	ensembl_havana	122376609	122417360	+	ENSMUSG00000017478	15	ensembl_havana	protein_coding		blue	-0.88818	-0.413193
ENSMUSG00000017485	Top2b	14	ensembl_havana	16365179	16435462	+	ENSMUSG00000017485	11	ensembl_havana	protein_coding		blue	-0.938057	-0.2363
ENSMUSG00000017548	Suz12	11	ensembl_havana	79993106	80034123	+	ENSMUSG00000017548	15	ensembl_havana	protein_coding		blue	-0.958706	-0.322602
ENSMUSG00000017550	Atad5	11	ensembl_havana	80089400	80135794	+	ENSMUSG00000017550	14	ensembl_havana	protein_coding		blue	-0.862193	-0.273174
ENSMUSG00000017561	Crlf3	11	ensembl_havana	80046493	80080991	-	ENSMUSG00000017561	16	ensembl_havana	protein_coding		blue	-0.974249	-0.415445
ENSMUSG00000017667	Zfp334	2	ensembl_havana	165374264	165388259	-	ENSMUSG00000017667	9	ensembl_havana	protein_coding		blue	-0.502563	-0.25991
ENSMUSG00000017677	Wsb1	11	ensembl_havana	79239372	79254671	-	ENSMUSG00000017677	11	ensembl_havana	protein_coding		blue	-0.783185	-0.337355
ENSMUSG00000017679	Ttpal	2	ensembl_havana	163602314	163619013	+	ENSMUSG00000017679	16	ensembl_havana	protein_coding		blue	-0.166723	-0.341211
ENSMUSG00000017686	Rhot1	11	ensembl_havana	80209019	80267907	+	ENSMUSG00000017686	16	ensembl_havana	protein_coding		blue	-0.976174	-0.296782
ENSMUSG00000017692	Rhbdl3	11	ensembl_havana	80300912	80355955	+	ENSMUSG00000017692	8	ensembl_havana	protein_coding		blue	-0.969289	-0.327272
ENSMUSG00000017720	Trp53tg5	2	ensembl_havana	164470301	164473724	-	ENSMUSG00000017720	2	ensembl_havana	protein_coding		blue	-0.562028	0.0517115
ENSMUSG00000017721	Pigt	2	ensembl_havana	164497520	164508301	+	ENSMUSG00000017721	15	ensembl_havana	protein_coding		blue	-0.483667	0.128652
ENSMUSG00000017764	Zswim1	2	ensembl_havana	164822686	164826871	+	ENSMUSG00000017764	2	ensembl_havana	protein_coding		blue	-0.755605	-0.0843026
ENSMUSG00000017776	Crk	11	ensembl_havana	75679259	75706908	+	ENSMUSG00000017776	15	ensembl_havana	protein_coding		blue	-0.706345	-0.1355
ENSMUSG00000017802	Retreg3	11	ensembl_havana	101096322	101119893	-	ENSMUSG00000017802	14	ensembl_havana	protein_coding		blue	-0.927429	-0.212776
ENSMUSG00000017837	Nkiras2	11	ensembl_havana	100619244	100627607	+	ENSMUSG00000017837	12	ensembl_havana	protein_coding		blue	-0.97624	-0.295156
ENSMUSG00000017843	Ppp2r5c	12	ensembl_havana	110447120	110583062	+	ENSMUSG00000017843	14	ensembl_havana	protein_coding		blue	-0.986312	-0.316603
ENSMUSG00000017858	Ift52	2	ensembl_havana	163017354	163046141	+	ENSMUSG00000017858	12	ensembl_havana	protein_coding		blue	-0.572039	-0.395616
ENSMUSG00000017861	Mybl2	2	ensembl_havana	163054687	163084688	+	ENSMUSG00000017861	11	ensembl_havana	protein_coding		blue	-0.61669	-0.31658
ENSMUSG00000017868	Sgk2	2	ensembl_havana	162987330	163014127	+	ENSMUSG00000017868	16	ensembl_havana	protein_coding		blue	-0.4125	-0.261466
ENSMUSG00000017999	Ddx27	2	ensembl_havana	167015193	167034947	+	ENSMUSG00000017999	16	ensembl_havana	protein_coding		blue	-0.854202	-0.16795
ENSMUSG00000018040	Rrp7a	15	ensembl_havana	83113433	83122801	-	ENSMUSG00000018040	9	ensembl_havana	protein_coding		blue	-0.34655	0.422111
ENSMUSG00000018068	Ints2	11	ensembl_havana	86210681	86257575	-	ENSMUSG00000018068	13	ensembl_havana	protein_coding		blue	-0.803256	-0.166317
ENSMUSG00000018076	Med13l	5	ensembl_havana	118560679	118765438	+	ENSMUSG00000018076	12	ensembl_havana	protein_coding		blue	-0.891411	-0.215928
ENSMUSG00000018160	Med1	11	ensembl_havana	98152154	98193293	-	ENSMUSG00000018160	15	ensembl_havana	protein_coding		blue	-0.529888	-0.267201
ENSMUSG00000018167	Stard3	11	ensembl_havana	98358368	98381112	+	ENSMUSG00000018167	10	ensembl_havana	protein_coding		blue	-0.47368	-0.134037
ENSMUSG00000018199	Trove2	1	ensembl_havana	143750790	143777068	-	ENSMUSG00000018199	9	ensembl_havana	protein_coding		blue	-0.946721	-0.339789
ENSMUSG00000018334	Ksr1	11	ensembl_havana	79013440	79146407	-	ENSMUSG00000018334	18	ensembl_havana	protein_coding		blue	-0.138414	0.148465
ENSMUSG00000018347	Zkscan6	11	ensembl_havana	65807175	65829239	+	ENSMUSG00000018347	16	ensembl_havana	protein_coding		blue	-0.501294	-0.321484
ENSMUSG00000018362	Kpna2	11	ensembl_havana	106988629	106999541	-	ENSMUSG00000018362	14	ensembl_havana	protein_coding		blue	-0.996281	-0.302054
ENSMUSG00000018363	Smurf2	11	ensembl_havana	106820066	106920715	-	ENSMUSG00000018363	16	ensembl_havana	protein_coding		blue	-0.928984	-0.290112
ENSMUSG00000018377	Vezf1	11	ensembl_havana	88068279	88084729	+	ENSMUSG00000018377	10	ensembl_havana	protein_coding		blue	-0.981336	-0.369989
ENSMUSG00000018378	Cuedc1	11	ensembl_havana	88098058	88194140	+	ENSMUSG00000018378	13	ensembl_havana	protein_coding		blue	-0.957271	-0.404641
ENSMUSG00000018379	Srsf1	11	ensembl_havana	88047373	88053755	+	ENSMUSG00000018379	17	ensembl_havana	protein_coding		blue	-0.689567	0.00808535
ENSMUSG00000018395	Kif3a	11	ensembl_havana	53567379	53601967	+	ENSMUSG00000018395	19	ensembl_havana	protein_coding		blue	-0.464047	0.0215072
ENSMUSG00000018412	Kansl1	11	ensembl_havana	104333229	104468861	-	ENSMUSG00000018412	16	ensembl_havana	protein_coding		blue	-0.886566	-0.270832
ENSMUSG00000018415	Gid4	11	ensembl_havana	60417145	60450927	+	ENSMUSG00000018415	14	ensembl_havana	protein_coding		blue	-0.895792	-0.307521
ENSMUSG00000018427	Ypel2	11	ensembl_havana	86936425	86993707	-	ENSMUSG00000018427	7	ensembl_havana	protein_coding		blue	-0.995462	-0.346775
ENSMUSG00000018428	Akap1	11	ensembl_havana	88830792	88864586	-	ENSMUSG00000018428	15	ensembl_havana	protein_coding		blue	-0.975614	-0.365268
ENSMUSG00000018433	Nol11	11	ensembl_havana	107166663	107189381	-	ENSMUSG00000018433	14	ensembl_havana	protein_coding		blue	-0.972928	-0.223905
ENSMUSG00000018481	Appbp2	11	ensembl_havana	85187262	85235130	-	ENSMUSG00000018481	9	ensembl_havana	protein_coding		blue	-0.626464	-0.304514
ENSMUSG00000018486	Wnt9b	11	ensembl_havana	103727364	103749821	-	ENSMUSG00000018486	2	ensembl_havana	protein_coding		blue	-0.966673	-0.38411
ENSMUSG00000018501	Ncor1	11	ensembl_havana	62316426	62458541	-	ENSMUSG00000018501	17	ensembl_havana	protein_coding		blue	-0.887495	-0.259797
ENSMUSG00000018541	Cwc25	11	ensembl_havana	97745481	97766556	-	ENSMUSG00000018541	10	ensembl_havana	protein_coding		blue	-0.860877	-0.45052
ENSMUSG00000018548	Trim37	11	ensembl_havana	87127077	87220683	+	ENSMUSG00000018548	15	ensembl_havana	protein_coding		blue	-0.506107	0.065315
ENSMUSG00000018554	Ybx2	11	ensembl_havana	69935796	69941605	+	ENSMUSG00000018554	13	ensembl_havana	protein_coding		blue	-0.506812	0.0990567
ENSMUSG00000018574	Acadvl	11	ensembl_havana	70010183	70015411	-	ENSMUSG00000018574	14	ensembl_havana	protein_coding		blue	-0.959235	-0.274101
ENSMUSG00000018648	Dusp14	11	ensembl_havana	84048041	84069261	-	ENSMUSG00000018648	15	ensembl_havana	protein_coding		blue	-0.980116	-0.272943
ENSMUSG00000018651	Tada2a	11	ensembl_havana	84078920	84129600	-	ENSMUSG00000018651	14	ensembl_havana	protein_coding		blue	-0.96008	-0.2146
ENSMUSG00000018661	Cog1	11	ensembl_havana	113649169	113667054	+	ENSMUSG00000018661	17	ensembl_havana	protein_coding		blue	-0.856323	-0.178334
ENSMUSG00000018666	Cbx1	11	ensembl_havana	96789127	96808640	+	ENSMUSG00000018666	13	ensembl_havana	protein_coding		blue	-0.913656	-0.135546
ENSMUSG00000018678	Sp2	11	ensembl_havana	96953341	96982959	-	ENSMUSG00000018678	13	ensembl_havana	protein_coding		blue	-0.938226	-0.243027
ENSMUSG00000018697	Aatf	11	ensembl_havana	84422855	84513522	-	ENSMUSG00000018697	14	ensembl_havana	protein_coding		blue	-0.818141	-0.413404
ENSMUSG00000018733	Pex12	11	ensembl_havana	83294642	83302586	-	ENSMUSG00000018733	10	ensembl_havana	protein_coding		blue	-0.668458	0.111757
ENSMUSG00000018736	Ndel1	11	ensembl_havana	68821434	68871858	-	ENSMUSG00000018736	14	ensembl_havana	protein_coding		blue	-0.936426	-0.209398
ENSMUSG00000018740	Slc25a35	11	ensembl_havana	68968131	68974365	+	ENSMUSG00000018740	14	ensembl_havana	protein_coding		blue	-0.942604	-0.249918
ENSMUSG00000018750	Zbtb4	11	ensembl_havana	69765912	69784023	+	ENSMUSG00000018750	14	ensembl_havana	protein_coding		blue	-0.825745	-0.272654
ENSMUSG00000018752	Tnfsfm13	11	ensembl_havana	69682577	69696098	-	ENSMUSG00000018752	19	ensembl_havana	protein_coding		blue	-0.921748	-0.400692
ENSMUSG00000018761	Mpdu1	11	ensembl_havana	69656697	69662642	-	ENSMUSG00000018761	14	ensembl_havana	protein_coding		blue	-0.819917	-0.182146
ENSMUSG00000018765	Fxr2	11	ensembl_havana	69632990	69653297	+	ENSMUSG00000018765	5	ensembl_havana	protein_coding		blue	-0.888594	-0.270557
ENSMUSG00000018776	Slc35g3	11	ensembl_havana	69759890	69761968	-	ENSMUSG00000018776	10	ensembl_havana	protein_coding		blue	-0.802096	-0.399754
ENSMUSG00000018796	Acsl1	8	ensembl_havana	46471037	46536051	+	ENSMUSG00000018796	13	ensembl_havana	protein_coding		blue	-0.871273	0.0556057
ENSMUSG00000018800	Abca5	11	ensembl_havana	110269369	110337716	-	ENSMUSG00000018800	14	ensembl_havana	protein_coding		blue	-0.792658	-0.411126
ENSMUSG00000018809	Smyd4	11	ensembl_havana	75348433	75405705	+	ENSMUSG00000018809	2	ensembl_havana	protein_coding		blue	-0.593897	-0.423781
ENSMUSG00000018820	Zfyve27	19	ensembl_havana	42163951	42194590	+	ENSMUSG00000018820	13	ensembl_havana	protein_coding		blue	-0.544442	-0.300436
ENSMUSG00000018841	Rad51d	11	ensembl_havana	82876434	82890614	-	ENSMUSG00000018841	17	ensembl_havana	protein_coding		blue	-0.790865	-0.298044
ENSMUSG00000018846	Pank3	11	ensembl_havana	35769484	35791285	+	ENSMUSG00000018846	8	ensembl_havana	protein_coding		blue	-0.670298	-0.321786
ENSMUSG00000018861	Fdxr	11	ensembl_havana	115268024	115277050	-	ENSMUSG00000018861	8	ensembl_havana	protein_coding		blue	-0.49071	-0.175755
ENSMUSG00000018923	Med11	11	ensembl_havana	70451919	70453727	+	ENSMUSG00000018923	13	ensembl_havana	protein_coding		blue	-0.536585	0.0481002
ENSMUSG00000018974	Sart3	5	ensembl_havana	113742446	113772510	-	ENSMUSG00000018974	7	ensembl_havana	protein_coding		blue	-0.727819	-0.425331
ENSMUSG00000019039	Dalrd3	9	ensembl_havana	108569886	108572774	+	ENSMUSG00000019039	14	ensembl_havana	protein_coding		blue	-0.933738	-0.262108
ENSMUSG00000019082	Slc25a22	7	ensembl_havana	141429744	141437892	-	ENSMUSG00000019082	18	ensembl_havana	protein_coding		blue	-0.881813	-0.469853
ENSMUSG00000019132	BC005537	13	ensembl_havana	24801657	24816197	+	ENSMUSG00000019132	11	ensembl_havana	protein_coding		blue	-0.929027	-0.345437
ENSMUSG00000019139	Isyna1	8	ensembl_havana	70594373	70597290	+	ENSMUSG00000019139	10	ensembl_havana	protein_coding		blue	-0.936897	-0.231718
ENSMUSG00000019143	Hars2	18	ensembl_havana	36783008	36792562	+	ENSMUSG00000019143	15	ensembl_havana	protein_coding		blue	-0.750907	-0.421259
ENSMUSG00000019297	Nop9	14	ensembl_havana	55745693	55755500	+	ENSMUSG00000019297	9	ensembl_havana	protein_coding		blue	-0.478872	0.0112107
ENSMUSG00000019301	Hsd17b1	11	ensembl_havana	101078411	101080527	+	ENSMUSG00000019301	5	ensembl_havana	protein_coding		blue	-0.646781	-0.048762
ENSMUSG00000019303	Psmc3ip	11	ensembl_havana	101091823	101095436	-	ENSMUSG00000019303	14	ensembl_havana	protein_coding		blue	-0.935406	-0.244815
ENSMUSG00000019373	Cops3	11	ensembl_havana	59817795	59839838	-	ENSMUSG00000019373	11	ensembl_havana	protein_coding		blue	-0.907089	-0.203267
ENSMUSG00000019432	Ddx39b	17	ensembl_havana	35241746	35253707	+	ENSMUSG00000019432	15	ensembl_havana	protein_coding		blue	-0.930077	-0.225916
ENSMUSG00000019470	Xab2	8	ensembl_havana	3608421	3621316	-	ENSMUSG00000019470	12	ensembl_havana	protein_coding		blue	-0.953302	-0.329346
ENSMUSG00000019478	Rab4a	8	ensembl_havana	123805985	123835287	+	ENSMUSG00000019478	16	ensembl_havana	protein_coding		blue	-0.567861	-0.168621
ENSMUSG00000019487	Trip10	17	ensembl_havana	57249455	57263665	+	ENSMUSG00000019487	11	ensembl_havana	protein_coding		blue	-0.847673	-0.318916
ENSMUSG00000019505	Ubb	11	ensembl_havana	62551171	62553213	+	ENSMUSG00000019505	7	ensembl_havana	protein_coding		blue	-0.178153	0.114344
ENSMUSG00000019518	Ap4m1	5	ensembl_havana	138172002	138180429	+	ENSMUSG00000019518	11	ensembl_havana	protein_coding		blue	-0.669474	-0.368225
ENSMUSG00000019564	Arid3a	10	ensembl_havana	79927043	79955018	+	ENSMUSG00000019564	12	ensembl_havana	protein_coding		blue	-0.690537	-0.374042
ENSMUSG00000019578	Ubxn6	17	ensembl_havana	56067045	56075028	-	ENSMUSG00000019578	11	ensembl_havana	protein_coding		blue	-0.562606	0.0485388
ENSMUSG00000019659	Ccdc12	9	ensembl_havana	110656503	110711606	+	ENSMUSG00000019659	8	ensembl_havana	protein_coding		blue	-0.895868	-0.213347
ENSMUSG00000019699	Akt3	1	ensembl_havana	177020073	177258203	-	ENSMUSG00000019699	16	ensembl_havana	protein_coding		blue	-0.97928	-0.377379
ENSMUSG00000019710	Mrpl24	3	ensembl_havana	87919506	87923672	+	ENSMUSG00000019710	13	ensembl_havana	protein_coding		blue	-0.343364	0.0253654
ENSMUSG00000019715	Gle1	2	ensembl_havana	29935426	29960371	+	ENSMUSG00000019715	14	ensembl_havana	protein_coding		blue	-0.951591	-0.249936
ENSMUSG00000019718	L3hypdh	12	ensembl_havana	72073428	72085439	-	ENSMUSG00000019718	8	ensembl_havana	protein_coding		blue	-0.623319	-0.37385
ENSMUSG00000019726	Lyst	13	ensembl_havana	13590397	13778803	+	ENSMUSG00000019726	12	ensembl_havana	protein_coding		blue	-0.810184	-0.344789
ENSMUSG00000019731	Slc35e1	8	ensembl_havana	72480641	72492614	-	ENSMUSG00000019731	13	ensembl_havana	protein_coding		blue	-0.764978	-0.284766
ENSMUSG00000019732	Calr3	8	ensembl_havana	72424176	72443870	-	ENSMUSG00000019732	14	ensembl_havana	protein_coding		blue	-0.918782	-0.43453
ENSMUSG00000019761	Krt10	11	ensembl_havana	99385254	99389364	-	ENSMUSG00000019761	10	ensembl_havana	protein_coding		blue	-0.753541	-0.369765
ENSMUSG00000019763	Rmnd1	10	ensembl_havana	4401915	4432388	-	ENSMUSG00000019763	11	ensembl_havana	protein_coding		blue	-0.630786	-0.326976
ENSMUSG00000019773	Fbxo5	10	ensembl_havana	5799160	5805600	-	ENSMUSG00000019773	7	ensembl_havana	protein_coding		blue	-0.869765	-0.332564
ENSMUSG00000019777	Hdac2	10	ensembl_havana	36974544	37001889	+	ENSMUSG00000019777	16	ensembl_havana	protein_coding		blue	-0.619967	0.0166763
ENSMUSG00000019782	Rwdd1	10	ensembl_havana	33996555	34019624	-	ENSMUSG00000019782	10	ensembl_havana	protein_coding		blue	-0.45574	-0.123538
ENSMUSG00000019790	Stxbp5	10	ensembl_havana	9755547	9901079	-	ENSMUSG00000019790	17	ensembl_havana	protein_coding		blue	-0.718205	-0.502318
ENSMUSG00000019791	Hint3	10	ensembl_havana	30608141	30629632	-	ENSMUSG00000019791	12	ensembl_havana	protein_coding		blue	-0.611535	-0.27116
ENSMUSG00000019792	Trmt11	10	ensembl_havana	30534225	30600749	-	ENSMUSG00000019792	8	ensembl_havana	protein_coding		blue	-0.872335	-0.451173
ENSMUSG00000019794	Katna1	10	ensembl_havana	7726000	7763150	+	ENSMUSG00000019794	13	ensembl_havana	protein_coding		blue	-0.842758	-0.0273792
ENSMUSG00000019795	Pcmt1	10	ensembl_havana	7629373	7681136	-	ENSMUSG00000019795	17	ensembl_havana	protein_coding		blue	-0.715125	-0.213434
ENSMUSG00000019797	1700021F05Rik	10	ensembl_havana	43525133	43540994	-	ENSMUSG00000019797	11	ensembl_havana	protein_coding		blue	-0.70935	-0.11166
ENSMUSG00000019802	Sec63	10	ensembl_havana	42761496	42832514	+	ENSMUSG00000019802	13	ensembl_havana	protein_coding		blue	-0.838171	-0.209906
ENSMUSG00000019809	Pex3	10	ensembl_havana	13523842	13553142	-	ENSMUSG00000019809	16	ensembl_havana	protein_coding		blue	-0.712702	-0.684913
ENSMUSG00000019813	Cep57l1	10	ensembl_havana	41718840	41809871	-	ENSMUSG00000019813	16	ensembl_havana	protein_coding		blue	-0.970334	-0.319854
ENSMUSG00000019814	Ltv1	10	ensembl_havana	13178140	13193168	-	ENSMUSG00000019814	5	ensembl_havana	protein_coding		blue	-0.903552	-0.223839
ENSMUSG00000019822	Smpd2	10	ensembl_havana	41485642	41490369	-	ENSMUSG00000019822	12	ensembl_havana	protein_coding		blue	-0.962137	-0.358362
ENSMUSG00000019826	Zbtb24	10	ensembl_havana	41450383	41465574	+	ENSMUSG00000019826	11	ensembl_havana	protein_coding		blue	-0.880324	-0.265684
ENSMUSG00000019845	Tube1	10	ensembl_havana	39133976	39152542	+	ENSMUSG00000019845	8	ensembl_havana	protein_coding		blue	-0.97758	-0.348096
ENSMUSG00000019849	Prep	10	ensembl_havana	45067203	45167198	+	ENSMUSG00000019849	11	ensembl_havana	protein_coding		blue	-0.91811	-0.24232
ENSMUSG00000019850	Tnfaip3	10	ensembl_havana	19000910	19015657	-	ENSMUSG00000019850	11	ensembl_havana	protein_coding		blue	-0.988179	-0.305899
ENSMUSG00000019854	Reps1	10	ensembl_havana	18055861	18125155	+	ENSMUSG00000019854	17	ensembl_havana	protein_coding		blue	-0.890577	-0.412708
ENSMUSG00000019856	Fam184a	10	ensembl_havana	53633145	53751123	-	ENSMUSG00000019856	14	ensembl_havana	protein_coding		blue	-0.768411	-0.100808
ENSMUSG00000019857	Asf1a	10	ensembl_havana	53596757	53609225	+	ENSMUSG00000019857	7	ensembl_havana	protein_coding		blue	-0.671898	0.0560529
ENSMUSG00000019863	Qrsl1	10	ensembl_havana	43874188	43901745	-	ENSMUSG00000019863	7	ensembl_havana	protein_coding		blue	-0.835589	-0.232809
ENSMUSG00000019864	Rtn4ip1	10	ensembl_havana	43901807	43957201	+	ENSMUSG00000019864	14	ensembl_havana	protein_coding		blue	-0.764645	-0.200499
ENSMUSG00000019873	Reep3	10	ensembl_havana	67009189	67096945	-	ENSMUSG00000019873	8	ensembl_havana	protein_coding		blue	-0.555668	-0.317645
ENSMUSG00000019874	Fabp7	10	ensembl_havana	57784881	57788450	+	ENSMUSG00000019874	11	ensembl_havana	protein_coding		blue	-0.655759	-0.231452
ENSMUSG00000019876	Pkib	10	ensembl_havana	57631981	57741112	+	ENSMUSG00000019876	15	ensembl_havana	protein_coding		blue	-0.347435	-0.214897
ENSMUSG00000019878	Hsf2	10	ensembl_havana	57486385	57513135	+	ENSMUSG00000019878	8	ensembl_havana	protein_coding		blue	-0.933132	-0.279073
ENSMUSG00000019883	Echdc1	10	ensembl_havana	29313166	29347469	+	ENSMUSG00000019883	11	ensembl_havana	protein_coding		blue	-0.458573	0.070755
ENSMUSG00000019892	Lrriq1	10	ensembl_havana	103046031	103236322	-	ENSMUSG00000019892	13	ensembl_havana	protein_coding		blue	-0.596759	-0.0370168
ENSMUSG00000019897	Ccdc59	10	ensembl_havana	105841067	105847833	+	ENSMUSG00000019897	8	ensembl_havana	protein_coding		blue	-0.951059	-0.238534
ENSMUSG00000019907	Ppp1r12a	10	ensembl_havana	108162193	108284475	+	ENSMUSG00000019907	10	ensembl_havana	protein_coding		blue	-0.521529	-0.339096
ENSMUSG00000019944	Rhobtb1	10	ensembl_havana	69151434	69291791	+	ENSMUSG00000019944	14	ensembl_havana	protein_coding		blue	-0.838057	-0.378994
ENSMUSG00000019952	Poc1b	10	ensembl_havana	99107036	99198074	+	ENSMUSG00000019952	15	ensembl_havana	protein_coding		blue	-0.974139	-0.291017
ENSMUSG00000019961	Tmpo	10	ensembl_havana	91147571	91181315	-	ENSMUSG00000019961	17	ensembl_havana	protein_coding		blue	-0.950491	-0.25182
ENSMUSG00000019970	Sgk1	10	ensembl_havana	21882184	21999903	+	ENSMUSG00000019970	15	ensembl_havana	protein_coding		blue	-0.986292	-0.306474
ENSMUSG00000019971	Cep290	10	ensembl_havana	100487558	100574840	+	ENSMUSG00000019971	10	ensembl_havana	protein_coding		blue	-0.977398	-0.337678
ENSMUSG00000019977	Hbs1l	10	ensembl_havana	21295979	21368898	+	ENSMUSG00000019977	16	ensembl_havana	protein_coding		blue	-0.87541	-0.314148
ENSMUSG00000019978	Epb41l2	10	ensembl_havana	25359798	25523519	+	ENSMUSG00000019978	16	ensembl_havana	protein_coding		blue	-0.991878	-0.320855
ENSMUSG00000019988	Nedd1	10	ensembl_havana	92684746	92722420	-	ENSMUSG00000019988	7	ensembl_havana	protein_coding		blue	-0.91877	-0.312905
ENSMUSG00000019990	Pde7b	10	ensembl_havana	20398004	20725078	-	ENSMUSG00000019990	15	ensembl_havana	protein_coding		blue	-0.502266	-0.103746
ENSMUSG00000019992	Mtfr2	10	ensembl_havana	20347770	20361304	+	ENSMUSG00000019992	8	ensembl_havana	protein_coding		blue	-0.71174	-0.0683215
ENSMUSG00000019996	Map7	10	ensembl_havana	20148471	20281590	+	ENSMUSG00000019996	17	ensembl_havana	protein_coding		blue	-0.819872	-0.360171
ENSMUSG00000020003	Pex7	10	ensembl_havana	19853900	19907689	-	ENSMUSG00000020003	16	ensembl_havana	protein_coding		blue	-0.777079	-0.364271
ENSMUSG00000020007	Il20ra	10	ensembl_havana	19712570	19760053	+	ENSMUSG00000020007	4	ensembl_havana	protein_coding		blue	-0.858813	-0.275427
ENSMUSG00000020009	Ifngr1	10	ensembl_havana	19591949	19610229	+	ENSMUSG00000020009	13	ensembl_havana	protein_coding		blue	-0.768052	-0.178142
ENSMUSG00000020010	Vnn3	10	ensembl_havana	23851462	23869843	+	ENSMUSG00000020010	7	ensembl_havana	protein_coding		blue	-0.523278	-0.274442
ENSMUSG00000020014	Cfap54	10	ensembl_havana	92775619	93081618	-	ENSMUSG00000020014	17	ensembl_havana	protein_coding		blue	-0.132182	0.0754008
ENSMUSG00000020018	Snrpf	10	ensembl_havana	93583029	93589706	-	ENSMUSG00000020018	6	ensembl_havana	protein_coding		blue	-0.179953	0.0903708
ENSMUSG00000020021	Fgd6	10	ensembl_havana	94036001	94145339	+	ENSMUSG00000020021	4	ensembl_havana	protein_coding		blue	-0.906453	-0.345534
ENSMUSG00000020024	Cep83	10	ensembl_havana	94688654	94790853	+	ENSMUSG00000020024	7	ensembl_havana	protein_coding		blue	-0.833166	-0.327951
ENSMUSG00000020038	Cry1	10	ensembl_havana	85131700	85185064	-	ENSMUSG00000020038	10	ensembl_havana	protein_coding		blue	-0.776445	-0.303476
ENSMUSG00000020063	Sirt1	10	ensembl_havana	63319005	63381704	-	ENSMUSG00000020063	16	ensembl_havana	protein_coding		blue	-0.916603	-0.522065
ENSMUSG00000020064	Herc4	10	ensembl_havana	63243810	63317878	+	ENSMUSG00000020064	9	ensembl_havana	protein_coding		blue	-0.931199	-0.291243
ENSMUSG00000020069	Hnrnph3	10	ensembl_havana	63014664	63024217	-	ENSMUSG00000020069	16	ensembl_havana	protein_coding		blue	-0.96592	-0.238255
ENSMUSG00000020072	Pbld2	10	ensembl_havana	63024315	63058813	+	ENSMUSG00000020072	15	ensembl_havana	protein_coding		blue	-0.563019	-0.0116093
ENSMUSG00000020074	Ccar1	10	ensembl_havana	62743928	62792286	-	ENSMUSG00000020074	7	ensembl_havana	protein_coding		blue	-0.891092	-0.207236
ENSMUSG00000020075	Ddx21	10	ensembl_havana	62580251	62602281	-	ENSMUSG00000020075	8	ensembl_havana	protein_coding		blue	-0.903242	-0.200203
ENSMUSG00000020079	Supv3l1	10	ensembl_havana	62429209	62449738	-	ENSMUSG00000020079	15	ensembl_havana	protein_coding		blue	-0.916175	-0.396364
ENSMUSG00000020083	Fam241b	10	ensembl_havana	62107655	62143920	-	ENSMUSG00000020083	13	ensembl_havana	protein_coding		blue	-0.723953	-0.287404
ENSMUSG00000020088	Sar1a	10	ensembl_havana	61680299	61693297	+	ENSMUSG00000020088	10	ensembl_havana	protein_coding		blue	-0.651704	-0.133675
ENSMUSG00000020089	Ppa1	10	ensembl_havana	61648552	61674168	+	ENSMUSG00000020089	8	ensembl_havana	protein_coding		blue	-0.939134	-0.275535
ENSMUSG00000020091	Eif4ebp2	10	ensembl_havana	61428491	61452661	-	ENSMUSG00000020091	15	ensembl_havana	protein_coding		blue	-0.226086	0.0406184
ENSMUSG00000020107	Anapc16	10	ensembl_havana	59987409	60003135	-	ENSMUSG00000020107	10	ensembl_havana	protein_coding		blue	-0.936761	-0.158913
ENSMUSG00000020108	Ddit4	10	ensembl_havana	59949669	59951834	-	ENSMUSG00000020108	4	ensembl_havana	protein_coding		blue	-0.916182	-0.357672
ENSMUSG00000020109	Dnajb12	10	ensembl_havana	59879556	59899302	+	ENSMUSG00000020109	13	ensembl_havana	protein_coding		blue	-0.901137	-0.270262
ENSMUSG00000020124	Usp15	10	ensembl_havana	123105006	123196995	-	ENSMUSG00000020124	10	ensembl_havana	protein_coding		blue	-0.810189	0.0256647
ENSMUSG00000020128	Vps54	11	ensembl_havana	21239281	21321136	+	ENSMUSG00000020128	15	ensembl_havana	protein_coding		blue	-0.930525	-0.410237
ENSMUSG00000020130	Tbc1d15	10	ensembl_havana	115197872	115251467	-	ENSMUSG00000020130	9	ensembl_havana	protein_coding		blue	-0.711665	-0.176315
ENSMUSG00000020134	Peli1	11	ensembl_havana	21091291	21150323	+	ENSMUSG00000020134	13	ensembl_havana	protein_coding		blue	-0.742472	-0.382923
ENSMUSG00000020137	Thap2	10	ensembl_havana	115368404	115384443	-	ENSMUSG00000020137	5	ensembl_havana	protein_coding		blue	-0.788869	-0.36098
ENSMUSG00000020151	Ptprr	10	ensembl_havana	116018213	116274932	+	ENSMUSG00000020151	16	ensembl_havana	protein_coding		blue	-0.516578	-0.18909
ENSMUSG00000020154	Ptprb	10	ensembl_havana	116275523	116389535	+	ENSMUSG00000020154	10	ensembl_havana	protein_coding		blue	-0.685028	-0.309788
ENSMUSG00000020156	Mum1	10	ensembl_havana	80226434	80243903	+	ENSMUSG00000020156	16	ensembl_havana	protein_coding		blue	-0.502208	-0.270811
ENSMUSG00000020160	Meis1	11	ensembl_havana	18879817	19018985	-	ENSMUSG00000020160	18	ensembl_havana	protein_coding		blue	-0.974037	-0.34105
ENSMUSG00000020166	Cnot2	10	ensembl_havana	116485161	116581511	-	ENSMUSG00000020166	15	ensembl_havana	protein_coding		blue	-0.788148	-0.0569272
ENSMUSG00000020170	Frs2	10	ensembl_havana	117069427	117148534	-	ENSMUSG00000020170	4	ensembl_havana	protein_coding		blue	-0.49451	-0.171804
ENSMUSG00000020176	Grb10	11	ensembl_havana	11930508	12038683	-	ENSMUSG00000020176	17	ensembl_havana	protein_coding		blue	-0.845169	-0.22855
ENSMUSG00000020183	Cpm	10	ensembl_havana	117629500	117687352	+	ENSMUSG00000020183	11	ensembl_havana	protein_coding		blue	-0.934977	-0.237159
ENSMUSG00000020184	Mdm2	10	ensembl_havana	117688875	117710758	-	ENSMUSG00000020184	15	ensembl_havana	protein_coding		blue	-0.968367	-0.252768
ENSMUSG00000020189	Osbpl8	10	ensembl_havana	111164752	111297249	+	ENSMUSG00000020189	14	ensembl_havana	protein_coding		blue	-0.971522	-0.351826
ENSMUSG00000020196	Cabin1	10	ensembl_havana	75646112	75764341	-	ENSMUSG00000020196	10	ensembl_havana	protein_coding		blue	-0.828197	-0.489304
ENSMUSG00000020198	Ap3d1	10	ensembl_havana	80706956	80742264	-	ENSMUSG00000020198	8	ensembl_havana	protein_coding		blue	-0.654306	0.0378424
ENSMUSG00000020211	Sf3a2	10	ensembl_havana	80798198	80804924	+	ENSMUSG00000020211	15	ensembl_havana	protein_coding		blue	-0.580715	-0.0721307
ENSMUSG00000020212	Mdm1	10	ensembl_havana	118141811	118168997	+	ENSMUSG00000020212	14	ensembl_havana	protein_coding		blue	-0.995766	-0.313226
ENSMUSG00000020220	Vps13d	4	ensembl_havana	144972622	145195005	-	ENSMUSG00000020220	16	ensembl_havana	protein_coding		blue	-0.473563	-0.247569
ENSMUSG00000020232	Hmg20b	10	ensembl_havana	81346048	81350480	-	ENSMUSG00000020232	17	ensembl_havana	protein_coding		blue	-0.899139	-0.119687
ENSMUSG00000020238	Ncln	10	ensembl_havana	81486249	81496392	-	ENSMUSG00000020238	14	ensembl_havana	protein_coding		blue	-0.889287	-0.155254
ENSMUSG00000020246	Hcfc2	10	ensembl_havana	82696160	82742428	+	ENSMUSG00000020246	13	ensembl_havana	protein_coding		blue	-0.637012	-0.171665
ENSMUSG00000020248	Nfyb	10	ensembl_havana	82748701	82764144	-	ENSMUSG00000020248	18	ensembl_havana	protein_coding		blue	-0.892358	-0.288391
ENSMUSG00000020258	Glyctk	9	ensembl_havana	106152857	106158138	-	ENSMUSG00000020258	16	ensembl_havana	protein_coding		blue	-0.740369	-0.500038
ENSMUSG00000020260	Pofut2	10	ensembl_havana	77259218	77269575	+	ENSMUSG00000020260	9	ensembl_havana	protein_coding		blue	-0.0582949	0.001414
ENSMUSG00000020263	Appl2	10	ensembl_havana	83600033	83648738	-	ENSMUSG00000020263	14	ensembl_havana	protein_coding		blue	-0.762461	-0.0752305
ENSMUSG00000020273	Papolg	11	ensembl_havana	23862646	23895253	-	ENSMUSG00000020273	13	ensembl_havana	protein_coding		blue	-0.82375	-0.223798
ENSMUSG00000020279	Il9r	11	ensembl_havana	32187541	32200279	-	ENSMUSG00000020279	10	ensembl_havana	protein_coding		blue	-0.790574	-0.305157
ENSMUSG00000020280	Pus10	11	ensembl_havana	23665674	23732876	+	ENSMUSG00000020280	12	ensembl_havana	protein_coding		blue	-0.375273	-0.237935
ENSMUSG00000020283	Pex13	11	ensembl_havana	23646479	23665959	-	ENSMUSG00000020283	5	ensembl_havana	protein_coding		blue	-0.61283	0.27065
ENSMUSG00000020286	1700093K21Rik	11	ensembl_havana	23516203	23521155	-	ENSMUSG00000020286	12	ensembl_havana	protein_coding		blue	-0.429253	-0.330089
ENSMUSG00000020289	Nprl3	11	ensembl_havana	32225628	32267707	-	ENSMUSG00000020289	15	ensembl_havana	protein_coding		blue	-0.64917	-0.280462
ENSMUSG00000020300	Cpeb4	11	ensembl_havana	31872211	31935634	+	ENSMUSG00000020300	14	ensembl_havana	protein_coding		blue	-0.542022	-0.496713
ENSMUSG00000020307	Cdc34	10	ensembl_havana	79682195	79688398	+	ENSMUSG00000020307	15	ensembl_havana	protein_coding		blue	-0.970341	-0.262144
ENSMUSG00000020309	Chac2	11	ensembl_havana	30976707	30986350	-	ENSMUSG00000020309	6	ensembl_havana	protein_coding		blue	-0.669742	-0.00820999
ENSMUSG00000020311	Erlec1	11	ensembl_havana	30930774	30954335	-	ENSMUSG00000020311	17	ensembl_havana	protein_coding		blue	-0.954206	-0.306383
ENSMUSG00000020312	Shc2	10	ensembl_havana	79618051	79637918	-	ENSMUSG00000020312	12	ensembl_havana	protein_coding		blue	-0.161608	-0.14171
ENSMUSG00000020319	Wdpcp	11	ensembl_havana	21572235	21898989	+	ENSMUSG00000020319	9	ensembl_havana	protein_coding		blue	-0.345689	-0.319082
ENSMUSG00000020326	Ccng1	11	ensembl_havana	40748552	40755311	-	ENSMUSG00000020326	7	ensembl_havana	protein_coding		blue	-0.724772	-0.17416
ENSMUSG00000020329	Polrmt	10	ensembl_havana	79736123	79746581	-	ENSMUSG00000020329	12	ensembl_havana	protein_coding		blue	-0.913182	-0.191137
ENSMUSG00000020330	Hmmr	11	ensembl_havana	40701395	40733422	-	ENSMUSG00000020330	16	ensembl_havana	protein_coding		blue	-0.332467	0.0677956
ENSMUSG00000020333	Acsl6	11	ensembl_havana	54303798	54364756	+	ENSMUSG00000020333	17	ensembl_havana	protein_coding		blue	-0.994445	-0.295215
ENSMUSG00000020346	Mgat1	11	ensembl_havana	49244191	49263030	+	ENSMUSG00000020346	16	ensembl_havana	protein_coding		blue	-0.972502	-0.255494
ENSMUSG00000020357	Flt4	11	ensembl_havana	49609263	49652739	+	ENSMUSG00000020357	3	ensembl_havana	protein_coding		blue	-0.113489	-0.104452
ENSMUSG00000020359	Phykpl	11	ensembl_havana	51584757	51604489	+	ENSMUSG00000020359	13	ensembl_havana	protein_coding		blue	-0.521618	-0.169093
ENSMUSG00000020362	Cnot6	11	ensembl_havana	49671503	49712723	-	ENSMUSG00000020362	13	ensembl_havana	protein_coding		blue	-0.976313	-0.349699
ENSMUSG00000020364	Zfp354a	11	ensembl_havana	51059257	51072799	+	ENSMUSG00000020364	14	ensembl_havana	protein_coding		blue	-0.700205	-0.316924
ENSMUSG00000020366	Mapk9	11	ensembl_havana	49846751	49886421	+	ENSMUSG00000020366	18	ensembl_havana	protein_coding		blue	-0.55616	-0.384348
ENSMUSG00000020385	Clk4	11	ensembl_havana	51261730	51281766	+	ENSMUSG00000020385	16	ensembl_havana	protein_coding		blue	-0.91084	-0.378617
ENSMUSG00000020389	Cdkl3	11	ensembl_havana	52004221	52089784	+	ENSMUSG00000020389	19	ensembl_havana	protein_coding		blue	-0.728451	-0.51818
ENSMUSG00000020390	Ube2b	11	ensembl_havana	51985497	52000762	-	ENSMUSG00000020390	12	ensembl_havana	protein_coding		blue	-0.575483	-0.0636334
ENSMUSG00000020409	Slu7	11	ensembl_havana	43433744	43447981	+	ENSMUSG00000020409	10	ensembl_havana	protein_coding		blue	-0.767184	-0.269262
ENSMUSG00000020413	Hus1	11	ensembl_havana	8993137	9011191	-	ENSMUSG00000020413	11	ensembl_havana	protein_coding		blue	-0.831213	-0.0581983
ENSMUSG00000020423	Btg2	1	ensembl_havana	134075170	134079120	-	ENSMUSG00000020423	6	ensembl_havana	protein_coding		blue	-0.85923	-0.304462
ENSMUSG00000020427	Igfbp3	11	ensembl_havana	7206086	7213923	-	ENSMUSG00000020427	11	ensembl_havana	protein_coding		blue	-0.745383	-0.107353
ENSMUSG00000020430	Pes1	11	ensembl_havana	3963975	3980004	+	ENSMUSG00000020430	12	ensembl_havana	protein_coding		blue	-0.942387	-0.163369
ENSMUSG00000020431	Adcy1	11	ensembl_havana	7063489	7178506	+	ENSMUSG00000020431	5	ensembl_havana	protein_coding		blue	-0.920595	-0.330162
ENSMUSG00000020435	Osbp2	11	ensembl_havana	3703731	3863903	-	ENSMUSG00000020435	17	ensembl_havana	protein_coding		blue	-0.995478	-0.323897
ENSMUSG00000020447	Npc1l1	11	ensembl_havana	6211013	6230143	-	ENSMUSG00000020447	5	ensembl_havana	protein_coding		blue	-0.609139	-0.236345
ENSMUSG00000020448	Rnf185	11	ensembl_havana	3415982	3452363	-	ENSMUSG00000020448	16	ensembl_havana	protein_coding		blue	-0.815475	-0.151919
ENSMUSG00000020451	Limk2	11	ensembl_havana	3344256	3409189	-	ENSMUSG00000020451	17	ensembl_havana	protein_coding		blue	-0.959546	-0.258446
ENSMUSG00000020454	Eif4enif1	11	ensembl_havana	3202392	3244588	+	ENSMUSG00000020454	17	ensembl_havana	protein_coding		blue	-0.926985	-0.325037
ENSMUSG00000020455	Trim11	11	ensembl_havana	58978093	58991458	+	ENSMUSG00000020455	16	ensembl_havana	protein_coding		blue	-0.931045	-0.318696
ENSMUSG00000020459	Mtif2	11	ensembl_havana	29526408	29545279	+	ENSMUSG00000020459	14	ensembl_havana	protein_coding		blue	-0.937732	-0.353855
ENSMUSG00000020463	Ppp4r3b	11	ensembl_havana	29172890	29220797	+	ENSMUSG00000020463	15	ensembl_havana	protein_coding		blue	-0.928894	-0.288555
ENSMUSG00000020472	Zkscan17	11	ensembl_havana	59485520	59526751	-	ENSMUSG00000020472	14	ensembl_havana	protein_coding		blue	-0.860126	-0.134415
ENSMUSG00000020482	Ccdc117	11	ensembl_havana	5528887	5542187	-	ENSMUSG00000020482	4	ensembl_havana	protein_coding		blue	-0.986359	-0.332079
ENSMUSG00000020491	2810021J22Rik	11	ensembl_havana	58867216	58883288	+	ENSMUSG00000020491	15	ensembl_havana	protein_coding		blue	-0.84536	-0.196481
ENSMUSG00000020492	Ska2	11	ensembl_havana	87109234	87124635	+	ENSMUSG00000020492	11	ensembl_havana	protein_coding		blue	-0.74391	-0.135638
ENSMUSG00000020493	Prr11	11	ensembl_havana	87089153	87108708	-	ENSMUSG00000020493	8	ensembl_havana	protein_coding		blue	-0.953445	-0.271162
ENSMUSG00000020495	Smg8	11	ensembl_havana	87077732	87086774	-	ENSMUSG00000020495	13	ensembl_havana	protein_coding		blue	-0.548552	0.118687
ENSMUSG00000020513	Tubd1	11	ensembl_havana	86544991	86567360	+	ENSMUSG00000020513	15	ensembl_havana	protein_coding		blue	-0.850896	-0.177993
ENSMUSG00000020515	Cnot8	11	ensembl_havana	58104153	58118594	+	ENSMUSG00000020515	13	ensembl_havana	protein_coding		blue	-0.56724	-0.101626
ENSMUSG00000020516	Rps6kb1	11	ensembl_havana	86498871	86544805	-	ENSMUSG00000020516	15	ensembl_havana	protein_coding		blue	-0.924896	-0.437004
ENSMUSG00000020519	Sap30l	11	ensembl_havana	57801637	57810217	+	ENSMUSG00000020519	5	ensembl_havana	protein_coding		blue	-0.82023	-0.379494
ENSMUSG00000020520	Galnt10	11	ensembl_havana	57645442	57787514	+	ENSMUSG00000020520	14	ensembl_havana	protein_coding		blue	-0.926473	-0.182274
ENSMUSG00000020521	Rnft1	11	ensembl_havana	86484657	86499025	+	ENSMUSG00000020521	7	ensembl_havana	protein_coding		blue	-0.835734	-0.182448
ENSMUSG00000020522	Mfap3	11	ensembl_havana	57518664	57533815	+	ENSMUSG00000020522	13	ensembl_havana	protein_coding		blue	-0.827208	-0.209666
ENSMUSG00000020523	Fam114a2	11	ensembl_havana	57482993	57518617	-	ENSMUSG00000020523	14	ensembl_havana	protein_coding		blue	-0.309019	-0.232057
ENSMUSG00000020525	Ppm1d	11	ensembl_havana	85311244	85347066	+	ENSMUSG00000020525	17	ensembl_havana	protein_coding		blue	-0.966307	-0.408652
ENSMUSG00000020527	Myo19	11	ensembl_havana	84880148	84911226	+	ENSMUSG00000020527	14	ensembl_havana	protein_coding		blue	-0.886835	-0.338304
ENSMUSG00000020528	Prpsap2	11	ensembl_havana	61729650	61762088	-	ENSMUSG00000020528	14	ensembl_havana	protein_coding		blue	-0.966867	-0.270218
ENSMUSG00000020532	Acaca	11	ensembl_havana	84129672	84401651	+	ENSMUSG00000020532	18	ensembl_havana	protein_coding		blue	-0.820898	-0.40365
ENSMUSG00000020538	Srebf1	11	ensembl_havana	60199089	60222581	-	ENSMUSG00000020538	15	ensembl_havana	protein_coding		blue	-0.747662	-0.461734
ENSMUSG00000020544	Cox11	11	ensembl_havana	90638173	90644931	+	ENSMUSG00000020544	14	ensembl_havana	protein_coding		blue	-0.717266	-0.444963
ENSMUSG00000020546	Stxbp4	11	ensembl_havana	90476492	90638084	-	ENSMUSG00000020546	14	ensembl_havana	protein_coding		blue	-0.507286	-0.111055
ENSMUSG00000020547	Bzw2	12	ensembl_havana	36091835	36158080	-	ENSMUSG00000020547	5	ensembl_havana	protein_coding		blue	-0.970673	-0.366594
ENSMUSG00000020549	Elac2	11	ensembl_havana	64979038	65002069	+	ENSMUSG00000020549	14	ensembl_havana	protein_coding		blue	-0.881732	-0.259983
ENSMUSG00000020561	Twistnb	12	ensembl_havana	33429635	33441392	+	ENSMUSG00000020561	8	ensembl_havana	protein_coding		blue	-0.328934	-0.0583782
ENSMUSG00000020576	Nbas	12	ensembl_havana	13269133	13583811	+	ENSMUSG00000020576	10	ensembl_havana	protein_coding		blue	-0.849682	-0.144648
ENSMUSG00000020590	Snx13	12	ensembl_havana	35047186	35147479	+	ENSMUSG00000020590	16	ensembl_havana	protein_coding		blue	-0.94739	-0.344167
ENSMUSG00000020593	Lpin1	12	ensembl_havana	16535669	16610966	-	ENSMUSG00000020593	15	ensembl_havana	protein_coding		blue	-0.905369	-0.214446
ENSMUSG00000020594	Pum2	12	ensembl_havana	8674134	8752581	+	ENSMUSG00000020594	14	ensembl_havana	protein_coding		blue	-0.944289	-0.461733
ENSMUSG00000020599	Rgs9	11	ensembl_havana	109225355	109298129	-	ENSMUSG00000020599	13	ensembl_havana	protein_coding		blue	-0.924403	-0.326221
ENSMUSG00000020601	Trib2	12	ensembl_havana	15791727	15816922	-	ENSMUSG00000020601	8	ensembl_havana	protein_coding		blue	-0.918323	-0.351716
ENSMUSG00000020604	Arsg	11	ensembl_havana	109473374	109573330	+	ENSMUSG00000020604	13	ensembl_havana	protein_coding		blue	-0.93257	-0.433838
ENSMUSG00000020610	Amz2	11	ensembl_havana	109425946	109452813	+	ENSMUSG00000020610	16	ensembl_havana	protein_coding		blue	-0.951032	-0.268436
ENSMUSG00000020623	Map2k6	11	ensembl_havana	110399122	110525522	+	ENSMUSG00000020623	11	ensembl_havana	protein_coding		blue	-0.574871	-0.133217
ENSMUSG00000020628	Trappc12	12	ensembl_havana	28690628	28750472	-	ENSMUSG00000020628	16	ensembl_havana	protein_coding		blue	-0.975935	-0.329261
ENSMUSG00000020634	Ubxn2a	12	ensembl_havana	4879032	4907705	-	ENSMUSG00000020634	12	ensembl_havana	protein_coding		blue	-0.771237	-0.389159
ENSMUSG00000020640	Itsn2	12	ensembl_havana	4592638	4713962	+	ENSMUSG00000020640	10	ensembl_havana	protein_coding		blue	-0.963847	-0.260278
ENSMUSG00000020647	Ncoa1	12	ensembl_havana	4247362	4477182	-	ENSMUSG00000020647	10	ensembl_havana	protein_coding		blue	-0.691242	-0.0766875
ENSMUSG00000020648	Dus4l	12	ensembl_havana	31640050	31654826	-	ENSMUSG00000020648	3	ensembl_havana	protein_coding		blue	-0.940655	-0.300698
ENSMUSG00000020650	Bcap29	12	ensembl_havana	31590967	31634658	-	ENSMUSG00000020650	15	ensembl_havana	protein_coding		blue	-0.3681	-0.201831
ENSMUSG00000020652	Cenpo	12	ensembl_havana	4196004	4234294	-	ENSMUSG00000020652	17	ensembl_havana	protein_coding		blue	-0.476244	-0.147282
ENSMUSG00000020656	Grhl1	12	ensembl_havana	24572283	24617391	+	ENSMUSG00000020656	16	ensembl_havana	protein_coding		blue	-0.861769	-0.397557
ENSMUSG00000020659	Cbll1	12	ensembl_havana	31484829	31499616	-	ENSMUSG00000020659	16	ensembl_havana	protein_coding		blue	-0.829228	-0.26355
ENSMUSG00000020661	Dnmt3a	12	ensembl_havana	3806007	3914443	+	ENSMUSG00000020661	15	ensembl_havana	protein_coding		blue	-0.963137	-0.357048
ENSMUSG00000020664	Dld	12	ensembl_havana	31331277	31351453	-	ENSMUSG00000020664	10	ensembl_havana	protein_coding		blue	-0.944948	-0.270894
ENSMUSG00000020669	Sh3yl1	12	ensembl_havana	30911668	30960162	+	ENSMUSG00000020669	15	ensembl_havana	protein_coding		blue	-0.958999	-0.342314
ENSMUSG00000020672	Sntg2	12	ensembl_havana	30174482	30373375	-	ENSMUSG00000020672	14	ensembl_havana	protein_coding		blue	-0.995799	-0.274703
ENSMUSG00000020673	Tpo	12	ensembl_havana	30054659	30132624	-	ENSMUSG00000020673	14	ensembl_havana	protein_coding		blue	-0.68312	-0.283915
ENSMUSG00000020677	Ddx52	11	ensembl_havana	83942062	83963088	+	ENSMUSG00000020677	7	ensembl_havana	protein_coding		blue	-0.932952	-0.22143
ENSMUSG00000020680	Taf15	11	ensembl_havana	83473086	83506743	+	ENSMUSG00000020680	15	ensembl_havana	protein_coding		blue	-0.467524	0.0550149
ENSMUSG00000020687	Cdc27	11	ensembl_havana	104502745	104550620	-	ENSMUSG00000020687	13	ensembl_havana	protein_coding		blue	-0.376223	-0.291682
ENSMUSG00000020691	Mettl2	11	ensembl_havana	105126425	105140394	+	ENSMUSG00000020691	13	ensembl_havana	protein_coding		blue	-0.884828	-0.361389
ENSMUSG00000020692	Nle1	11	ensembl_havana	82900768	82908411	-	ENSMUSG00000020692	14	ensembl_havana	protein_coding		blue	-0.90523	-0.333654
ENSMUSG00000020694	Tlk2	11	ensembl_havana	105178807	105283959	+	ENSMUSG00000020694	17	ensembl_havana	protein_coding		blue	-0.939863	-0.304633
ENSMUSG00000020696	Rffl	11	ensembl_havana	82802449	82871210	-	ENSMUSG00000020696	18	ensembl_havana	protein_coding		blue	-0.982059	-0.391766
ENSMUSG00000020697	Lig3	11	ensembl_havana	82781108	82804274	+	ENSMUSG00000020697	16	ensembl_havana	protein_coding		blue	-0.941764	-0.338486
ENSMUSG00000020698	Cct6b	11	ensembl_havana	82719250	82764321	-	ENSMUSG00000020698	11	ensembl_havana	protein_coding		blue	-0.736725	-0.178917
ENSMUSG00000020700	Map3k3	11	ensembl_havana	106084613	106155446	+	ENSMUSG00000020700	11	ensembl_havana	protein_coding		blue	-0.816502	-0.337993
ENSMUSG00000020705	Ddx42	11	ensembl_havana	106216926	106249139	+	ENSMUSG00000020705	6	ensembl_havana	protein_coding		blue	-0.973595	-0.302565
ENSMUSG00000020706	Ftsj3	11	ensembl_havana	106249142	106256079	-	ENSMUSG00000020706	13	ensembl_havana	protein_coding		blue	-0.696139	-0.0587244
ENSMUSG00000020715	Ern1	11	ensembl_havana	106394650	106487852	-	ENSMUSG00000020715	9	ensembl_havana	protein_coding		blue	-0.799518	-0.202378
ENSMUSG00000020718	Polg2	11	ensembl_havana	106768253	106779537	-	ENSMUSG00000020718	12	ensembl_havana	protein_coding		blue	-0.980216	-0.323777
ENSMUSG00000020719	Ddx5	11	ensembl_havana	106780355	106789185	-	ENSMUSG00000020719	14	ensembl_havana	protein_coding		blue	-0.985421	-0.2727
ENSMUSG00000020721	Helz	11	ensembl_havana	107547930	107693826	+	ENSMUSG00000020721	16	ensembl_havana	protein_coding		blue	-0.706517	-0.183821
ENSMUSG00000020728	Cep112	11	ensembl_havana	108425192	108860615	+	ENSMUSG00000020728	17	ensembl_havana	protein_coding		blue	-0.115932	-0.241202
ENSMUSG00000020732	Rab37	11	ensembl_havana	115091431	115162236	+	ENSMUSG00000020732	13	ensembl_havana	protein_coding		blue	-0.518799	-0.524204
ENSMUSG00000020739	Nup85	11	ensembl_havana	115564434	115583985	+	ENSMUSG00000020739	11	ensembl_havana	protein_coding		blue	-0.920611	-0.309912
ENSMUSG00000020740	Gga3	11	ensembl_havana	115584255	115604051	-	ENSMUSG00000020740	13	ensembl_havana	protein_coding		blue	-0.561769	-0.224142
ENSMUSG00000020741	Cluh	11	ensembl_havana	74649495	74670847	+	ENSMUSG00000020741	17	ensembl_havana	protein_coding		blue	-0.576692	-0.33854
ENSMUSG00000020743	Mif4gd	11	ensembl_havana	115607918	115612969	-	ENSMUSG00000020743	15	ensembl_havana	protein_coding		blue	-0.861417	-0.229461
ENSMUSG00000020744	Slc25a19	11	ensembl_havana	115614178	115628295	-	ENSMUSG00000020744	13	ensembl_havana	protein_coding		blue	-0.546361	-0.237898
ENSMUSG00000020747	Tmem94	11	ensembl_havana	115765433	115799366	+	ENSMUSG00000020747	17	ensembl_havana	protein_coding		blue	-0.823355	-0.31355
ENSMUSG00000020752	Recql5	11	ensembl_havana	115892595	115933477	-	ENSMUSG00000020752	11	ensembl_havana	protein_coding		blue	-0.924527	-0.423213
ENSMUSG00000020755	Sap30bp	11	ensembl_havana	115933282	115966725	+	ENSMUSG00000020755	9	ensembl_havana	protein_coding		blue	-0.574265	0.104076
ENSMUSG00000020770	Unk	11	ensembl_havana	116030322	116061214	+	ENSMUSG00000020770	13	ensembl_havana	protein_coding		blue	-0.916474	-0.410806
ENSMUSG00000020776	Fbf1	11	ensembl_havana	116142285	116168166	-	ENSMUSG00000020776	18	ensembl_havana	protein_coding		blue	-0.680944	-0.345841
ENSMUSG00000020780	Srp68	11	ensembl_havana	116245166	116274217	-	ENSMUSG00000020780	15	ensembl_havana	protein_coding		blue	-0.858257	-0.247939
ENSMUSG00000020782	Llgl2	11	ensembl_havana	115824049	115855780	+	ENSMUSG00000020782	18	ensembl_havana	protein_coding		blue	-0.981431	-0.29805
ENSMUSG00000020785	Camkk1	11	ensembl_havana	73019008	73042073	+	ENSMUSG00000020785	17	ensembl_havana	protein_coding		blue	-0.964931	-0.304161
ENSMUSG00000020788	Atp2a3	11	ensembl_havana	72961169	72993044	+	ENSMUSG00000020788	15	ensembl_havana	protein_coding		blue	-0.425515	-0.251143
ENSMUSG00000020790	Ankfy1	11	ensembl_havana	72690006	72772146	+	ENSMUSG00000020790	14	ensembl_havana	protein_coding		blue	-0.512886	-0.319358
ENSMUSG00000020801	Med31	11	ensembl_havana	72211724	72215592	-	ENSMUSG00000020801	8	ensembl_havana	protein_coding		blue	-0.712057	-0.494086
ENSMUSG00000020806	Rhbdf2	11	ensembl_havana	116598165	116627019	-	ENSMUSG00000020806	15	ensembl_havana	protein_coding		blue	-0.72045	-0.411101
ENSMUSG00000020807	4933427D14Rik	11	ensembl_havana	72153929	72207459	-	ENSMUSG00000020807	14	ensembl_havana	protein_coding		blue	-0.90037	-0.367281
ENSMUSG00000020812	1810032O08Rik	11	ensembl_havana	116671660	116675799	+	ENSMUSG00000020812	17	ensembl_havana	protein_coding		blue	-0.901885	-0.149845
ENSMUSG00000020817	Rabep1	11	ensembl_havana	70844778	70943105	+	ENSMUSG00000020817	16	ensembl_havana	protein_coding		blue	-0.924534	-0.314188
ENSMUSG00000020823	Sec14l1	11	ensembl_havana	117115168	117159268	+	ENSMUSG00000020823	16	ensembl_havana	protein_coding		blue	-0.865842	-0.0791402
ENSMUSG00000020827	Mink1	11	ensembl_havana	70562881	70614483	+	ENSMUSG00000020827	18	ensembl_havana	protein_coding		blue	-0.681184	-0.193204
ENSMUSG00000020829	Slc46a1	11	ensembl_havana	78465697	78472059	+	ENSMUSG00000020829	9	ensembl_havana	protein_coding		blue	-0.642187	-0.0427321
ENSMUSG00000020832	Eral1	11	ensembl_havana	78073376	78080383	-	ENSMUSG00000020832	14	ensembl_havana	protein_coding		blue	-0.860348	-0.202145
ENSMUSG00000020848	Doc2b	11	ensembl_havana	75768966	75796049	-	ENSMUSG00000020848	7	ensembl_havana	protein_coding		blue	-0.938093	-0.340677
ENSMUSG00000020849	Ywhae	11	ensembl_havana	75732869	75765845	+	ENSMUSG00000020849	13	ensembl_havana	protein_coding		blue	-0.752722	-0.108893
ENSMUSG00000020850	Prpf8	11	ensembl_havana	75486816	75509449	+	ENSMUSG00000020850	14	ensembl_havana	protein_coding		blue	-0.797804	-0.243463
ENSMUSG00000020859	Spag9	11	ensembl_havana	93996091	94126085	+	ENSMUSG00000020859	16	ensembl_havana	protein_coding		blue	-0.561884	-0.365097
ENSMUSG00000020863	Luc7l3	11	ensembl_havana	94287890	94321988	-	ENSMUSG00000020863	15	ensembl_havana	protein_coding		blue	-0.772349	-0.392078
ENSMUSG00000020864	Ankrd40	11	ensembl_havana	94328001	94341841	+	ENSMUSG00000020864	13	ensembl_havana	protein_coding		blue	-0.745405	-0.181526
ENSMUSG00000020876	Snx11	11	ensembl_havana	96767555	96777559	-	ENSMUSG00000020876	14	ensembl_havana	protein_coding		blue	-0.893085	-0.316265
ENSMUSG00000020877	Scrn2	11	ensembl_havana	97029938	97033958	+	ENSMUSG00000020877	11	ensembl_havana	protein_coding		blue	-0.87152	-0.154522
ENSMUSG00000020878	Lrrc46	11	ensembl_havana	97034602	97041407	-	ENSMUSG00000020878	6	ensembl_havana	protein_coding		blue	-0.951112	-0.297957
ENSMUSG00000020883	Fbxl20	11	ensembl_havana	98082556	98150403	-	ENSMUSG00000020883	18	ensembl_havana	protein_coding		blue	-0.893731	-0.34463
ENSMUSG00000020886	Dlg4	11	ensembl_havana	70016942	70047522	+	ENSMUSG00000020886	17	ensembl_havana	protein_coding		blue	-0.939697	-0.243561
ENSMUSG00000020887	A230052G05Rik	8	ensembl_havana	70863127	70865428	+	ENSMUSG00000020887	3	ensembl_havana	TEC		blue	-0.390204	-0.379562
ENSMUSG00000020890	Gucy2e	11	ensembl_havana	69218117	69237036	-	ENSMUSG00000020890	11	ensembl_havana	protein_coding		blue	-0.981813	-0.29947
ENSMUSG00000020893	Per1	11	ensembl_havana	69095217	69109960	+	ENSMUSG00000020893	17	ensembl_havana	protein_coding		blue	-0.522323	-0.408796
ENSMUSG00000020894	Vamp2	11	ensembl_havana	69088490	69092384	+	ENSMUSG00000020894	16	ensembl_havana	protein_coding		blue	-0.895285	-0.149721
ENSMUSG00000020895	Tmem107	11	ensembl_havana	69070806	69073293	+	ENSMUSG00000020895	14	ensembl_havana	protein_coding		blue	-0.976631	-0.256045
ENSMUSG00000020899	Pfas	11	ensembl_havana	68985697	69008460	-	ENSMUSG00000020899	16	ensembl_havana	protein_coding		blue	-0.655082	-0.0586067
ENSMUSG00000020907	Rcvrn	11	ensembl_havana	67695326	67703333	+	ENSMUSG00000020907	1	ensembl_havana	protein_coding		blue	-0.969899	-0.248222
ENSMUSG00000020910	Adprm	11	ensembl_havana	67037905	67052594	-	ENSMUSG00000020910	16	ensembl_havana	protein_coding		blue	-0.906708	-0.427319
ENSMUSG00000020917	Acly	11	ensembl_havana	100476353	100528000	-	ENSMUSG00000020917	17	ensembl_havana	protein_coding		blue	-0.576553	0.0849849
ENSMUSG00000020921	Tmem101	11	ensembl_havana	102152546	102156404	-	ENSMUSG00000020921	6	ensembl_havana	protein_coding		blue	-0.637901	0.128329
ENSMUSG00000020923	Ubtf	11	ensembl_havana	102304560	102319742	-	ENSMUSG00000020923	17	ensembl_havana	protein_coding		blue	-0.387615	0.192738
ENSMUSG00000020925	Ccdc43	11	ensembl_havana	102684686	102697782	-	ENSMUSG00000020925	16	ensembl_havana	protein_coding		blue	-0.592458	-0.0583448
ENSMUSG00000020930	Ccdc103	11	ensembl_havana	102881204	102885216	+	ENSMUSG00000020930	9	ensembl_havana	protein_coding		blue	-0.929895	-0.25748
ENSMUSG00000020936	Nmt1	11	ensembl_havana	103028190	103068912	+	ENSMUSG00000020936	8	ensembl_havana	protein_coding		blue	-0.935235	-0.214176
ENSMUSG00000020937	Plcd3	11	ensembl_havana	103070304	103101658	-	ENSMUSG00000020937	14	ensembl_havana	protein_coding		blue	-0.983312	-0.291844
ENSMUSG00000020941	Map3k14	11	ensembl_havana	103219762	103267472	-	ENSMUSG00000020941	7	ensembl_havana	protein_coding		blue	-0.979313	-0.340598
ENSMUSG00000020946	Gosr2	11	ensembl_havana	103676849	103697898	-	ENSMUSG00000020946	13	ensembl_havana	protein_coding		blue	-0.433039	-0.0686337
ENSMUSG00000020948	Klhl28	12	ensembl_havana	64938833	64965534	-	ENSMUSG00000020948	9	ensembl_havana	protein_coding		blue	-0.910428	-0.246518
ENSMUSG00000020954	Strn3	12	ensembl_havana	51609632	51691897	-	ENSMUSG00000020954	16	ensembl_havana	protein_coding		blue	-0.624356	-0.468245
ENSMUSG00000020973	Dnaaf2	12	ensembl_havana	69189087	69198429	-	ENSMUSG00000020973	7	ensembl_havana	protein_coding		blue	-0.661154	-0.35073
ENSMUSG00000020974	Pole2	12	ensembl_havana	69201773	69228195	-	ENSMUSG00000020974	6	ensembl_havana	protein_coding		blue	-0.916038	-0.236271
ENSMUSG00000020982	Nemf	12	ensembl_havana	69310522	69357165	-	ENSMUSG00000020982	9	ensembl_havana	protein_coding		blue	-0.828818	-0.270855
ENSMUSG00000020986	Sec23a	12	ensembl_havana	58958383	59012017	-	ENSMUSG00000020986	13	ensembl_havana	protein_coding		blue	-0.528376	-0.0724147
ENSMUSG00000020993	Trappc6b	12	ensembl_havana	59043092	59061472	-	ENSMUSG00000020993	9	ensembl_havana	protein_coding		blue	-0.752899	-0.412336
ENSMUSG00000020994	Pnn	12	ensembl_havana	59066884	59073998	+	ENSMUSG00000020994	5	ensembl_havana	protein_coding		blue	-0.808127	-0.317608
ENSMUSG00000021000	Mia2	12	ensembl_havana	59095799	59191583	+	ENSMUSG00000021000	16	ensembl_havana	protein_coding		blue	-0.198348	0.129515
ENSMUSG00000021003	Galc	12	ensembl_havana	98202294	98259459	-	ENSMUSG00000021003	10	ensembl_havana	protein_coding		blue	-0.670963	-0.328838
ENSMUSG00000021007	Spata7	12	ensembl_havana	98628157	98669815	+	ENSMUSG00000021007	14	ensembl_havana	protein_coding		blue	-0.749472	-0.3552
ENSMUSG00000021009	Ptpn21	12	ensembl_havana	98676741	98737405	-	ENSMUSG00000021009	15	ensembl_havana	protein_coding		blue	-0.990469	-0.285766
ENSMUSG00000021012	Zc3h14	12	ensembl_havana	98746964	98787753	+	ENSMUSG00000021012	16	ensembl_havana	protein_coding		blue	-0.791769	-0.140098
ENSMUSG00000021013	Ttc8	12	ensembl_havana	98920574	98983238	+	ENSMUSG00000021013	16	ensembl_havana	protein_coding		blue	-0.986641	-0.394746
ENSMUSG00000021022	Ppp2r3c	12	ensembl_havana	55278991	55302998	-	ENSMUSG00000021022	9	ensembl_havana	protein_coding		blue	-0.815827	-0.257517
ENSMUSG00000021027	Ralgapa1	12	ensembl_havana	55602896	55821167	-	ENSMUSG00000021027	17	ensembl_havana	protein_coding		blue	-0.696531	-0.306651
ENSMUSG00000021028	Mbip	12	ensembl_havana	56328303	56345894	-	ENSMUSG00000021028	8	ensembl_havana	protein_coding		blue	-0.926278	-0.338718
ENSMUSG00000021038	Vipas39	12	ensembl_havana	87238868	87266256	-	ENSMUSG00000021038	17	ensembl_havana	protein_coding		blue	-0.617202	-0.205186
ENSMUSG00000021051	Ppp2r5e	12	ensembl_havana	75450881	75596245	-	ENSMUSG00000021051	10	ensembl_havana	protein_coding		blue	-0.954076	-0.315191
ENSMUSG00000021067	Sav1	12	ensembl_havana	69965012	69987002	-	ENSMUSG00000021067	8	ensembl_havana	protein_coding		blue	0.0955259	0.169515
ENSMUSG00000021072	Tmx1	12	ensembl_havana	70453095	70468040	+	ENSMUSG00000021072	12	ensembl_havana	protein_coding		blue	-0.897785	-0.393999
ENSMUSG00000021076	Actr10	12	ensembl_havana	70937857	70964718	+	ENSMUSG00000021076	6	ensembl_havana	protein_coding		blue	-0.625537	0.248405
ENSMUSG00000021094	Dhrs7	12	ensembl_havana	72650353	72664909	-	ENSMUSG00000021094	10	ensembl_havana	protein_coding		blue	-0.797821	-0.37192
ENSMUSG00000021103	Mnat1	12	ensembl_havana	73123717	73273988	+	ENSMUSG00000021103	12	ensembl_havana	protein_coding		blue	-0.82368	-0.153177
ENSMUSG00000021109	Hif1a	12	ensembl_havana	73901375	73947530	+	ENSMUSG00000021109	13	ensembl_havana	protein_coding		blue	-0.868714	-0.278783
ENSMUSG00000021111	Papola	12	ensembl_havana	105784694	105838944	+	ENSMUSG00000021111	15	ensembl_havana	protein_coding		blue	-0.93341	-0.173503
ENSMUSG00000021112	Mpp5	12	ensembl_havana	78748907	78840714	+	ENSMUSG00000021112	9	ensembl_havana	protein_coding		blue	-0.902749	-0.389249
ENSMUSG00000021115	Vrk1	12	ensembl_havana	106010228	106077426	+	ENSMUSG00000021115	15	ensembl_havana	protein_coding		blue	-0.930825	-0.33797
ENSMUSG00000021120	Pigh	12	ensembl_havana	79080664	79089651	-	ENSMUSG00000021120	11	ensembl_havana	protein_coding		blue	-0.595342	-0.165611
ENSMUSG00000021123	Rdh12	12	ensembl_havana	79208914	79222665	+	ENSMUSG00000021123	12	ensembl_havana	protein_coding		blue	-0.993165	-0.280953
ENSMUSG00000021125	Arg2	12	ensembl_havana	79130777	79156301	+	ENSMUSG00000021125	6	ensembl_havana	protein_coding		blue	-0.995207	-0.323844
ENSMUSG00000021134	Srsf5	12	ensembl_havana	80945504	80950507	+	ENSMUSG00000021134	17	ensembl_havana	protein_coding		blue	-0.822859	-0.480606
ENSMUSG00000021135	Slc10a1	12	ensembl_havana	80953183	80968705	-	ENSMUSG00000021135	8	ensembl_havana	protein_coding		blue	-0.426328	-0.260569
ENSMUSG00000021149	Gtpbp4	13	ensembl_havana	8966331	8996083	-	ENSMUSG00000021149	8	ensembl_havana	protein_coding		blue	-0.859591	-0.172371
ENSMUSG00000021156	Zmynd11	13	ensembl_havana	9684833	9765330	-	ENSMUSG00000021156	17	ensembl_havana	protein_coding		blue	-0.665482	-0.131697
ENSMUSG00000021171	Esyt2	12	ensembl_havana	116281196	116391050	+	ENSMUSG00000021171	8	ensembl_havana	protein_coding		blue	-0.646912	-0.269936
ENSMUSG00000021176	Efcab11	12	ensembl_havana	99693045	99884439	-	ENSMUSG00000021176	6	ensembl_havana	protein_coding		blue	-0.59897	-0.340351
ENSMUSG00000021179	Nrde2	12	ensembl_havana	100125452	100159653	-	ENSMUSG00000021179	8	ensembl_havana	protein_coding		blue	-0.807598	-0.18669
ENSMUSG00000021188	Trip11	12	ensembl_havana	101834043	101913267	-	ENSMUSG00000021188	14	ensembl_havana	protein_coding		blue	-0.738698	-0.36053
ENSMUSG00000021189	Atxn3	12	ensembl_havana	101918901	101958246	-	ENSMUSG00000021189	11	ensembl_havana	protein_coding		blue	-0.59329	-0.337543
ENSMUSG00000021192	Golga5	12	ensembl_havana	102469135	102497907	+	ENSMUSG00000021192	16	ensembl_havana	protein_coding		blue	-0.883334	-0.386761
ENSMUSG00000021196	Pfkp	13	ensembl_havana	6579768	6648777	-	ENSMUSG00000021196	14	ensembl_havana	protein_coding		blue	-0.952629	-0.300311
ENSMUSG00000021203	Otub2	12	ensembl_havana	103388682	103406350	+	ENSMUSG00000021203	15	ensembl_havana	protein_coding		blue	-0.845535	-0.463963
ENSMUSG00000021221	Dpf3	12	ensembl_havana	83213745	83487716	-	ENSMUSG00000021221	15	ensembl_havana	protein_coding		blue	-0.995267	-0.305203
ENSMUSG00000021234	Fam161b	12	ensembl_havana	84345309	84361833	-	ENSMUSG00000021234	9	ensembl_havana	protein_coding		blue	-0.889785	-0.288549
ENSMUSG00000021235	Coq6	12	ensembl_havana	84361657	84373796	+	ENSMUSG00000021235	13	ensembl_havana	protein_coding		blue	-0.82256	-0.250576
ENSMUSG00000021236	Entpd5	12	ensembl_havana	84373857	84409029	-	ENSMUSG00000021236	16	ensembl_havana	protein_coding		blue	-0.859151	-0.147486
ENSMUSG00000021240	Abcd4	12	ensembl_havana	84601464	84617413	-	ENSMUSG00000021240	6	ensembl_havana	protein_coding		blue	-0.798097	-0.215084
ENSMUSG00000021244	Ylpm1	12	ensembl_havana	84996321	85070515	+	ENSMUSG00000021244	15	ensembl_havana	protein_coding		blue	-0.538542	-0.194949
ENSMUSG00000021245	Mlh3	12	ensembl_havana	85234520	85270599	-	ENSMUSG00000021245	15	ensembl_havana	protein_coding		blue	-0.944923	-0.390754
ENSMUSG00000021254	Gpatch2l	12	ensembl_havana	86241858	86291784	+	ENSMUSG00000021254	9	ensembl_havana	protein_coding		blue	-0.953012	-0.37249
ENSMUSG00000021255	Esrrb	12	ensembl_havana	86361117	86521628	+	ENSMUSG00000021255	17	ensembl_havana	protein_coding		blue	-0.985709	-0.340831
ENSMUSG00000021256	Vash1	12	ensembl_havana	86678700	86692091	+	ENSMUSG00000021256	5	ensembl_havana	protein_coding		blue	-0.799531	-0.299539
ENSMUSG00000021257	Angel1	12	ensembl_havana	86700502	86726460	-	ENSMUSG00000021257	14	ensembl_havana	protein_coding		blue	-0.87116	-0.353102
ENSMUSG00000021258	Ccnk	12	ensembl_havana	108179579	108203359	+	ENSMUSG00000021258	10	ensembl_havana	protein_coding		blue	-0.954726	-0.286431
ENSMUSG00000021265	Slc25a29	12	ensembl_havana	108825873	108835883	-	ENSMUSG00000021265	3	ensembl_havana	protein_coding		blue	-0.979789	-0.29446
ENSMUSG00000021268	Meg3	12	ensembl_havana	109541001	109571726	+	ENSMUSG00000021268	17	ensembl_havana	lincRNA		blue	-0.370098	-0.0248782
ENSMUSG00000021270	Hsp90aa1	12	ensembl_havana	110690605	110702728	-	ENSMUSG00000021270	13	ensembl_havana	protein_coding		blue	-0.92591	-0.182369
ENSMUSG00000021271	Zfp839	12	ensembl_havana	110850253	110869996	+	ENSMUSG00000021271	5	ensembl_havana	protein_coding		blue	-0.925894	-0.354918
ENSMUSG00000021275	Tecpr2	12	ensembl_havana	110889264	110972394	+	ENSMUSG00000021275	16	ensembl_havana	protein_coding		blue	-0.936047	-0.328704
ENSMUSG00000021276	Cinp	12	ensembl_havana	110872610	110889145	-	ENSMUSG00000021276	10	ensembl_havana	protein_coding		blue	-0.904252	-0.352253
ENSMUSG00000021277	Traf3	12	ensembl_havana	111166370	111267153	+	ENSMUSG00000021277	16	ensembl_havana	protein_coding		blue	-0.798183	-0.278482
ENSMUSG00000021280	Exoc3l4	12	ensembl_havana	111417017	111431678	+	ENSMUSG00000021280	9	ensembl_havana	protein_coding		blue	-0.790605	-0.255801
ENSMUSG00000021282	Eif5	12	ensembl_havana	111538016	111546752	+	ENSMUSG00000021282	17	ensembl_havana	protein_coding		blue	-0.592073	-0.228084
ENSMUSG00000021285	Ppp1r13b	12	ensembl_havana	111828457	111908110	-	ENSMUSG00000021285	15	ensembl_havana	protein_coding		blue	-0.196352	0.0215066
ENSMUSG00000021287	Xrcc3	12	ensembl_havana	111803192	111813873	-	ENSMUSG00000021287	12	ensembl_havana	protein_coding		blue	-0.554526	-0.00187903
ENSMUSG00000021302	Ggps1	13	ensembl_havana	14050659	14063488	-	ENSMUSG00000021302	10	ensembl_havana	protein_coding		blue	-0.862142	-0.398315
ENSMUSG00000021303	Gng4	13	ensembl_havana	13784059	13827896	+	ENSMUSG00000021303	14	ensembl_havana	protein_coding		blue	-0.811548	-0.208848
ENSMUSG00000021311	Mtr	13	ensembl_havana	12182712	12258113	-	ENSMUSG00000021311	9	ensembl_havana	protein_coding		blue	-0.938942	-0.359459
ENSMUSG00000021314	Amph	13	ensembl_havana	18948205	19150921	+	ENSMUSG00000021314	12	ensembl_havana	protein_coding		blue	-0.692161	-0.0471953
ENSMUSG00000021335	Slc17a1	13	ensembl_havana	23867750	23895730	+	ENSMUSG00000021335	13	ensembl_havana	protein_coding		blue	-0.694936	-0.0558249
ENSMUSG00000021336	Slc17a4	13	ensembl_havana	23895890	23915009	-	ENSMUSG00000021336	17	ensembl_havana	protein_coding		blue	-0.943787	-0.366726
ENSMUSG00000021339	Mrs2	13	ensembl_havana	24987483	25020379	-	ENSMUSG00000021339	4	ensembl_havana	protein_coding		blue	-0.810907	-0.15985
ENSMUSG00000021356	Irf4	13	ensembl_havana	30749226	30766976	+	ENSMUSG00000021356	10	ensembl_havana	protein_coding		blue	-0.869594	-0.292945
ENSMUSG00000021363	Mak	13	ensembl_havana	41025008	41079706	-	ENSMUSG00000021363	14	ensembl_havana	protein_coding		blue	-0.972278	-0.338204
ENSMUSG00000021364	Elovl2	13	ensembl_havana	41182381	41220405	-	ENSMUSG00000021364	16	ensembl_havana	protein_coding		blue	-0.932771	-0.420191
ENSMUSG00000021374	Nup153	13	ensembl_havana	46679905	46727940	-	ENSMUSG00000021374	10	ensembl_havana	protein_coding		blue	-0.851412	-0.30758
ENSMUSG00000021375	Kif13a	13	ensembl_havana	46749087	46929867	-	ENSMUSG00000021375	10	ensembl_havana	protein_coding		blue	-0.56959	-0.358211
ENSMUSG00000021377	Dek	13	ensembl_havana	47084775	47106201	-	ENSMUSG00000021377	15	ensembl_havana	protein_coding		blue	-0.676812	-0.393862
ENSMUSG00000021384	Susd3	13	ensembl_havana	49230690	49248706	-	ENSMUSG00000021384	14	ensembl_havana	protein_coding		blue	-0.991659	-0.294362
ENSMUSG00000021385	Ippk	13	ensembl_havana	49421249	49464573	+	ENSMUSG00000021385	10	ensembl_havana	protein_coding		blue	-0.779902	-0.294672
ENSMUSG00000021392	Nol8	13	ensembl_havana	49653078	49679016	+	ENSMUSG00000021392	8	ensembl_havana	protein_coding		blue	-0.844527	-0.302863
ENSMUSG00000021396	Nxnl2	13	ensembl_havana	51171022	51175188	+	ENSMUSG00000021396	5	ensembl_havana	protein_coding		blue	-0.979748	-0.344652
ENSMUSG00000021400	Wrnip1	13	ensembl_havana	32802038	32822609	+	ENSMUSG00000021400	8	ensembl_havana	protein_coding		blue	-0.709622	-0.274066
ENSMUSG00000021413	Prpf4b	13	ensembl_havana	34875302	34906064	+	ENSMUSG00000021413	9	ensembl_havana	protein_coding		blue	-0.903976	-0.360218
ENSMUSG00000021418	Rpp40	13	ensembl_havana	35893472	35906359	-	ENSMUSG00000021418	15	ensembl_havana	protein_coding		blue	-0.621404	-0.174218
ENSMUSG00000021420	Fars2	13	ensembl_havana	36117412	36726280	+	ENSMUSG00000021420	13	ensembl_havana	protein_coding		blue	-0.740571	-0.136993
ENSMUSG00000021427	Ssr1	13	ensembl_havana	37966605	37994217	-	ENSMUSG00000021427	10	ensembl_havana	protein_coding		blue	-0.769975	-0.244576
ENSMUSG00000021428	Riok1	13	ensembl_havana	38036995	38061433	+	ENSMUSG00000021428	9	ensembl_havana	protein_coding		blue	-0.791409	-0.237762
ENSMUSG00000021431	Snrnp48	13	ensembl_havana	38204938	38227665	+	ENSMUSG00000021431	15	ensembl_havana	protein_coding		blue	-0.830233	-0.0205711
ENSMUSG00000021458	2010111I01Rik	13	ensembl_havana	62964893	63326096	+	ENSMUSG00000021458	17	ensembl_havana	protein_coding		blue	-0.782524	-0.490804
ENSMUSG00000021461	Fancc	13	ensembl_havana	63285043	63497278	-	ENSMUSG00000021461	17	ensembl_havana	protein_coding		blue	-0.829145	-0.403035
ENSMUSG00000021470	Ercc6l2	13	ensembl_havana	63815240	63900302	+	ENSMUSG00000021470	18	ensembl_havana	protein_coding		blue	-0.812238	-0.362956
ENSMUSG00000021476	Habp4	13	ensembl_havana	64161824	64186537	+	ENSMUSG00000021476	9	ensembl_havana	protein_coding		blue	-0.884259	-0.3668
ENSMUSG00000021481	Zfp346	13	ensembl_havana	55105311	55134825	+	ENSMUSG00000021481	11	ensembl_havana	protein_coding		blue	-0.66836	-0.393155
ENSMUSG00000021482	Aaed1	13	ensembl_havana	64275280	64312710	-	ENSMUSG00000021482	10	ensembl_havana	protein_coding		blue	-0.638146	-0.099678
ENSMUSG00000021483	Cdk20	13	ensembl_havana	64432314	64441773	+	ENSMUSG00000021483	8	ensembl_havana	protein_coding		blue	-0.918951	-0.302062
ENSMUSG00000021484	Lman2	13	ensembl_havana	55343833	55362783	-	ENSMUSG00000021484	8	ensembl_havana	protein_coding		blue	-0.4168	0.133987
ENSMUSG00000021494	Ddx41	13	ensembl_havana	55530410	55536658	-	ENSMUSG00000021494	9	ensembl_havana	protein_coding		blue	-0.945898	-0.331466
ENSMUSG00000021500	Ddx46	13	ensembl_havana	55635027	55681256	+	ENSMUSG00000021500	17	ensembl_havana	protein_coding		blue	-0.949305	-0.324208
ENSMUSG00000021501	Caml	13	ensembl_havana	55623005	55632411	+	ENSMUSG00000021501	4	ensembl_havana	protein_coding		blue	-0.861145	-0.272398
ENSMUSG00000021504	B4galt7	13	ensembl_havana	55599896	55610443	+	ENSMUSG00000021504	14	ensembl_havana	protein_coding		blue	-0.906294	-0.0944257
ENSMUSG00000021510	Zfp729a	13	ensembl_havana	67612763	67637791	-	ENSMUSG00000021510	11	ensembl_havana	protein_coding		blue	-0.684152	-0.30515
ENSMUSG00000021514	Zfp369	13	ensembl_havana	65278814	65304221	+	ENSMUSG00000021514	18	ensembl_havana	protein_coding		blue	-0.875831	-0.278189
ENSMUSG00000021519	Mterf3	13	ensembl_havana	66906968	66933088	-	ENSMUSG00000021519	11	ensembl_havana	protein_coding		blue	-0.877352	-0.123984
ENSMUSG00000021540	Smad5	13	ensembl_havana	56703010	56742377	+	ENSMUSG00000021540	16	ensembl_havana	protein_coding		blue	-0.889685	-0.18879
ENSMUSG00000021541	Trpc7	13	ensembl_havana	56773113	56895993	-	ENSMUSG00000021541	14	ensembl_havana	protein_coding		blue	-0.317661	-0.214222
ENSMUSG00000021552	Gkap1	13	ensembl_havana	58233346	58275699	-	ENSMUSG00000021552	7	ensembl_havana	protein_coding		blue	-0.807134	-0.24322
ENSMUSG00000021572	Cep72	13	ensembl_havana	74036500	74062299	-	ENSMUSG00000021572	9	ensembl_havana	protein_coding		blue	-0.541747	-0.35161
ENSMUSG00000021575	Ahrr	13	ensembl_havana	74211118	74292331	-	ENSMUSG00000021575	16	ensembl_havana	protein_coding		blue	-0.86494	-0.189682
ENSMUSG00000021577	Sdha	13	ensembl_havana	74322254	74350280	-	ENSMUSG00000021577	14	ensembl_havana	protein_coding		blue	-0.738104	-0.172216
ENSMUSG00000021578	Ccdc127	13	ensembl_havana	74350309	74365783	+	ENSMUSG00000021578	17	ensembl_havana	protein_coding		blue	-0.698152	-0.342104
ENSMUSG00000021595	Nsun2	13	ensembl_havana	69533746	69635780	+	ENSMUSG00000021595	18	ensembl_havana	protein_coding		blue	-0.907379	-0.220954
ENSMUSG00000021597	Slf1	13	ensembl_havana	77043088	77135473	-	ENSMUSG00000021597	16	ensembl_havana	protein_coding		blue	-0.859046	-0.266902
ENSMUSG00000021608	Lpcat1	13	ensembl_havana	73467197	73516422	+	ENSMUSG00000021608	15	ensembl_havana	protein_coding		blue	-0.937556	-0.265005
ENSMUSG00000021620	Acot12	13	ensembl_havana	91741512	91786148	+	ENSMUSG00000021620	4	ensembl_havana	protein_coding		blue	-0.829906	-0.362645
ENSMUSG00000021621	Zcchc9	13	ensembl_havana	91796533	91807705	-	ENSMUSG00000021621	15	ensembl_havana	protein_coding		blue	-0.718315	-0.0966197
ENSMUSG00000021635	Rad17	13	ensembl_havana	100617164	100651051	-	ENSMUSG00000021635	14	ensembl_havana	protein_coding		blue	-0.919872	-0.453654
ENSMUSG00000021636	Marveld2	13	ensembl_havana	100595957	100616971	-	ENSMUSG00000021636	15	ensembl_havana	protein_coding		blue	-0.705068	-0.292192
ENSMUSG00000021639	Gtf2h2	13	ensembl_havana	100460218	100492579	-	ENSMUSG00000021639	17	ensembl_havana	protein_coding		blue	-0.604905	-0.0449702
ENSMUSG00000021645	Smn1	13	ensembl_havana	100124852	100137690	+	ENSMUSG00000021645	16	ensembl_havana	protein_coding		blue	-0.839821	-0.419299
ENSMUSG00000021661	Ankra2	13	ensembl_havana	98263074	98274754	+	ENSMUSG00000021661	16	ensembl_havana	protein_coding		blue	-0.51193	-0.454701
ENSMUSG00000021666	Gfm2	13	ensembl_havana	97137937	97181195	+	ENSMUSG00000021666	16	ensembl_havana	protein_coding		blue	-0.950386	-0.289941
ENSMUSG00000021668	Polk	13	ensembl_havana	96480690	96542579	-	ENSMUSG00000021668	15	ensembl_havana	protein_coding		blue	-0.955669	-0.363147
ENSMUSG00000021669	Col4a3bp	13	ensembl_havana	96542618	96640167	+	ENSMUSG00000021669	15	ensembl_havana	protein_coding		blue	-0.917782	-0.362073
ENSMUSG00000021670	Hmgcr	13	ensembl_havana	96648967	96670936	-	ENSMUSG00000021670	14	ensembl_havana	protein_coding		blue	-0.717556	-0.436534
ENSMUSG00000021671	Poc5	13	ensembl_havana	96388294	96417737	+	ENSMUSG00000021671	9	ensembl_havana	protein_coding		blue	-0.978045	-0.363764
ENSMUSG00000021681	Aggf1	13	ensembl_havana	95350683	95375352	-	ENSMUSG00000021681	8	ensembl_havana	protein_coding		blue	-0.972344	-0.333514
ENSMUSG00000021684	Pde8b	13	ensembl_havana	95024454	95250336	-	ENSMUSG00000021684	17	ensembl_havana	protein_coding		blue	-0.934608	-0.406002
[truncated: 28,797 more rows]
